# Supplementary material for: Crystal structure of meso-di-μ-chlorido-bis­[bis­(2,2′-bi­pyridine)­cadmium] bis­(1,1,3,3-tetra­cyano-2-ethoxy­propenide) 0.81-hydrate
Source: Acta Crystallogr E Crystallogr Commun. 2017 Jan 1;73(Pt 1):48–52. doi: 10.1107/S205698901601971X (PMC5209770; doi:10.1107/S205698901601971X)
Supplement: Supplementary file 1 [file e-73-00048-sup1.cif]

##############################################################################
#                                                                            #
# This CIF contains the data in a paper accepted for publication in          #
# Acta Crystallographica Section E. It conforms to the requirements of       #
# Notes for Authors for Acta Crystallographica Section E, and has been       #
# peer reviewed under the auspices of the IUCr Commission on Journals.       #
#                                                                            #
# Full details of the Crystallographic Information File format               #
# are given in the paper "The Crystallographic Information File (CIF):       #
# a New Standard Archive File for Crystallography" by S. R. Hall, F. H.      #
# Allen and I. D. Brown [Acta Cryst. (1991), A47, 655-685].                  #
#                                                                            #
# The current version of the core CIF dictionary is obtainable from          #
# ftp://ftp.iucr.org/pub/cif_core.dic.                                       #
#                                                                            #
# Software is freely available for graphical display of the structure(s)     #
# in this CIF. For information consult the CIF software page                 #
# http://www.iucr.org/resources/cif/software.                                #
#                                                                            #
# This file may be used for bona fide research purposes within the           #
# scientific community so long as proper attribution is given to the journal # 
# article from which it was obtained.                                        #
#                                                                            #
##############################################################################
data_global
_audit_creation_method     'from SHELXL-2014'
_journal_date_recd_electronic     2016-11-30
_journal_date_accepted     2016-12-09
_journal_name_full     'Acta Crystallographica, Section E'
_journal_year     2017
_journal_volume     73
_journal_issue      1
_journal_page_first     48
_journal_page_last     52
_journal_paper_category     GM
_journal_paper_doi     10.1107/S205698901601971X
_journal_coeditor_code     WM5346
loop_
    _publ_contact_author_name
    _publ_contact_author_address
    _publ_contact_author_email
    'Fatima Setifi'
;
Laboratoire de Chimie, Ing\'enierie Mol\'eculaire et
Nanostructures (LCIMN),
Universit\'e Ferhat Abbas S\'etif 1,
S\'etif 19000,
Algeria
;
 fat_setifi@yahoo.fr
    'Christopher Glidewell'
;
School of Chemistry,
University of St Andrews,
Fife KY16 9ST,
UK
;
 cg@st-andrews.ac.uk
    'Rachid Touzani'
;
Laboratoire de Chimie Appliqu\'ee et Environnement
LCAE-URAC18, COSTE, Facult\'e des Sciences
Universit\'e Mohamed Premier
BP 524, 60000, Oujda, Morocco
Facult\'e Pluridisciplinaire Nador BP 300,
Selouane, 62702, Nador, Morocco
;
 touzanir@yahoo.fr
_publ_contact_author_fax     '+213-3662-0124'
_publ_contact_author_phone     '+213-3672-4039'
_publ_section_title
;
Crystal structure of <i>meso</i>-di-\m-chlorido-bis[bis(2,2'-bipyridine)cadmium]
bis(1,1,3,3-tetracyano-2-ethoxypropenide) 0.81-hydrate
;
loop_
    _publ_author_name
    _publ_author_footnote
    _publ_author_address
    'Setifi, Fatima' .
;
Laboratoire de Chimie,
Ing\'enierie Mol\'eculaire et Nanostructures (LCIMN)
Universit\'e Ferhat Abbas S\'etif 1
S\'etif 19000
Algeria
;
    'Morgenstern, Bernd' .
;
Fachrichtung Chemie
Universit\"at des Saarlandes
Postfach 151150
D-66041 Saarbr\"ucken
Germany
;
    'Hegetschweiler, Kaspar' .
;
Fachrichtung Chemie
Universit\"at des Saarlandes
Postfach 151150
D-66041 Saarbr\"ucken
Germany
;
    'Setifi, Zouaoui' .
;
Laboratoire de Chimie,
Ing\'enierie Mol\'eculaire et Nanostructures (LCIMN)
Universit\'e Ferhat Abbas S\'etif 1
S\'etif 19000
Algeria
;
    'Touzani, Rachid' .
;
Laboratoire de Chimie Appliqu\'ee et Environnement
LCAE-URAC18, COSTE, Facult\'e des Sciences
Universit\'e Mohamed Premier
BP 524, 60000, Oujda, Morocco
Facult\'e Pluridisciplinaire Nador BP 300,
Selouane, 62702, Nador, Morocco
;
    'Glidewell, Christopher' .
;
School of Chemistry,
University of St Andrews,
St Andrews,
Fife KY16 9ST,
UK
;
_publ_section_synopsis
;
In the title compound, which was prepared using a hydrothermal reaction between
2,2'-bipyridine, cadmium(II) chloride and potassium
1,1,3,3-tetracyano-2-ethoxypropenide, the complex cations are linked into
sheets by C---H...Cl hydrogen bonds.
;
data_I
_database_code_depnum_ccdc_archive 'CCDC 1521824'
_audit_creation_method     SHELXL-2014
_chemical_name_systematic
;
<i>meso</i>-Di-\m-chlorido-bis[bis(2,2'-bipyridine)cadmium]
bis(1,1,3,3-tetracyano-2-ethoxypropenide) 0.81-hydrate
;
_chemical_name_common     ?
_chemical_formula_moiety
                           'C40 H32 Cd2 Cl2 N8 2+, 2(C9 H5 N4 O -), 0.806(H2 O)'
_chemical_formula_sum     'C58 H43.62 Cd2 Cl2 N16 O2.81'
_chemical_formula_iupac     '[Cd2 Cl2 (C10 H8 N2)4] (C9 H5 N4 O)2, 0.806H2 O'
_chemical_formula_weight     1305.29
_chemical_melting_point     ?
_shelx_space_group_comment
;
The symmetry employed for this shelxl refinement is uniquely defined
by the following loop, which should always be used as a source of
symmetry information in preference to the above space-group names.
They are only intended as comments.
;
_space_group_crystal_system     monoclinic
_space_group_name_H-M_alt     'P 21/c'
_space_group_name_Hall     '-P 2ybc'
loop_
    _space_group_symop_operation_xyz
    'x, y, z'
    '-x, y+1/2, -z+1/2'
    '-x, -y, -z'
    'x, -y-1/2, z-1/2'
_cell_length_a     12.425(5)
_cell_length_b     13.912(5)
_cell_length_c     17.382(5)
_cell_angle_alpha     90
_cell_angle_beta     104.395(5)
_cell_angle_gamma     90
_cell_volume     2910.3(18)
_cell_formula_units_Z     2
_cell_measurement_reflns_used     13115
_cell_measurement_theta_min     1.692
_cell_measurement_theta_max     35.352
_cell_measurement_temperature     293(2)
_exptl_crystal_description     prism
_exptl_crystal_colour     colourless
_exptl_crystal_size_max     0.560
_exptl_crystal_size_mid     0.220
_exptl_crystal_size_min     0.190
_exptl_crystal_density_diffrn     1.490
_exptl_crystal_density_meas     ?
_exptl_crystal_density_method     ?
_exptl_crystal_F_000     1312
_exptl_absorpt_coefficient_mu     0.881
_exptl_absorpt_correction_type     multi-scan
_exptl_absorpt_process_details
;
(<i>SADABS</i>; Bruker, 2009)
;
_shelx_estimated_absorpt_T_min     0.638
_shelx_estimated_absorpt_T_max     0.851
_exptl_absorpt_correction_T_min     0.805
_exptl_absorpt_correction_T_max     0.846
_exptl_special_details     ?
_diffrn_ambient_temperature     293(2)
_diffrn_radiation_type     MoK\a
_diffrn_radiation_wavelength     0.71073
_diffrn_measurement_device_type     'Bruker APEXII CCD'
_diffrn_measurement_method     '\f and \w scans'
_diffrn_detector_area_resol_mean     ?
_diffrn_reflns_number     44121
_diffrn_reflns_av_R_equivalents     0.0198
_diffrn_reflns_theta_min     2.737
_diffrn_reflns_theta_max     33.550
_diffrn_reflns_theta_full     25.242
_diffrn_measured_fraction_theta_max     0.998
_diffrn_measured_fraction_theta_full     0.998
_diffrn_reflns_limit_h_min     -17
_diffrn_reflns_limit_h_max     19
_diffrn_reflns_limit_k_min     -18
_diffrn_reflns_limit_k_max     21
_diffrn_reflns_limit_l_min     -27
_diffrn_reflns_limit_l_max     26
_diffrn_standards_number     0
_diffrn_standards_interval_count     0
_diffrn_standards_interval_time     0
_diffrn_standards_decay_%     0
_refine_special_details     ?
_reflns_number_total     11429
_reflns_number_gt     8506
_reflns_threshold_expression     'I > 2\s(I)'
_refine_ls_structure_factor_coef     Fsqd
_refine_ls_matrix_type     full
_refine_ls_R_factor_all     0.0642
_refine_ls_R_factor_gt     0.0434
_refine_ls_wR_factor_gt     0.1136
_refine_ls_wR_factor_ref     0.1310
_refine_ls_goodness_of_fit_ref     1.038
_refine_ls_restrained_S_all     1.038
_refine_ls_number_reflns     11429
_refine_ls_number_parameters     379
_refine_ls_number_restraints     7
_refine_ls_hydrogen_treatment     constr
_refine_ls_weighting_scheme     calc
_refine_ls_weighting_details
              'w=1/[\s^2^(Fo^2^)+(0.0611P)^2^+2.0973P] where P=(Fo^2^+2Fc^2^)/3'
_atom_sites_solution_hydrogens     geom
_atom_sites_solution_primary     ?
_atom_sites_solution_secondary     ?
_refine_ls_shift/su_max     0.003
_refine_ls_shift/su_mean     0.000
_refine_diff_density_max     1.536
_refine_diff_density_min     -0.791
_refine_ls_extinction_method     none
_refine_ls_extinction_coef     .
loop_
    _atom_type_symbol
    _atom_type_description
    _atom_type_scat_dispersion_real
    _atom_type_scat_dispersion_imag
    _atom_type_scat_source
    'C' 'C' 0.0033 0.0016
                         'International Tables Vol C Tables 4.2.6.8 and 6.1.1.4'
    'H' 'H' 0.0000 0.0000
                         'International Tables Vol C Tables 4.2.6.8 and 6.1.1.4'
    'N' 'N' 0.0061 0.0033
                         'International Tables Vol C Tables 4.2.6.8 and 6.1.1.4'
    'O' 'O' 0.0106 0.0060
                         'International Tables Vol C Tables 4.2.6.8 and 6.1.1.4'
    'Cd' 'Cd' -0.8075 1.2024
                         'International Tables Vol C Tables 4.2.6.8 and 6.1.1.4'
    'Cl' 'Cl' 0.1484 0.1585
                         'International Tables Vol C Tables 4.2.6.8 and 6.1.1.4'
_computing_data_collection
;
APEX2 (Bruker, 2009)
;
_computing_cell_refinement
;
APEX2 and SAINT (Bruker, 2009)
;
_computing_data_reduction
;
SAINT (Bruker, 2009)
;
_computing_structure_solution
;
SHELXS-97 (Sheldrick, 2008)
;
_computing_structure_refinement
;
SHELXL-2014 (Sheldrick, 2015)
;
_computing_molecular_graphics
;
PLATON (Spek, 2009)
;
_computing_publication_material
;
SHELXL-2014 and PLATON (Spek, 2009)
;
loop_
    _atom_site_type_symbol
    _atom_site_label
    _atom_site_fract_x
    _atom_site_fract_y
    _atom_site_fract_z
    _atom_site_U_iso_or_equiv
    _atom_site_adp_type
    _atom_site_calc_flag
    _atom_site_occupancy
    _atom_site_disorder_assembly
    _atom_site_disorder_group
    Cd Cd1 0.48583(2) 0.63830(2) 0.50037(2) 0.03951(6) Uani d 1 . .
    Cl Cl1 0.45118(7) 0.49495(4) 0.58640(4) 0.04984(15) Uani d 1 . .
    N N11 0.4782(2) 0.75528(15) 0.59703(11) 0.0475(5) Uani d 1 . .
    C C12 0.5745(2) 0.77979(18) 0.64804(13) 0.0492(6) Uani d 1 . .
    C C13 0.5741(4) 0.8450(2) 0.70916(18) 0.0701(10) Uani d 1 . .
    H H13 0.6406 0.8625 0.7444 0.084 Uiso calc 1 . .
    C C14 0.4754(4) 0.8833(2) 0.7174(2) 0.0754(11) Uani d 1 . .
    H H14 0.4749 0.9259 0.7585 0.090 Uiso calc 1 . .
    C C15 0.3781(4) 0.8584(2) 0.6645(2) 0.0698(10) Uani d 1 . .
    H H15 0.3105 0.8840 0.6685 0.084 Uiso calc 1 . .
    C C16 0.3835(3) 0.7944(2) 0.60539(17) 0.0599(7) Uani d 1 . .
    H H16 0.3177 0.7773 0.5692 0.072 Uiso calc 1 . .
    N N21 0.66628(18) 0.67905(16) 0.57084(13) 0.0499(5) Uani d 1 . .
    C C22 0.6771(2) 0.73550(19) 0.63481(14) 0.0508(6) Uani d 1 . .
    C C23 0.7818(3) 0.7514(3) 0.6852(2) 0.0857(12) Uani d 1 . .
    H H23 0.7896 0.7898 0.7300 0.103 Uiso calc 1 . .
    C C24 0.8734(3) 0.7099(4) 0.6682(3) 0.0975(14) Uani d 1 . .
    H H24 0.9435 0.7204 0.7015 0.117 Uiso calc 1 . .
    C C25 0.8622(3) 0.6539(3) 0.6032(3) 0.0804(11) Uani d 1 . .
    H H25 0.9236 0.6258 0.5907 0.096 Uiso calc 1 . .
    C C26 0.7561(3) 0.6397(2) 0.5559(2) 0.0618(8) Uani d 1 . .
    H H26 0.7474 0.6006 0.5113 0.074 Uiso calc 1 . .
    N N31 0.46705(18) 0.74567(14) 0.39413(11) 0.0433(4) Uani d 1 . .
    C C32 0.3644(2) 0.76034(16) 0.34772(13) 0.0429(5) Uani d 1 . .
    C C33 0.3454(3) 0.8242(2) 0.28427(16) 0.0615(7) Uani d 1 . .
    H H33 0.2737 0.8342 0.2532 0.074 Uiso calc 1 . .
    C C34 0.4343(4) 0.8727(2) 0.2680(2) 0.0743(11) Uani d 1 . .
    H H34 0.4231 0.9153 0.2256 0.089 Uiso calc 1 . .
    C C35 0.5395(4) 0.8574(2) 0.3153(2) 0.0707(10) Uani d 1 . .
    H H35 0.6005 0.8894 0.3055 0.085 Uiso calc 1 . .
    C C36 0.5519(3) 0.7931(2) 0.37774(18) 0.0575(6) Uani d 1 . .
    H H36 0.6229 0.7826 0.4098 0.069 Uiso calc 1 . .
    N N41 0.29665(17) 0.65857(15) 0.43755(12) 0.0440(4) Uani d 1 . .
    C C42 0.2726(2) 0.70543(17) 0.36817(13) 0.0430(5) Uani d 1 . .
    C C43 0.1653(3) 0.7022(3) 0.31844(19) 0.0650(8) Uani d 1 . .
    H H43 0.1496 0.7327 0.2693 0.078 Uiso calc 1 . .
    C C44 0.0835(3) 0.6536(3) 0.3426(2) 0.0775(11) Uani d 1 . .
    H H44 0.0118 0.6511 0.3100 0.093 Uiso calc 1 . .
    C C45 0.1075(3) 0.6094(3) 0.4144(3) 0.0710(9) Uani d 1 . .
    H H45 0.0525 0.5777 0.4324 0.085 Uiso calc 1 . .
    C C46 0.2157(2) 0.6125(2) 0.4601(2) 0.0580(7) Uani d 1 . .
    H H46 0.2327 0.5809 0.5088 0.070 Uiso calc 1 . .
    C C52 -0.0654(3) 1.0993(2) 0.5745(2) 0.0675(8) Uani d 1 . .
    C C53 -0.0125(3) 1.1611(3) 0.5323(2) 0.0673(8) Uani d 1 . .
    C C51 -0.0135(3) 1.0558(3) 0.6467(2) 0.0742(9) Uani d 0.75(2) A -1
    C C511 -0.0821(7) 1.0188(7) 0.6947(6) 0.0706(19) Uani d 0.75(2) A -1
    N N511 -0.1340(8) 0.9934(8) 0.7366(7) 0.093(3) Uani d 0.75(2) A -1
    C C512 0.1033(4) 1.0422(18) 0.6761(8) 0.0773(16) Uani d 0.75(2) A -1
    N N512 0.1970(5) 1.0327(16) 0.6983(9) 0.096(3) Uani d 0.75(2) A -1
    C C61 -0.0135(3) 1.0558(3) 0.6467(2) 0.0742(9) Uani d 0.25(2) A -2
    C C611 -0.062(2) 1.041(2) 0.7125(12) 0.0706(19) Uani d 0.25(2) A -2
    N N611 -0.105(2) 1.025(2) 0.7621(13) 0.093(3) Uani d 0.25(2) A -2
    C C612 0.1045(9) 1.046(6) 0.664(2) 0.0773(16) Uani d 0.25(2) A -2
    N N612 0.1961(12) 1.026(5) 0.676(3) 0.096(3) Uani d 0.25(2) A -2
    C C531 -0.0659(3) 1.1915(3) 0.4536(2) 0.0764(10) Uani d 1 . .
    N N531 -0.1062(3) 1.2178(4) 0.3913(2) 0.1098(14) Uani d 1 . .
    C C532 0.0883(3) 1.2078(3) 0.5690(2) 0.0710(8) Uani d 1 . .
    N N532 0.1683(3) 1.2487(3) 0.5991(2) 0.0916(10) Uani d 1 . .
    O O521 -0.1747(2) 1.08810(18) 0.54269(17) 0.0796(7) Uani d 1 . .
    C C521 -0.2240(4) 0.9924(3) 0.5284(4) 0.0941(14) Uani d 1 . .
    H H52A -0.2230 0.9709 0.4754 0.113 Uiso calc 1 . .
    H H52B -0.1811 0.9472 0.5664 0.113 Uiso calc 1 . .
    C C522 -0.3369(4) 0.9956(3) 0.5360(4) 0.1013(16) Uani d 1 . .
    H H52C -0.3801 1.0371 0.4959 0.152 Uiso calc 1 . .
    H H52D -0.3377 1.0198 0.5876 0.152 Uiso calc 1 . .
    H H52E -0.3679 0.9321 0.5297 0.152 Uiso calc 1 . .
    O O71 0.1575(6) 0.4775(5) 0.6000(4) 0.080 Uiso d 0.403(6) . .
loop_
    _atom_site_aniso_label
    _atom_site_aniso_U_11
    _atom_site_aniso_U_22
    _atom_site_aniso_U_33
    _atom_site_aniso_U_12
    _atom_site_aniso_U_13
    _atom_site_aniso_U_23
    Cd1 0.04263(10) 0.03855(9) 0.03202(8) 0.00263(6) -0.00077(6) -0.00296(5)
    Cl1 0.0755(4) 0.0419(3) 0.0324(2) 0.0095(3) 0.0140(3) 0.00108(18)
    N11 0.0640(13) 0.0446(10) 0.0315(8) -0.0059(9) 0.0077(8) -0.0059(7)
    C12 0.0719(16) 0.0405(11) 0.0315(10) -0.0138(11) 0.0061(10) -0.0023(8)
    C13 0.107(3) 0.0564(16) 0.0434(14) -0.0262(17) 0.0129(16) -0.0149(12)
    C14 0.131(4) 0.0483(15) 0.0536(17) -0.0131(19) 0.036(2) -0.0152(13)
    C15 0.109(3) 0.0493(15) 0.0586(18) 0.0133(16) 0.0361(19) -0.0042(12)
    C16 0.0737(19) 0.0552(15) 0.0513(14) 0.0131(14) 0.0165(13) -0.0078(12)
    N21 0.0456(11) 0.0494(11) 0.0476(11) -0.0068(9) -0.0017(8) -0.0015(9)
    C22 0.0561(14) 0.0506(13) 0.0377(11) -0.0178(11) -0.0036(10) 0.0038(9)
    C23 0.073(2) 0.103(3) 0.064(2) -0.027(2) -0.0153(17) -0.0182(19)
    C24 0.0536(19) 0.118(3) 0.100(3) -0.019(2) -0.0207(19) -0.014(3)
    C25 0.0421(15) 0.090(3) 0.100(3) -0.0078(15) -0.0002(17) 0.003(2)
    C26 0.0429(14) 0.0633(18) 0.074(2) -0.0022(12) 0.0044(13) -0.0077(14)
    N31 0.0502(11) 0.0402(9) 0.0388(9) 0.0033(8) 0.0095(8) 0.0002(7)
    C32 0.0561(13) 0.0382(10) 0.0325(9) 0.0085(9) 0.0073(9) -0.0023(8)
    C33 0.087(2) 0.0510(14) 0.0423(13) 0.0154(14) 0.0079(13) 0.0107(11)
    C34 0.122(3) 0.0496(16) 0.0569(18) 0.0046(17) 0.032(2) 0.0134(13)
    C35 0.098(3) 0.0522(16) 0.074(2) -0.0134(16) 0.044(2) -0.0017(14)
    C36 0.0599(16) 0.0516(14) 0.0630(17) -0.0032(12) 0.0191(13) -0.0037(12)
    N41 0.0390(9) 0.0473(10) 0.0422(10) 0.0034(8) 0.0035(8) 0.0000(8)
    C42 0.0447(11) 0.0423(11) 0.0366(10) 0.0085(9) 0.0001(8) -0.0053(8)
    C43 0.0530(15) 0.074(2) 0.0545(15) 0.0074(14) -0.0115(12) -0.0021(14)
    C44 0.0452(16) 0.080(2) 0.091(3) 0.0009(14) -0.0145(16) -0.0062(19)
    C45 0.0438(14) 0.0609(17) 0.105(3) -0.0066(13) 0.0133(16) -0.0030(18)
    C46 0.0479(14) 0.0564(15) 0.0678(18) 0.0018(12) 0.0106(13) 0.0056(13)
    C52 0.0609(18) 0.0577(17) 0.087(2) 0.0086(14) 0.0240(16) -0.0011(15)
    C53 0.0604(18) 0.0683(18) 0.076(2) -0.0002(15) 0.0214(16) -0.0062(16)
    C51 0.0657(19) 0.0659(19) 0.097(3) 0.0163(16) 0.0318(18) 0.0096(18)
    C511 0.066(4) 0.060(4) 0.084(4) 0.009(3) 0.016(4) 0.008(3)
    N511 0.086(4) 0.095(6) 0.101(5) 0.015(3) 0.029(4) 0.025(4)
    C512 0.073(2) 0.070(3) 0.093(5) 0.0224(18) 0.028(2) 0.011(4)
    N512 0.074(2) 0.099(4) 0.116(9) 0.032(2) 0.026(3) 0.009(7)
    C61 0.0657(19) 0.0659(19) 0.097(3) 0.0163(16) 0.0318(18) 0.0096(18)
    C611 0.066(4) 0.060(4) 0.084(4) 0.009(3) 0.016(4) 0.008(3)
    N611 0.086(4) 0.095(6) 0.101(5) 0.015(3) 0.029(4) 0.025(4)
    C612 0.073(2) 0.070(3) 0.093(5) 0.0224(18) 0.028(2) 0.011(4)
    N612 0.074(2) 0.099(4) 0.116(9) 0.032(2) 0.026(3) 0.009(7)
    C531 0.065(2) 0.090(3) 0.074(2) -0.0169(18) 0.0172(17) -0.0067(19)
    N531 0.094(3) 0.154(4) 0.072(2) -0.035(3) 0.0030(19) 0.009(2)
    C532 0.0626(19) 0.076(2) 0.076(2) 0.0026(16) 0.0196(16) 0.0064(17)
    N532 0.0658(19) 0.107(3) 0.095(2) -0.0156(18) 0.0062(17) 0.007(2)
    O521 0.0581(13) 0.0659(14) 0.113(2) -0.0043(11) 0.0186(13) 0.0077(13)
    C521 0.098(3) 0.073(3) 0.114(4) -0.011(2) 0.031(3) -0.012(2)
    C522 0.093(3) 0.089(3) 0.122(4) -0.025(2) 0.027(3) 0.009(2)
_geom_special_details
;
 All esds (except the esd in the dihedral angle between two l.s. planes)
 are estimated using the full covariance matrix.  The cell esds are taken
 into account individually in the estimation of esds in distances, angles
 and torsion angles; correlations between esds in cell parameters are only
 used when they are defined by crystal symmetry.  An approximate (isotropic)
 treatment of cell esds is used for estimating esds involving l.s. planes.
;
loop_
    _geom_bond_atom_site_label_1
    _geom_bond_atom_site_label_2
    _geom_bond_site_symmetry_2
    _geom_bond_distance
    _geom_bond_publ_flag
    Cd1 N31 . 2.341(2) ?
    Cd1 N21 . 2.342(2) ?
    Cd1 N41 . 2.350(2) ?
    Cd1 N11 . 2.358(2) ?
    Cd1 Cl1 . 2.5920(9) ?
    Cd1 Cl1 3_666 2.6289(8) ?
    Cl1 Cd1 3_666 2.6289(8) ?
    N11 C16 . 1.337(4) ?
    N11 C12 . 1.344(3) ?
    C12 C13 . 1.398(4) ?
    C12 C22 . 1.485(4) ?
    C13 C14 . 1.376(6) ?
    C13 H13 . 0.9300 ?
    C14 C15 . 1.369(6) ?
    C14 H14 . 0.9300 ?
    C15 C16 . 1.375(4) ?
    C15 H15 . 0.9300 ?
    C16 H16 . 0.9300 ?
    N21 C26 . 1.326(4) ?
    N21 C22 . 1.340(3) ?
    C22 C23 . 1.393(4) ?
    C23 C24 . 1.372(6) ?
    C23 H23 . 0.9300 ?
    C24 C25 . 1.351(6) ?
    C24 H24 . 0.9300 ?
    C25 C26 . 1.383(4) ?
    C25 H25 . 0.9300 ?
    C26 H26 . 0.9300 ?
    N31 C36 . 1.333(4) ?
    N31 C32 . 1.344(3) ?
    C32 C33 . 1.390(3) ?
    C32 C42 . 1.488(4) ?
    C33 C34 . 1.382(6) ?
    C33 H33 . 0.9300 ?
    C34 C35 . 1.377(6) ?
    C34 H34 . 0.9300 ?
    C35 C36 . 1.385(5) ?
    C35 H35 . 0.9300 ?
    C36 H36 . 0.9300 ?
    N41 C46 . 1.332(4) ?
    N41 C42 . 1.338(3) ?
    C42 C43 . 1.397(3) ?
    C43 C44 . 1.371(5) ?
    C43 H43 . 0.9300 ?
    C44 C45 . 1.356(6) ?
    C44 H44 . 0.9300 ?
    C45 C46 . 1.382(4) ?
    C45 H45 . 0.9300 ?
    C46 H46 . 0.9300 ?
    C52 O521 . 1.343(4) ?
    C52 C53 . 1.397(5) ?
    C52 C51 . 1.398(5) ?
    C53 C532 . 1.414(5) ?
    C53 C531 . 1.428(6) ?
    C51 C512 . 1.425(6) ?
    C51 C511 . 1.428(6) ?
    C511 N511 . 1.143(6) ?
    C512 N512 . 1.139(6) ?
    C611 N611 . 1.145(7) ?
    C612 N612 . 1.140(8) ?
    C531 N531 . 1.135(5) ?
    C532 N532 . 1.152(5) ?
    O521 C521 . 1.461(4) ?
    C521 C522 . 1.442(7) ?
    C521 H52A . 0.9700 ?
    C521 H52B . 0.9700 ?
    C522 H52C . 0.9600 ?
    C522 H52D . 0.9600 ?
    C522 H52E . 0.9600 ?
loop_
    _geom_angle_atom_site_label_1
    _geom_angle_atom_site_label_2
    _geom_angle_atom_site_label_3
    _geom_angle_site_symmetry_1
    _geom_angle_site_symmetry_3
    _geom_angle
    _geom_angle_publ_flag
    N31 Cd1 N21 . . 98.79(8) ?
    N31 Cd1 N41 . . 70.42(8) ?
    N21 Cd1 N41 . . 158.62(8) ?
    N31 Cd1 N11 . . 96.20(8) ?
    N21 Cd1 N11 . . 70.30(8) ?
    N41 Cd1 N11 . . 92.04(8) ?
    N31 Cd1 Cl1 . . 161.37(6) ?
    N21 Cd1 Cl1 . . 99.17(6) ?
    N41 Cd1 Cl1 . . 94.01(6) ?
    N11 Cd1 Cl1 . . 94.48(6) ?
    N31 Cd1 Cl1 . 3_666 89.01(5) ?
    N21 Cd1 Cl1 . 3_666 95.04(6) ?
    N41 Cd1 Cl1 . 3_666 102.95(6) ?
    N11 Cd1 Cl1 . 3_666 165.01(6) ?
    Cl1 Cd1 Cl1 . 3_666 84.51(3) ?
    Cd1 Cl1 Cd1 . 3_666 95.49(3) ?
    C16 N11 C12 . . 119.2(2) ?
    C16 N11 Cd1 . . 123.40(18) ?
    C12 N11 Cd1 . . 117.30(18) ?
    N11 C12 C13 . . 119.7(3) ?
    N11 C12 C22 . . 116.8(2) ?
    C13 C12 C22 . . 123.6(3) ?
    C14 C13 C12 . . 120.1(3) ?
    C14 C13 H13 . . 119.9 ?
    C12 C13 H13 . . 119.9 ?
    C15 C14 C13 . . 119.6(3) ?
    C15 C14 H14 . . 120.2 ?
    C13 C14 H14 . . 120.2 ?
    C14 C15 C16 . . 117.8(4) ?
    C14 C15 H15 . . 121.1 ?
    C16 C15 H15 . . 121.1 ?
    N11 C16 C15 . . 123.6(3) ?
    N11 C16 H16 . . 118.2 ?
    C15 C16 H16 . . 118.2 ?
    C26 N21 C22 . . 119.3(2) ?
    C26 N21 Cd1 . . 122.74(19) ?
    C22 N21 Cd1 . . 117.49(18) ?
    N21 C22 C23 . . 120.0(3) ?
    N21 C22 C12 . . 117.3(2) ?
    C23 C22 C12 . . 122.7(3) ?
    C24 C23 C22 . . 119.5(3) ?
    C24 C23 H23 . . 120.2 ?
    C22 C23 H23 . . 120.2 ?
    C25 C24 C23 . . 120.2(3) ?
    C25 C24 H24 . . 119.9 ?
    C23 C24 H24 . . 119.9 ?
    C24 C25 C26 . . 117.7(4) ?
    C24 C25 H25 . . 121.1 ?
    C26 C25 H25 . . 121.1 ?
    N21 C26 C25 . . 123.3(3) ?
    N21 C26 H26 . . 118.4 ?
    C25 C26 H26 . . 118.4 ?
    C36 N31 C32 . . 118.6(2) ?
    C36 N31 Cd1 . . 123.74(19) ?
    C32 N31 Cd1 . . 117.64(16) ?
    N31 C32 C33 . . 121.5(3) ?
    N31 C32 C42 . . 116.6(2) ?
    C33 C32 C42 . . 121.9(2) ?
    C34 C33 C32 . . 119.1(3) ?
    C34 C33 H33 . . 120.4 ?
    C32 C33 H33 . . 120.4 ?
    C35 C34 C33 . . 119.5(3) ?
    C35 C34 H34 . . 120.3 ?
    C33 C34 H34 . . 120.3 ?
    C34 C35 C36 . . 118.1(3) ?
    C34 C35 H35 . . 120.9 ?
    C36 C35 H35 . . 120.9 ?
    N31 C36 C35 . . 123.2(3) ?
    N31 C36 H36 . . 118.4 ?
    C35 C36 H36 . . 118.4 ?
    C46 N41 C42 . . 119.0(2) ?
    C46 N41 Cd1 . . 123.16(18) ?
    C42 N41 Cd1 . . 116.81(17) ?
    N41 C42 C43 . . 120.5(3) ?
    N41 C42 C32 . . 116.9(2) ?
    C43 C42 C32 . . 122.6(2) ?
    C44 C43 C42 . . 119.5(3) ?
    C44 C43 H43 . . 120.2 ?
    C42 C43 H43 . . 120.2 ?
    C45 C44 C43 . . 119.7(3) ?
    C45 C44 H44 . . 120.2 ?
    C43 C44 H44 . . 120.2 ?
    C44 C45 C46 . . 118.4(3) ?
    C44 C45 H45 . . 120.8 ?
    C46 C45 H45 . . 120.8 ?
    N41 C46 C45 . . 122.9(3) ?
    N41 C46 H46 . . 118.5 ?
    C45 C46 H46 . . 118.5 ?
    O521 C52 C53 . . 114.5(3) ?
    O521 C52 C51 . . 120.9(3) ?
    C53 C52 C51 . . 124.5(3) ?
    C52 C53 C532 . . 121.6(4) ?
    C52 C53 C531 . . 121.2(3) ?
    C532 C53 C531 . . 116.5(3) ?
    C52 C51 C512 . . 125.5(6) ?
    C52 C51 C511 . . 118.1(5) ?
    C512 C51 C511 . . 116.4(5) ?
    N511 C511 C51 . . 175.7(7) ?
    N512 C512 C51 . . 178.4(15) ?
    N531 C531 C53 . . 177.9(4) ?
    N532 C532 C53 . . 177.7(4) ?
    C52 O521 C521 . . 120.9(3) ?
    C522 C521 O521 . . 109.4(4) ?
    C522 C521 H52A . . 109.8 ?
    O521 C521 H52A . . 109.8 ?
    C522 C521 H52B . . 109.8 ?
    O521 C521 H52B . . 109.8 ?
    H52A C521 H52B . . 108.3 ?
    C521 C522 H52C . . 109.5 ?
    C521 C522 H52D . . 109.5 ?
    H52C C522 H52D . . 109.5 ?
    C521 C522 H52E . . 109.5 ?
    H52C C522 H52E . . 109.5 ?
    H52D C522 H52E . . 109.5 ?
loop_
    _geom_torsion_atom_site_label_1
    _geom_torsion_atom_site_label_2
    _geom_torsion_atom_site_label_3
    _geom_torsion_atom_site_label_4
    _geom_torsion_site_symmetry_1
    _geom_torsion_site_symmetry_2
    _geom_torsion_site_symmetry_3
    _geom_torsion_site_symmetry_4
    _geom_torsion
    _geom_torsion_publ_flag
    C16 N11 C12 C13 . . . . 0.5(4) ?
    Cd1 N11 C12 C13 . . . . -176.6(2) ?
    C16 N11 C12 C22 . . . . -178.8(2) ?
    Cd1 N11 C12 C22 . . . . 4.1(3) ?
    N11 C12 C13 C14 . . . . 0.5(4) ?
    C22 C12 C13 C14 . . . . 179.7(3) ?
    C12 C13 C14 C15 . . . . -1.1(5) ?
    C13 C14 C15 C16 . . . . 0.8(5) ?
    C12 N11 C16 C15 . . . . -0.8(4) ?
    Cd1 N11 C16 C15 . . . . 176.1(2) ?
    C14 C15 C16 N11 . . . . 0.1(5) ?
    C26 N21 C22 C23 . . . . -0.7(4) ?
    Cd1 N21 C22 C23 . . . . 171.2(2) ?
    C26 N21 C22 C12 . . . . 178.6(3) ?
    Cd1 N21 C22 C12 . . . . -9.5(3) ?
    N11 C12 C22 N21 . . . . 3.6(3) ?
    C13 C12 C22 N21 . . . . -175.7(3) ?
    N11 C12 C22 C23 . . . . -177.2(3) ?
    C13 C12 C22 C23 . . . . 3.6(4) ?
    N21 C22 C23 C24 . . . . 0.8(6) ?
    C12 C22 C23 C24 . . . . -178.4(4) ?
    C22 C23 C24 C25 . . . . -0.2(7) ?
    C23 C24 C25 C26 . . . . -0.6(7) ?
    C22 N21 C26 C25 . . . . -0.1(5) ?
    Cd1 N21 C26 C25 . . . . -171.6(3) ?
    C24 C25 C26 N21 . . . . 0.7(6) ?
    C36 N31 C32 C33 . . . . -0.7(3) ?
    Cd1 N31 C32 C33 . . . . 178.77(19) ?
    C36 N31 C32 C42 . . . . 179.7(2) ?
    Cd1 N31 C32 C42 . . . . -0.8(3) ?
    N31 C32 C33 C34 . . . . 0.9(4) ?
    C42 C32 C33 C34 . . . . -179.7(3) ?
    C32 C33 C34 C35 . . . . -0.5(5) ?
    C33 C34 C35 C36 . . . . 0.2(5) ?
    C32 N31 C36 C35 . . . . 0.3(4) ?
    Cd1 N31 C36 C35 . . . . -179.1(2) ?
    C34 C35 C36 N31 . . . . 0.0(5) ?
    C46 N41 C42 C43 . . . . -3.1(4) ?
    Cd1 N41 C42 C43 . . . . 165.6(2) ?
    C46 N41 C42 C32 . . . . 176.7(2) ?
    Cd1 N41 C42 C32 . . . . -14.7(3) ?
    N31 C32 C42 N41 . . . . 10.4(3) ?
    C33 C32 C42 N41 . . . . -169.1(2) ?
    N31 C32 C42 C43 . . . . -169.9(2) ?
    C33 C32 C42 C43 . . . . 10.6(4) ?
    N41 C42 C43 C44 . . . . 2.6(4) ?
    C32 C42 C43 C44 . . . . -177.1(3) ?
    C42 C43 C44 C45 . . . . 0.0(5) ?
    C43 C44 C45 C46 . . . . -1.9(6) ?
    C42 N41 C46 C45 . . . . 1.1(4) ?
    Cd1 N41 C46 C45 . . . . -166.8(3) ?
    C44 C45 C46 N41 . . . . 1.4(5) ?
    O521 C52 C53 C532 . . . . 157.0(3) ?
    C51 C52 C53 C532 . . . . -19.1(6) ?
    O521 C52 C53 C531 . . . . -13.2(5) ?
    C51 C52 C53 C531 . . . . 170.6(4) ?
    O521 C52 C51 C512 . . . . 163.4(13) ?
    C53 C52 C51 C512 . . . . -20.7(14) ?
    O521 C52 C51 C511 . . . . -14.6(7) ?
    C53 C52 C51 C511 . . . . 161.4(6) ?
    C53 C52 O521 C521 . . . . 128.9(4) ?
    C51 C52 O521 C521 . . . . -54.7(5) ?
    C52 O521 C521 C522 . . . . 149.3(4) ?
loop_
    _geom_hbond_atom_site_label_D
    _geom_hbond_atom_site_label_H
    _geom_hbond_atom_site_label_A
    _geom_hbond_site_symmetry_A
    _geom_hbond_distance_DH
    _geom_hbond_distance_HA
    _geom_hbond_distance_DA
    _geom_hbond_angle_DHA
    _geom_hbond_publ_flag
    C14 H14 Cl1 2_656 0.93 2.79 3.651(4) 154 y
    C15 H15 N512 . 0.93 2.63 3.456(17) 149 y
    C15 H15 N612 . 0.93 2.46 3.29(5) 149 y
    C34 H34 Cl1 4_575 0.93 2.82 3.705(4) 160 y
    C46 H46 O71 . 0.93 2.49 3.292(8) 145 y
_shelx_hkl_file
;
  -1   0   0   -1.05    0.01
  -1   0   0   -1.06    0.01
  -1   0   0   -1.06    0.01
   1   0   0   -1.05    0.01
   1   0   0   -1.06    0.00
   1   0   0   -1.06    0.01
   1   0   0   -1.06    0.00
  -2   0   0  703.88   11.57
  -4   0   0   78.95    1.35
  -4   0   0   79.60    1.35
  -4   0   0   81.41    1.35
   4   0   0   80.77    1.35
   4   0   0   79.17    1.35
   4   0   0   79.45    1.35
   4   0   0   79.36    1.36
  -5   0   0  286.74    4.82
  -5   0   0  289.43    4.82
   5   0   0  284.24    4.94
   5   0   0  285.33    4.89
   5   0   0  291.59    4.94
   5   0   0  290.78    4.79
  -6   0   0  131.85    2.23
  -6   0   0  132.57    2.23
   6   0   0  135.18    2.23
   6   0   0  132.32    2.23
   6   0   0  131.44    2.24
   6   0   0  130.83    2.23
  -7   0   0   87.32    1.55
   7   0   0   89.73    1.55
   7   0   0   88.51    1.56
   7   0   0   90.76    1.55
  -8   0   0   19.90    0.45
   8   0   0   19.19    0.45
   8   0   0   20.31    0.45
   8   0   0   20.72    0.48
  -9   0   0    2.13    0.16
   9   0   0    2.38    0.17
   9   0   0    2.40    0.17
 -10   0   0    7.73    0.33
 -10   0   0    8.38    0.29
  10   0   0    7.52    0.29
  10   0   0    8.16    0.30
 -11   0   0    0.61    0.14
 -11   0   0    0.85    0.13
  11   0   0    0.51    0.11
  11   0   0    0.57    0.12
 -12   0   0    3.91    0.28
 -12   0   0    3.37    0.24
  12   0   0    3.63    0.25
 -13   0   0    0.15    0.12
  13   0   0    0.06    0.11
 -14   0   0    0.59    0.16
  14   0   0    0.45    0.15
 -15   0   0    0.18    0.14
  15   0   0    0.23    0.15
 -16   0   0   -0.08    0.15
  16   0   0    0.03    0.16
  17   0   0   -0.36    0.16
  18   0   0    0.03    0.18
  19   0   0   -0.19    0.18
  19   1   0    0.77    0.21
  18   1   0    0.80    0.20
  17   1   0    1.09    0.21
  16   1   0    3.97    0.35
 -16  -1   0    3.64    0.37
  15   1   0    5.90    0.36
 -15  -1   0    6.15    0.38
  14   1   0    3.18    0.27
 -14  -1   0    3.83    0.32
  13   1   0    6.93    0.31
 -13  -1   0    7.09    0.37
  12   1   0    8.06    0.32
  12   1   0    7.74    0.33
 -12  -1   0    7.95    0.36
  11   1   0   30.01    0.65
  11   1   0   29.48    0.67
 -11  -1   0   28.66    0.72
 -11  -1   0   29.02    0.65
  10   1   0   65.41    1.24
  10   1   0   62.70    1.18
  10   1   0   62.82    1.20
 -10  -1   0   61.51    1.17
 -10  -1   0   63.01    1.25
   9   1   0   25.57    0.55
   9   1   0   26.24    0.54
   9   1   0   25.51    0.56
  -9  -1   0   25.83    0.55
   8   1   0   20.54    0.47
   8   1   0   21.35    0.45
   8   1   0   21.24    0.46
  -8  -1   0   20.58    0.45
   7   1   0   30.25    0.59
   7   1   0   30.11    0.58
   7   1   0   29.47    0.58
   7   1   0   29.36    0.61
  -7  -1   0   29.68    0.58
   6   1   0   12.49    0.29
   6   1   0   12.74    0.28
   6   1   0   12.39    0.29
   6   1   0   12.60    0.31
  -6  -1   0   12.05    0.28
   5   1   0   51.93    0.89
   5   1   0   50.41    0.89
   5   1   0   50.82    0.92
   5   1   0   51.25    0.90
  -5  -1   0   50.51    0.89
   4   1   0    4.90    0.16
   4   1   0    4.88    0.13
   4   1   0    4.79    0.13
   4   1   0    3.88    0.12
  -4  -1   0    4.85    0.13
  -4  -1   0    4.90    0.15
   3   1   0   78.24    1.31
   3   1   0   78.75    1.34
   3   1   0   78.02    1.31
  -3  -1   0   79.11    1.31
  -3  -1   0   80.12    1.31
  -3  -1   0   78.52    1.34
   2   1   0   16.10    0.31
   2   1   0   16.72    0.29
   2   1   0   16.16    0.29
  -2  -1   0   16.17    0.31
  -2  -1   0   15.88    0.29
  -2  -1   0   16.12    0.29
  -2  -1   0   16.94    0.29
   0   1   0   -0.45    0.01
   0   1   0   -0.46    0.00
   0   1   0   -0.46    0.01
   0  -1   0   -0.47    0.01
   0  -1   0   -0.45    0.01
   0  -1   0   -0.45    0.01
   0  -1   0   -0.45    0.01
  -2   1   0   16.47    0.30
  -2   1   0   16.31    0.30
  -2   1   0   16.38    0.30
   2  -1   0   16.30    0.28
   2  -1   0   16.11    0.30
   2  -1   0   15.98    0.30
  -3   1   0   78.43    1.30
  -3   1   0   78.83    1.32
   3  -1   0   80.41    1.30
   3  -1   0   79.26    1.32
   3  -1   0   76.85    1.32
  -4   1   0    4.69    0.14
  -4   1   0    4.66    0.14
  -4   1   0    4.93    0.12
   4  -1   0    4.60    0.14
   4  -1   0    4.73    0.12
   4  -1   0    4.69    0.14
  -5   1   0   50.33    0.90
  -5   1   0   49.11    0.87
  -5   1   0   50.54    0.90
   5  -1   0   50.27    0.90
   5  -1   0   51.04    0.88
   5  -1   0   51.57    0.93
   5  -1   0   50.45    0.90
  -6   1   0   12.37    0.30
  -6   1   0   12.61    0.27
  -6   1   0   12.89    0.30
   6  -1   0   12.50    0.30
   6  -1   0   12.51    0.31
  -7   1   0   29.09    0.56
  -7   1   0   29.10    0.59
   7  -1   0   29.40    0.59
   7  -1   0   29.39    0.59
  -8   1   0   20.89    0.47
   8  -1   0   20.92    0.47
   8  -1   0   21.32    0.48
  -9   1   0   25.74    0.57
   9  -1   0   26.31    0.57
   9  -1   0   26.09    0.58
 -10   1   0   63.55    1.20
 -10   1   0   63.41    1.23
  10  -1   0   63.17    1.22
  10  -1   0   64.92    1.21
 -11   1   0   30.13    0.71
 -11   1   0   30.05    0.67
  11  -1   0   30.41    0.68
  11  -1   0   28.70    0.68
 -12   1   0    7.64    0.32
 -12   1   0    7.65    0.34
  12  -1   0    7.52    0.33
 -13   1   0    6.88    0.34
  13  -1   0    7.07    0.33
 -14   1   0    3.38    0.29
  14  -1   0    4.45    0.32
 -15   1   0    5.70    0.36
  15  -1   0    6.47    0.38
  16  -1   0    4.05    0.38
  17  -1   0    1.30    0.23
  18  -1   0    1.03    0.23
  19  -1   0    0.55    0.22
  19   2   0   -0.03    0.18
  18   2   0    0.15    0.17
  17   2   0   -0.21    0.15
  16   2   0    0.03    0.16
  15   2   0    0.33    0.14
 -15  -2   0    0.12    0.15
  14   2   0    0.03    0.12
 -14  -2   0    0.05    0.14
  13   2   0    0.11    0.11
 -13  -2   0   -0.01    0.13
  12   2   0    0.72    0.13
  12   2   0    0.78    0.14
 -12  -2   0    0.91    0.17
  11   2   0    0.83    0.13
  11   2   0    0.65    0.13
 -11  -2   0    0.69    0.14
 -11  -2   0    0.35    0.15
  10   2   0    0.72    0.12
  10   2   0    0.81    0.10
  10   2   0    0.81    0.11
 -10  -2   0    0.64    0.14
 -10  -2   0    0.83    0.11
   9   2   0    6.54    0.23
   9   2   0    6.79    0.24
   9   2   0    6.04    0.21
  -9  -2   0    6.74    0.29
  -9  -2   0    6.75    0.23
   8   2   0    6.44    0.22
   8   2   0    6.77    0.23
  -8  -2   0    6.49    0.21
   7   2   0    3.40    0.19
   7   2   0    3.79    0.16
   7   2   0    3.73    0.15
  -7  -2   0    3.71    0.14
   6   2   0   13.36    0.30
   6   2   0   12.74    0.34
   6   2   0   13.02    0.29
  -6  -2   0   13.08    0.29
   5   2   0   34.55    0.62
   5   2   0   33.22    0.66
   5   2   0   33.86    0.61
  -5  -2   0   33.99    0.61
   4   2   0    0.88    0.07
   4   2   0    0.89    0.06
   4   2   0    0.71    0.10
   4   2   0    0.64    0.06
  -4  -2   0    0.74    0.06
   3   2   0    2.59    0.12
   3   2   0    2.78    0.08
   3   2   0    2.89    0.08
   3   2   0    2.78    0.08
  -3  -2   0    2.66    0.11
  -3  -2   0    2.80    0.08
   2   2   0    7.80    0.15
   2   2   0    7.78    0.15
   2   2   0    7.52    0.19
   2   2   0    7.67    0.15
  -2  -2   0    7.87    0.15
   1   2   0  147.78    2.65
  -1  -2   0  153.24    2.64
   0   2   0  259.39    5.08
   0   2   0  341.12    5.21
   0  -2   0  349.90    5.15
   0  -2   0  274.74    5.13
  -1   2   0  143.71    2.46
  -1   2   0  129.81    2.42
  -1   2   0  128.62    2.40
  -1   2   0  152.53    2.48
   1  -2   0  152.10    2.45
   1  -2   0  150.05    2.43
   1  -2   0  153.25    2.45
  -2   2   0    7.83    0.18
  -2   2   0    7.51    0.18
  -2   2   0    9.09    0.18
   2  -2   0    7.65    0.18
   2  -2   0    7.62    0.18
  -3   2   0    2.59    0.10
  -3   2   0    2.62    0.10
  -3   2   0    2.72    0.11
   3  -2   0    2.68    0.10
   3  -2   0    2.71    0.10
  -4   2   0    0.67    0.07
   4  -2   0    0.61    0.07
  -5   2   0   33.63    0.63
  -5   2   0   33.49    0.63
   5  -2   0   32.69    0.63
  -6   2   0   13.04    0.31
  -6   2   0   12.65    0.31
   6  -2   0   12.80    0.31
  -7   2   0    3.74    0.17
  -7   2   0    3.64    0.17
   7  -2   0    3.58    0.17
   7  -2   0    3.61    0.17
  -8   2   0    6.15    0.23
   8  -2   0    6.14    0.24
   8  -2   0    6.46    0.24
  -9   2   0    6.69    0.25
   9  -2   0    6.44    0.25
   9  -2   0    6.62    0.26
 -10   2   0    0.99    0.13
  10  -2   0    0.98    0.14
  10  -2   0    0.67    0.12
 -11   2   0    0.42    0.13
 -11   2   0    0.69    0.13
  11  -2   0    0.80    0.15
 -12   2   0    1.00    0.15
 -12   2   0    0.78    0.14
  12  -2   0    0.85    0.15
 -13   2   0   -0.02    0.11
 -13   2   0    0.21    0.12
  13  -2   0    0.18    0.12
 -14   2   0    0.11    0.12
  14  -2   0   -0.03    0.14
 -15   2   0    0.11    0.13
  15  -2   0    0.10    0.17
  16  -2   0    0.07    0.18
  17  -2   0   -0.07    0.18
  18  -2   0   -0.22    0.19
  19  -2   0    0.26    0.22
  19   3   0    0.44    0.18
  18   3   0    0.41    0.17
  17   3   0    0.25    0.16
  16   3   0    0.72    0.17
  15   3   0    1.55    0.18
 -15  -3   0    1.11    0.20
  14   3   0    0.99    0.15
 -14  -3   0    0.84    0.18
  13   3   0    3.20    0.23
  13   3   0    3.31    0.26
 -13  -3   0    2.99    0.31
  12   3   0    3.62    0.25
  12   3   0    3.27    0.22
 -12  -3   0    3.24    0.30
  11   3   0    2.31    0.20
  11   3   0    2.36    0.22
 -11  -3   0    1.90    0.20
  10   3   0    0.68    0.09
  10   3   0    0.64    0.11
  10   3   0    0.72    0.11
 -10  -3   0    0.75    0.15
 -10  -3   0    0.68    0.11
   9   3   0    0.03    0.06
   9   3   0    0.07    0.07
   9   3   0    0.06    0.07
  -9  -3   0    0.05    0.07
  -9  -3   0    0.16    0.10
   8   3   0    3.80    0.24
   8   3   0    4.26    0.18
   8   3   0    4.31    0.16
   8   3   0    4.17    0.17
  -8  -3   0    3.95    0.17
  -8  -3   0    4.17    0.24
   7   3   0   19.26    0.48
   7   3   0   19.91    0.41
   7   3   0   20.27    0.42
   7   3   0   19.83    0.40
  -7  -3   0   20.13    0.49
  -7  -3   0   20.01    0.41
   6   3   0    0.46    0.06
   6   3   0    0.58    0.06
   6   3   0    0.37    0.10
   6   3   0    0.45    0.05
  -6  -3   0    0.80    0.08
   5   3   0    8.43    0.19
   5   3   0    8.54    0.19
   5   3   0    8.50    0.20
   5   3   0    7.85    0.26
  -5  -3   0    8.55    0.20
   4   3   0    6.09    0.14
   4   3   0    6.21    0.14
   4   3   0    6.25    0.15
   4   3   0    6.09    0.21
  -4  -3   0    6.17    0.14
   3   3   0   20.75    0.36
   3   3   0   20.64    0.43
   3   3   0   20.29    0.35
   3   3   0   20.46    0.35
  -3  -3   0   20.56    0.36
   2   3   0   17.09    0.36
  -2  -3   0   16.88    0.35
  -2  -3   0   17.36    0.29
  -2  -3   0   16.91    0.36
   1   3   0   34.90    0.64
  -1  -3   0   36.25    0.63
  -1  -3   0   35.28    0.58
  -1  -3   0   35.70    0.58
  -1  -3   0   34.63    0.64
   0   3   0   -0.16    0.04
   0   3   0   -0.15    0.03
   0   3   0   -0.16    0.02
   0   3   0   -0.17    0.02
   0  -3   0   -0.03    0.04
   0  -3   0   -0.16    0.02
   0  -3   0   -0.19    0.03
  -1   3   0   35.42    0.61
  -1   3   0   34.85    0.60
   1  -3   0   35.71    0.61
   1  -3   0   35.60    0.60
   1  -3   0   35.87    0.61
  -2   3   0   17.04    0.33
  -2   3   0   17.77    0.34
  -2   3   0   17.09    0.33
   2  -3   0   17.40    0.30
   2  -3   0   16.97    0.33
  -3   3   0   20.66    0.40
  -3   3   0   20.39    0.40
   3  -3   0   21.11    0.40
   3  -3   0   20.36    0.40
  -4   3   0    6.14    0.18
  -4   3   0    6.13    0.18
   4  -3   0    6.28    0.18
   4  -3   0    6.39    0.18
  -5   3   0    8.25    0.23
  -5   3   0    8.61    0.24
   5  -3   0    8.59    0.24
   5  -3   0    8.26    0.24
  -6   3   0    0.45    0.07
  -6   3   0    0.57    0.08
   6  -3   0    0.52    0.07
   6  -3   0    0.57    0.08
  -7   3   0   19.78    0.45
  -7   3   0   19.49    0.45
   7  -3   0   19.57    0.45
  -8   3   0    4.21    0.21
  -8   3   0    4.25    0.20
   8  -3   0    4.03    0.21
  -9   3   0    0.09    0.08
   9  -3   0    0.05    0.09
   9  -3   0    0.04    0.02
 -10   3   0    0.78    0.12
  10  -3   0    0.77    0.14
  10  -3   0    0.46    0.11
 -11   3   0    1.75    0.17
 -11   3   0    1.89    0.22
  11  -3   0    2.14    0.20
 -12   3   0    3.54    0.27
 -12   3   0    3.24    0.24
  12  -3   0    3.24    0.28
 -13   3   0    3.36    0.28
 -13   3   0    3.24    0.25
  13  -3   0    3.68    0.30
 -14   3   0    1.10    0.16
  14  -3   0    1.05    0.19
  15  -3   0    1.49    0.22
  16  -3   0    0.41    0.20
  17  -3   0    0.19    0.20
  18  -3   0    0.46    0.22
  19  -3   0    0.61    0.23
  19   4   0    0.19    0.15
  18   4   0    0.07    0.14
  17   4   0   -0.14    0.14
  16   4   0   -0.14    0.13
  15   4   0    0.35    0.14
 -15  -4   0    0.33    0.17
  14   4   0    1.12    0.16
 -14  -4   0    1.00    0.20
  13   4   0    1.68    0.16
  13   4   0    1.73    0.18
 -13  -4   0    1.72    0.21
  12   4   0    5.62    0.29
  12   4   0    5.53    0.25
 -12  -4   0    6.07    0.36
  11   4   0   13.17    0.36
  11   4   0   13.03    0.39
 -11  -4   0   13.60    0.49
  10   4   0   23.59    0.51
  10   4   0   23.33    0.54
  10   4   0   23.36    0.49
 -10  -4   0   23.03    0.63
   9   4   0   38.69    0.73
   9   4   0   38.17    0.72
   9   4   0   38.75    0.76
  -9  -4   0   38.08    0.74
  -9  -4   0   38.11    0.85
   8   4   0   49.34    0.88
   8   4   0   48.60    0.91
   8   4   0   49.68    1.00
   8   4   0   50.35    0.89
  -8  -4   0   48.10    0.89
  -8  -4   0   49.31    1.01
   7   4   0   49.79    0.91
   7   4   0   50.04    1.00
   7   4   0   51.17    0.89
   7   4   0   49.81    0.88
  -7  -4   0   50.09    0.90
  -7  -4   0   50.88    1.00
   6   4   0   43.46    0.88
   6   4   0   43.39    0.76
   6   4   0   43.62    0.78
   6   4   0   43.83    0.76
  -6  -4   0   43.95    0.87
  -6  -4   0   43.52    0.77
   5   4   0   82.76    1.38
   5   4   0   82.00    1.49
   5   4   0   82.98    1.40
   5   4   0   83.45    1.38
  -5  -4   0   84.00    1.39
  -5  -4   0   82.48    1.49
   4   4   0  207.48    3.64
   4   4   0  215.56    3.51
   4   4   0  210.94    3.52
   4   4   0  208.06    3.50
  -4  -4   0  213.60    3.48
  -4  -4   0  215.94    3.62
   3   4   0   41.54    0.81
  -3  -4   0   43.89    0.72
  -3  -4   0   43.50    0.80
   2   4   0  212.79    3.87
  -2  -4   0  214.78    3.82
   1   4   0  130.27    2.22
  -1  -4   0  132.87    2.17
  -1  -4   0  131.75    2.30
  -1  -4   0  132.21    2.22
   0   4   0   11.19    0.22
   0   4   0   11.76    0.25
   0   4   0   11.54    0.22
   0   4   0   11.38    0.27
   0  -4   0   11.47    0.26
   0  -4   0   11.30    0.22
   0  -4   0   11.71    0.25
  -1   4   0  132.95    2.24
  -1   4   0  131.77    2.27
   1  -4   0  131.69    2.26
   1  -4   0  133.07    2.25
   1  -4   0  132.33    2.23
  -2   4   0  219.35    3.73
  -2   4   0  224.89    3.75
  -2   4   0  219.61    3.67
  -2   4   0  219.50    3.80
   2  -4   0  219.99    3.69
   2  -4   0  218.24    3.70
  -3   4   0   42.06    0.76
  -3   4   0   41.99    0.76
  -3   4   0   42.96    0.76
   3  -4   0   43.18    0.71
   3  -4   0   41.88    0.76
  -4   4   0  210.57    3.52
  -4   4   0  211.43    3.51
   4  -4   0  217.82    3.52
   4  -4   0  207.39    3.51
  -5   4   0   81.28    1.44
  -5   4   0   84.76    1.46
   5  -4   0   82.61    1.45
   5  -4   0   82.90    1.45
  -6   4   0   44.23    0.83
  -6   4   0   42.91    0.82
   6  -4   0   42.92    0.83
   6  -4   0   44.52    0.83
  -7   4   0   49.56    0.95
  -7   4   0   49.11    0.94
   7  -4   0   49.32    0.94
   7  -4   0   50.17    0.95
  -8   4   0   48.26    0.95
  -8   4   0   48.91    0.95
   8  -4   0   50.21    0.96
   8  -4   0   49.30    0.96
  -9   4   0   39.22    0.81
  -9   4   0   38.69    0.80
   9  -4   0   39.36    0.81
   9  -4   0   38.64    0.81
 -10   4   0   23.20    0.57
  10  -4   0   23.86    0.58
 -11   4   0   14.06    0.44
 -11   4   0   13.37    0.40
  11  -4   0   14.17    0.45
 -12   4   0    7.00    0.33
 -12   4   0    5.92    0.28
  12  -4   0    6.83    0.34
 -13   4   0    1.88    0.19
 -13   4   0    1.77    0.21
  13  -4   0    1.91    0.22
 -14   4   0    1.01    0.18
  14  -4   0    1.18    0.20
  15  -4   0    0.30    0.19
  16  -4   0   -0.24    0.19
  17  -4   0    0.08    0.20
  18  -4   0    0.04    0.20
  19  -4   0   -0.25    0.21
  19   5   0    0.88    0.17
  18   5   0    1.31    0.18
  17   5   0    1.42    0.17
  16   5   0    2.24    0.20
  15   5   0    4.64    0.28
  14   5   0    3.42    0.23
  14   5   0    3.20    0.28
 -14  -5   0    3.42    0.35
  13   5   0    5.78    0.30
  13   5   0    5.38    0.25
 -13  -5   0    5.40    0.37
  12   5   0    7.48    0.27
  12   5   0    7.52    0.32
 -12  -5   0    7.75    0.40
  11   5   0   14.50    0.37
  11   5   0   14.50    0.41
 -11  -5   0   14.13    0.51
  10   5   0    9.27    0.31
  10   5   0    9.13    0.25
  10   5   0    9.64    0.27
 -10  -5   0    9.49    0.41
   9   5   0    1.16    0.10
   9   5   0    1.20    0.11
   9   5   0    1.39    0.12
  -9  -5   0    1.25    0.16
  -9  -5   0    1.32    0.14
   8   5   0   16.41    0.34
   8   5   0   16.58    0.35
   8   5   0   16.70    0.38
  -8  -5   0   17.11    0.49
  -8  -5   0   16.65    0.36
   7   5   0   20.37    0.53
   7   5   0   20.23    0.39
   7   5   0   19.86    0.38
   7   5   0   20.07    0.42
  -7  -5   0   20.28    0.40
  -7  -5   0   20.23    0.52
   6   5   0    9.46    0.20
   6   5   0    9.80    0.23
   6   5   0    9.32    0.32
   6   5   0    9.52    0.20
  -6  -5   0    9.52    0.31
  -6  -5   0    9.53    0.22
   5   5   0   11.32    0.21
   5   5   0   11.43    0.24
   5   5   0   11.29    0.34
   5   5   0   11.30    0.21
  -5  -5   0   11.29    0.23
  -5  -5   0   11.47    0.33
   4   5   0    7.76    0.27
   4   5   0    8.37    0.16
  -4  -5   0    8.38    0.26
   3   5   0    1.18    0.13
  -3  -5   0    1.49    0.12
   2   5   0   -0.05    0.06
  -2  -5   0   -0.09    0.04
   1   5   0   50.72    0.94
  -1  -5   0   51.61    0.86
  -1  -5   0   52.17    0.92
   0   5   0   -0.02    0.03
   0   5   0   -0.04    0.02
   0   5   0   -0.05    0.05
   0   5   0   -0.01    0.04
   0  -5   0   -0.08    0.04
   0  -5   0   -0.03    0.03
   0  -5   0   -0.03    0.04
  -1   5   0   52.14    0.89
  -1   5   0   51.81    0.89
   1  -5   0   51.62    0.89
   1  -5   0   51.77    0.91
   1  -5   0   51.43    0.89
  -2   5   0   -0.01    0.04
  -2   5   0    0.02    0.03
  -2   5   0   -0.02    0.04
  -2   5   0   -0.03    0.03
   2  -5   0    0.00    0.04
   2  -5   0    0.05    0.04
  -3   5   0    1.40    0.10
  -3   5   0    1.50    0.06
  -3   5   0    1.26    0.10
  -3   5   0    1.50    0.09
   3  -5   0    1.42    0.10
   3  -5   0    1.54    0.07
  -4   5   0    8.30    0.23
  -4   5   0    8.47    0.23
   4  -5   0    8.24    0.23
  -5   5   0   11.28    0.29
  -5   5   0   11.34    0.30
   5  -5   0   11.17    0.29
  -6   5   0    9.83    0.29
  -6   5   0    9.86    0.28
   6  -5   0    9.87    0.28
  -7   5   0   20.42    0.48
  -7   5   0   20.55    0.47
   7  -5   0   20.16    0.47
   7  -5   0   20.30    0.48
  -8   5   0   17.04    0.44
  -8   5   0   17.19    0.44
   8  -5   0   17.09    0.44
   8  -5   0   17.27    0.44
  -9   5   0    1.45    0.15
  -9   5   0    1.12    0.13
   9  -5   0    1.34    0.15
 -10   5   0    9.23    0.36
  10  -5   0    9.47    0.36
 -11   5   0   15.22    0.47
 -11   5   0   14.70    0.40
  11  -5   0   14.73    0.47
 -12   5   0    7.43    0.30
 -12   5   0    8.26    0.36
  12  -5   0    8.34    0.38
 -13   5   0    5.98    0.34
  13  -5   0    5.80    0.35
 -14   5   0    4.04    0.34
  14  -5   0    3.79    0.36
  15  -5   0    5.23    0.42
  16  -5   0    2.34    0.29
  17  -5   0    1.45    0.26
  18  -5   0    1.53    0.28
  19  -5   0    0.87    0.26
  18   6   0   -0.06    0.11
  17   6   0    0.19    0.12
  16   6   0   -0.21    0.10
  15   6   0    0.25    0.11
  14   6   0    0.58    0.11
  14   6   0    0.52    0.13
 -14  -6   0    0.76    0.20
  13   6   0    0.20    0.09
  13   6   0   -0.02    0.10
 -13  -6   0    0.25    0.15
  12   6   0    0.70    0.13
  12   6   0    0.87    0.11
 -12  -6   0    0.67    0.18
  11   6   0    0.65    0.08
  11   6   0    0.88    0.13
  11   6   0    0.89    0.10
 -11  -6   0    0.85    0.17
  10   6   0    0.32    0.09
  10   6   0    0.38    0.07
  10   6   0    0.33    0.07
 -10  -6   0    0.32    0.13
   9   6   0    0.03    0.07
   9   6   0   -0.02    0.05
   9   6   0   -0.03    0.06
  -9  -6   0    0.01    0.11
   8   6   0    2.43    0.10
   8   6   0    2.15    0.15
   8   6   0    2.17    0.11
  -8  -6   0    2.71    0.25
  -8  -6   0    2.51    0.13
   7   6   0    1.33    0.07
   7   6   0    1.25    0.11
   7   6   0    1.20    0.08
   7   6   0    1.32    0.16
  -7  -6   0    1.42    0.15
   6   6   0    3.36    0.12
   6   6   0    3.15    0.22
  -6  -6   0    3.30    0.21
   5   6   0   39.93    0.84
   5   6   0   39.93    0.69
  -5  -6   0   40.52    0.82
   4   6   0   19.47    0.48
  -4  -6   0   18.92    0.45
   3   6   0    2.03    0.16
  -3  -6   0    2.02    0.14
   2   6   0   51.22    0.97
  -2  -6   0   51.90    0.95
   1   6   0   75.56    1.36
  -1  -6   0   76.94    1.33
  -1  -6   0   77.07    1.27
   0   6   0  171.67    2.94
   0   6   0  172.61    2.85
   0   6   0  171.63    2.89
   0  -6   0  172.82    2.85
   0  -6   0  170.62    2.95
  -1   6   0   75.33    1.28
  -1   6   0   76.00    1.28
  -1   6   0   77.58    1.29
   1  -6   0   75.38    1.29
   1  -6   0   75.61    1.29
  -2   6   0   52.00    0.91
  -2   6   0   51.94    0.92
  -2   6   0   52.11    0.89
   2  -6   0   52.69    0.92
   2  -6   0   51.75    0.92
  -3   6   0    2.04    0.12
  -3   6   0    2.05    0.12
  -3   6   0    2.30    0.11
  -3   6   0    2.24    0.08
   3  -6   0    2.16    0.09
   3  -6   0    2.16    0.12
  -4   6   0   18.61    0.41
  -4   6   0   19.59    0.41
  -4   6   0   18.70    0.42
   4  -6   0   18.74    0.41
   4  -6   0   19.43    0.35
  -5   6   0   40.13    0.76
  -5   6   0   40.23    0.78
   5  -6   0   39.62    0.77
  -6   6   0    3.15    0.18
  -6   6   0    3.08    0.18
   6  -6   0    3.31    0.18
  -7   6   0    1.48    0.17
  -7   6   0    1.42    0.13
   7  -6   0    1.46    0.14
  -8   6   0    2.46    0.20
  -8   6   0    2.47    0.21
   8  -6   0    2.37    0.20
  -9   6   0    0.05    0.10
  -9   6   0   -0.07    0.14
   9  -6   0   -0.07    0.09
 -10   6   0    0.20    0.08
 -10   6   0    0.07    0.12
  10  -6   0   -0.15    0.11
 -11   6   0    0.75    0.16
 -11   6   0    0.68    0.11
  11  -6   0    0.48    0.16
 -12   6   0    0.79    0.15
 -12   6   0    0.67    0.15
  12  -6   0    0.63    0.16
 -13   6   0    0.02    0.13
  13  -6   0    0.01    0.15
 -14   6   0    0.41    0.16
  14  -6   0    0.56    0.19
 -15   6   0    0.13    0.18
  15  -6   0   -0.09    0.18
  16  -6   0   -0.54    0.19
  17  -6   0    0.00    0.20
  18  -6   0    0.07    0.21
  17   7   0   -0.08    0.09
  16   7   0    0.09    0.10
  15   7   0   -0.04    0.09
  14   7   0    0.60    0.14
  14   7   0    0.76    0.10
  13   7   0    0.14    0.08
  13   7   0    0.15    0.11
 -13  -7   0   -0.07    0.15
  12   7   0    0.22    0.07
  12   7   0    0.27    0.11
 -12  -7   0    0.08    0.14
  11   7   0    1.77    0.11
  11   7   0    1.88    0.13
  11   7   0    2.27    0.20
 -11  -7   0    1.89    0.22
  10   7   0    0.66    0.06
  10   7   0    0.54    0.06
  10   7   0    0.56    0.10
 -10  -7   0    0.47    0.15
   9   7   0    2.31    0.16
   9   7   0    2.06    0.09
  -9  -7   0    2.19    0.25
   8   7   0   15.66    0.36
  -8  -7   0   15.33    0.48
   7   7   0    4.78    0.16
  -7  -7   0    4.62    0.27
   6   7   0   11.15    0.25
   6   7   0   11.81    0.40
  -6  -7   0   12.14    0.38
   5   7   0    3.53    0.11
   5   7   0    3.76    0.24
  -5  -7   0    3.66    0.22
   4   7   0   38.98    0.83
  -4  -7   0   39.54    0.80
   3   7   0   19.53    0.49
  -3  -7   0   20.14    0.47
   2   7   0    0.09    0.09
  -2  -7   0    0.17    0.07
   1   7   0   10.37    0.31
  -1  -7   0   10.85    0.23
  -1  -7   0   10.53    0.28
   0  -7   0   -0.05    0.06
  -1   7   0   10.49    0.24
  -1   7   0   10.86    0.24
   1  -7   0   10.45    0.25
   1  -7   0   10.66    0.24
  -2   7   0    0.21    0.05
  -2   7   0    0.08    0.06
  -2   7   0    0.11    0.06
   2  -7   0    0.01    0.05
  -3   7   0   20.50    0.43
  -3   7   0   20.18    0.42
  -3   7   0   20.00    0.44
  -3   7   0   20.32    0.37
   3  -7   0   19.79    0.41
   3  -7   0   19.90    0.42
  -4   7   0   40.57    0.77
  -4   7   0   38.37    0.75
  -4   7   0   39.28    0.75
   4  -7   0   39.21    0.75
   4  -7   0   39.43    0.70
  -5   7   0    3.80    0.19
  -5   7   0    3.51    0.19
   5  -7   0    3.62    0.18
  -6   7   0   11.22    0.32
  -6   7   0   10.94    0.33
   6  -7   0   10.83    0.32
  -7   7   0    4.33    0.22
  -7   7   0    4.47    0.24
   7  -7   0    4.04    0.23
  -8   7   0   15.50    0.43
  -8   7   0   15.19    0.44
   8  -7   0   15.25    0.43
  -9   7   0    1.87    0.18
   9  -7   0    1.61    0.16
 -10   7   0    0.40    0.14
 -10   7   0    0.54    0.08
  10  -7   0    0.40    0.13
 -11   7   0    1.87    0.20
 -11   7   0    1.65    0.19
  11  -7   0    1.67    0.19
 -12   7   0    0.16    0.14
  12  -7   0    0.08    0.14
 -13   7   0   -0.06    0.14
  13  -7   0    0.03    0.16
 -14   7   0    0.86    0.19
  14  -7   0    0.91    0.21
 -15   7   0    0.01    0.18
  15  -7   0   -0.09    0.19
  16  -7   0    0.11    0.21
  17  -7   0    0.24    0.22
  18  -7   0   -0.01    0.23
  15   8   0    0.18    0.13
  14   8   0   -0.04    0.11
  13   8   0    0.11    0.10
 -13  -8   0   -0.10    0.15
  12   8   0    0.06    0.10
 -12  -8   0    0.00    0.15
  11   8   0    1.43    0.14
 -11  -8   0    1.38    0.21
  10   8   0    1.06    0.12
 -10  -8   0    1.07    0.18
   9   8   0    0.79    0.10
  -9  -8   0    0.91    0.16
   8   8   0    9.25    0.25
  -8  -8   0    9.24    0.39
   7   8   0   25.81    0.50
  -7  -8   0   26.56    0.66
   6   8   0   23.09    0.43
  -6  -8   0   23.52    0.59
   5   8   0   43.85    0.94
  -5  -8   0   43.93    0.91
   4   8   0   86.05    1.61
  -4  -8   0   86.57    1.58
   3   8   0  197.86    3.40
  -3  -8   0  197.99    3.36
   2   8   0  126.69    2.25
  -2  -8   0  128.67    2.21
  -1  -8   0  271.80    4.67
   0   8   0  305.97    5.05
   0   8   0  303.56    5.09
   0  -8   0  300.84    5.23
   0  -8   0  313.24    5.07
  -1   8   0  268.36    4.47
  -1   8   0  268.70    4.53
   1  -8   0  267.73    4.45
   1  -8   0  273.84    4.58
  -2   8   0  127.61    2.14
  -2   8   0  128.44    2.16
  -2   8   0  126.83    2.14
   2  -8   0  127.20    2.15
  -3   8   0  199.72    3.25
  -3   8   0  196.33    3.29
  -3   8   0  199.22    3.32
   3  -8   0  195.73    3.30
  -4   8   0   85.93    1.50
  -4   8   0   85.78    1.52
  -4   8   0   84.85    1.50
   4  -8   0   85.98    1.46
   4  -8   0   84.26    1.50
  -5   8   0   43.38    0.84
  -5   8   0   43.36    0.85
   5  -8   0   43.54    0.84
  -6   8   0   22.83    0.53
  -6   8   0   23.31    0.55
   6  -8   0   23.46    0.53
  -7   8   0   25.88    0.61
  -7   8   0   26.27    0.60
   7  -8   0   26.42    0.60
  -8   8   0    8.76    0.34
  -8   8   0    9.38    0.34
   8  -8   0    9.67    0.34
  -9   8   0    0.82    0.15
   9  -8   0    0.82    0.15
 -10   8   0    0.81    0.15
  10  -8   0    1.10    0.16
 -11   8   0    1.70    0.19
  11  -8   0    1.68    0.20
 -12   8   0    0.02    0.14
  12  -8   0    0.31    0.15
 -13   8   0    0.01    0.15
  13  -8   0   -0.01    0.15
 -14   8   0    0.15    0.18
  14  -8   0    0.13    0.18
 -15   8   0    0.35    0.21
  15  -8   0    0.09    0.20
 -16   8   0   -0.11    0.20
  16  -8   0   -0.19    0.20
  17  -8   0    0.42    0.23
  18  -8   0   -0.27    0.22
  15   9   0    4.25    0.31
  14   9   0    4.09    0.30
  13   9   0    5.28    0.29
  12   9   0    7.26    0.31
 -12  -9   0    7.00    0.45
  11   9   0   15.92    0.42
 -11  -9   0   15.20    0.57
  10   9   0   12.18    0.34
 -10  -9   0   12.75    0.51
   9   9   0   16.51    0.39
  -9  -9   0   17.17    0.56
   8   9   0   24.16    0.49
  -8  -9   0   23.67    0.65
   7   9   0   10.73    0.25
  -7  -9   0   10.94    0.41
   6   9   0   19.98    0.38
  -6  -9   0   19.18    0.53
  -5  -9   0   14.46    0.43
  -4  -9   0    0.44    0.10
  -3  -9   0   22.78    0.53
  -2  -9   0   23.04    0.52
  -1  -9   0    8.31    0.26
   0   9   0    0.00    0.03
   0   9   0    0.04    0.03
   0  -9   0    0.06    0.04
   0  -9   0    0.02    0.05
  -1   9   0    7.77    0.19
  -1   9   0    7.78    0.20
   1  -9   0    7.59    0.22
   1  -9   0    7.81    0.21
  -2   9   0   24.05    0.48
  -2   9   0   23.60    0.47
  -2   9   0   24.10    0.50
   2  -9   0   23.85    0.48
  -3   9   0   22.72    0.48
  -3   9   0   23.15    0.50
   3  -9   0   22.73    0.48
  -4   9   0    0.61    0.09
  -4   9   0    0.52    0.09
  -4   9   0    0.56    0.08
   4  -9   0    0.40    0.08
  -5   9   0   14.71    0.37
  -5   9   0   14.75    0.37
  -5   9   0   14.45    0.39
   5  -9   0   14.23    0.37
   5  -9   0   14.43    0.30
  -6   9   0   19.40    0.48
  -6   9   0   16.29    0.45
   6  -9   0   19.26    0.46
  -7   9   0   11.12    0.36
  -7   9   0   10.79    0.37
   7  -9   0   11.14    0.36
  -8   9   0   23.55    0.60
  -8   9   0   24.32    0.59
   8  -9   0   24.50    0.60
  -9   9   0   16.83    0.49
   9  -9   0   17.36    0.50
 -10   9   0   13.07    0.45
  10  -9   0   12.90    0.45
 -11   9   0   17.50    0.55
  11  -9   0   17.03    0.55
 -12   9   0    8.59    0.43
  12  -9   0    7.87    0.41
 -13   9   0    5.25    0.42
  13  -9   0    5.38    0.40
 -14   9   0    5.53    0.44
  14  -9   0    4.75    0.43
 -15   9   0    4.61    0.45
  15  -9   0    3.51    0.34
 -16   9   0    2.02    0.29
  16  -9   0    2.19    0.30
  17  -9   0    1.47    0.28
  15  10   0    0.20    0.13
  14  10   0    0.40    0.13
  13  10   0    0.23    0.11
  12  10   0    1.13    0.14
 -12 -10   0    0.98    0.21
  11  10   0    4.23    0.24
 -11 -10   0    4.54    0.39
  10  10   0    7.20    0.26
 -10 -10   0    7.01    0.41
   9  10   0    6.98    0.23
  -9 -10   0    6.88    0.40
   8  10   0   18.67    0.40
  -8 -10   0   19.43    0.60
   7  10   0   12.99    0.29
  -7 -10   0   13.07    0.47
  -6 -10   0   32.16    0.77
  -5 -10   0   18.25    0.51
  -4 -10   0   35.80    0.78
  -3 -10   0   12.87    0.38
  -2 -10   0   33.53    0.70
  -1 -10   0   38.61    0.77
   0  10   0   29.29    0.52
   0  10   0   28.77    0.52
   0 -10   0   29.36    0.60
   0 -10   0   28.95    0.55
  -1  10   0   37.96    0.69
  -1  10   0   38.22    0.70
   1 -10   0   39.31    0.72
   1 -10   0   39.41    0.74
  -2  10   0   34.25    0.65
  -2  10   0   34.94    0.69
  -2  10   0   35.21    0.66
   2 -10   0   34.46    0.67
  -3  10   0   12.46    0.31
  -3  10   0   13.20    0.32
  -3  10   0   12.87    0.34
   3 -10   0   12.79    0.32
  -4  10   0   35.00    0.69
  -4  10   0   36.12    0.73
  -4  10   0   34.71    0.70
   4 -10   0   35.33    0.71
  -5  10   0   18.36    0.44
  -5  10   0   18.33    0.44
  -5  10   0   19.11    0.47
   5 -10   0   18.22    0.39
   5 -10   0   17.68    0.44
  -6  10   0   32.83    0.72
  -6  10   0   32.37    0.69
   6 -10   0   32.11    0.70
  -7  10   0   13.74    0.41
  -7  10   0   13.75    0.42
   7 -10   0   13.51    0.41
  -8  10   0   20.22    0.53
  -8  10   0   19.17    0.54
   8 -10   0   19.81    0.53
  -9  10   0    7.88    0.35
   9 -10   0    7.51    0.34
 -10  10   0    8.65    0.40
  10 -10   0    7.76    0.38
 -11  10   0    5.76    0.38
  11 -10   0    5.30    0.36
 -12  10   0    1.19    0.21
  12 -10   0    1.26    0.21
 -13  10   0   -0.03    0.18
  13 -10   0    0.28    0.19
 -14  10   0    0.38    0.21
  14 -10   0    0.03    0.19
 -15  10   0    0.39    0.22
  15 -10   0    0.30    0.22
 -16  10   0   -0.12    0.21
  16 -10   0    0.21    0.22
 -17  10   0    0.01    0.23
  17 -10   0   -0.17    0.22
  16  11   0    0.15    0.14
  15  11   0    0.12    0.12
  14  11   0    0.04    0.12
  13  11   0   -0.05    0.10
  12  11   0    0.10    0.10
  11  11   0    0.26    0.10
 -11 -11   0    0.50    0.18
  10  11   0    0.07    0.09
 -10 -11   0    0.13    0.16
   9  11   0    0.29    0.08
  -9 -11   0    0.13    0.15
   8  11   0    0.62    0.08
  -8 -11   0    0.76    0.18
   7  11   0    2.42    0.13
  -7 -11   0    1.96    0.22
  -6 -11   0    1.22    0.18
  -5 -11   0    0.66    0.15
  -4 -11   0   -0.09    0.10
  -3 -11   0    0.72    0.13
  -2 -11   0    1.67    0.15
  -1 -11   0    0.02    0.08
  -1  11   0   -0.03    0.05
  -1  11   0   -0.02    0.07
  -1  11   0    0.02    0.05
   1 -11   0   -0.02    0.07
   1 -11   0    0.03    0.06
  -2  11   0    2.09    0.17
  -2  11   0    1.92    0.14
  -2  11   0    2.13    0.12
   2 -11   0    2.08    0.14
  -3  11   0    1.02    0.11
  -3  11   0    0.93    0.11
  -3  11   0    0.96    0.10
   3 -11   0    0.90    0.11
  -4  11   0    0.13    0.09
  -4  11   0    0.20    0.09
   4 -11   0    0.19    0.08
  -5  11   0    0.89    0.12
  -5  11   0    0.81    0.12
   5 -11   0    0.65    0.11
  -6  11   0    1.33    0.15
  -6  11   0    1.08    0.13
   6 -11   0    1.22    0.14
  -7  11   0    2.79    0.25
  -7  11   0    2.80    0.24
   7 -11   0    2.60    0.23
  -8  11   0    0.67    0.14
   8 -11   0    0.86    0.15
  -9  11   0    0.50    0.14
   9 -11   0    0.25    0.13
 -10  11   0    0.54    0.16
  10 -11   0    0.32    0.15
 -11  11   0    0.51    0.17
  11 -11   0    0.28    0.16
 -12  11   0    0.07    0.17
  12 -11   0    0.02    0.17
 -13  11   0   -0.01    0.18
  13 -11   0    0.09    0.17
 -14  11   0    0.14    0.21
  14 -11   0    0.12    0.22
 -15  11   0    0.08    0.22
 -16  11   0   -0.04    0.23
 -17  11   0    0.31    0.25
  16  12   0    0.04    0.13
  15  12   0    0.23    0.13
  14  12   0    0.19    0.12
  13  12   0    0.22    0.11
  12  12   0    0.25    0.11
  11  12   0    0.35    0.11
  10  12   0    2.44    0.19
 -10 -12   0    3.18    0.35
   9  12   0    3.15    0.17
  -9 -12   0    3.33    0.33
   8  12   0    4.66    0.17
  -8 -12   0    5.23    0.36
   7  12   0    3.09    0.14
  -7 -12   0    2.73    0.29
  -6 -12   0   -0.11    0.11
  -5 -12   0    4.32    0.29
  -4 -12   0    5.08    0.28
  -3 -12   0    8.84    0.34
  -2 -12   0    7.32    0.30
  -1 -12   0    2.54    0.19
   0  12   0    1.28    0.08
   0 -12   0    1.89    0.16
  -1  12   0    2.11    0.11
  -1  12   0    2.06    0.17
  -1  12   0    1.67    0.12
   1 -12   0    2.37    0.16
  -2  12   0    7.41    0.27
  -2  12   0    7.34    0.21
  -2  12   0    7.42    0.23
  -3  12   0    9.26    0.32
  -3  12   0    9.39    0.26
  -3  12   0    9.35    0.28
  -4  12   0    5.68    0.24
  -4  12   0    5.98    0.27
  -5  12   0    5.23    0.25
  -5  12   0    5.18    0.27
  -6  12   0    0.02    0.10
  -6  12   0    0.10    0.10
  -7  12   0    3.08    0.27
  -7  12   0    2.49    0.25
  -8  12   0    4.85    0.31
  -9  12   0    3.63    0.31
 -10  12   0    3.47    0.33
 -11  12   0    0.70    0.19
 -12  12   0    0.28    0.19
 -13  12   0    0.32    0.20
 -14  12   0    0.40    0.23
 -15  12   0    0.02    0.21
 -16  12   0    0.35    0.24
  16  13   0    0.40    0.14
  15  13   0    1.11    0.16
  14  13   0    1.30    0.16
  13  13   0    2.30    0.23
  12  13   0    1.76    0.16
  11  13   0    2.56    0.21
  10  13   0    2.58    0.19
 -10 -13   0    2.44    0.32
   9  13   0    2.68    0.17
  -9 -13   0    3.11    0.33
   8  13   0    1.40    0.13
  -8 -13   0    1.09    0.19
  -7 -13   0    4.32    0.32
  -6 -13   0    2.21    0.26
  -5 -13   0    1.25    0.17
  -4 -13   0    3.50    0.25
  -3 -13   0    0.13    0.10
  -2 -13   0    3.23    0.23
  -1 -13   0    0.23    0.10
   0 -13   0   -0.07    0.08
  -1  13   0    0.22    0.06
  -1  13   0    0.26    0.09
  -1  13   0    0.32    0.05
   1 -13   0    0.37    0.09
  -2  13   0    3.68    0.21
  -2  13   0    3.48    0.15
  -2  13   0    3.64    0.17
  -3  13   0    0.17    0.08
  -3  13   0    0.34    0.10
  -4  13   0    4.19    0.25
  -4  13   0    4.12    0.21
  -5  13   0    1.45    0.14
  -5  13   0    1.40    0.16
  -6  13   0    1.85    0.19
  -6  13   0    1.83    0.17
  -7  13   0    4.22    0.31
  -7  13   0    3.96    0.28
  -8  13   0    1.08    0.17
  -9  13   0    2.57    0.24
 -10  13   0    2.54    0.26
 -11  13   0    2.67    0.27
 -12  13   0    1.91    0.27
 -13  13   0    1.92    0.28
 -14  13   0    1.56    0.27
 -15  13   0    1.37    0.28
 -16  13   0    0.34    0.23
  15  14   0    0.35    0.13
  14  14   0    0.31    0.12
  13  14   0    0.07    0.10
  12  14   0    0.43    0.11
  11  14   0    0.45    0.10
  10  14   0    0.80    0.11
  -9 -14   0    2.21    0.25
  -8 -14   0    3.31    0.32
  -7 -14   0    0.86    0.17
  -6 -14   0    3.43    0.29
  -5 -14   0    8.19    0.37
  -4 -14   0   16.61    0.52
  -3 -14   0   22.31    0.60
  -2 -14   0   26.20    0.65
  -1 -14   0   34.99    0.77
   0  14   0   32.06    0.66
   0 -14   0   31.00    0.69
  -1  14   0   35.15    0.73
  -1  14   0   35.62    0.63
  -1  14   0   33.87    0.62
   1 -14   0   34.17    0.72
  -2  14   0   26.71    0.60
  -2  14   0   26.36    0.53
  -2  14   0   25.32    0.52
  -3  14   0   23.20    0.51
  -3  14   0   22.80    0.57
  -4  14   0   17.03    0.43
  -4  14   0   16.94    0.49
  -5  14   0    8.06    0.31
  -5  14   0    8.02    0.36
  -6  14   0    2.45    0.28
  -6  14   0    2.39    0.25
  -7  14   0    0.66    0.26
  -7  14   0    0.32    0.15
  -8  14   0    3.32    0.31
  -9  14   0    2.64    0.25
 -10  14   0    0.56    0.19
 -11  14   0    0.16    0.19
 -12  14   0   -0.04    0.20
 -13  14   0    0.24    0.21
 -14  14   0    0.33    0.23
 -15  14   0    0.02    0.22
  14  15   0    0.22    0.12
  13  15   0    0.28    0.11
  12  15   0    0.22    0.10
  11  15   0    0.35    0.10
  -8 -15   0   -0.09    0.14
  -7 -15   0    0.06    0.13
  -6 -15   0    0.09    0.13
  -5 -15   0    1.28    0.19
  -4 -15   0    1.49    0.19
  -3 -15   0    1.07    0.17
  -2 -15   0    0.30    0.13
   1  15   0    0.24    0.09
  -1 -15   0   -0.01    0.11
   0  15   0    0.11    0.09
   0 -15   0   -0.18    0.10
  -1  15   0    0.16    0.10
  -2  15   0    0.32    0.09
  -2  15   0    0.38    0.12
  -3  15   0    0.96    0.15
  -3  15   0    1.04    0.12
  -4  15   0    1.71    0.16
  -4  15   0    1.72    0.18
  -5  15   0    0.86    0.17
  -5  15   0    1.11    0.15
  -6  15   0   -0.22    0.13
  -6  15   0   -0.23    0.12
  -7  15   0   -0.40    0.13
  -8  15   0   -0.21    0.14
  -9  15   0   -0.14    0.15
 -10  15   0    1.08    0.21
 -11  15   0    0.23    0.20
 -12  15   0    0.11    0.20
 -13  15   0    0.20    0.21
 -14  15   0    0.17    0.22
  13  16   0   -0.02    0.10
  -7 -16   0    0.61    0.17
  -6 -16   0    1.07    0.19
  -5 -16   0    0.74    0.16
  -4 -16   0    1.59    0.19
  -3 -16   0    2.00    0.24
   2  16   0    2.97    0.19
  -2 -16   0    2.90    0.26
   1  16   0    5.97    0.25
  -1 -16   0    5.90    0.30
   0  16   0    2.75    0.21
  -1  16   0    5.63    0.27
  -2  16   0    2.74    0.24
  -2  16   0    2.71    0.15
  -3  16   0    2.05    0.19
  -3  16   0    1.87    0.18
  -4  16   0    1.78    0.15
  -4  16   0    1.68    0.19
  -5  16   0    0.30    0.13
  -5  16   0    0.46    0.15
  -6  16   0    0.90    0.17
  -6  16   0    1.00    0.16
  -7  16   0    0.64    0.16
  -8  16   0    0.19    0.16
  -9  16   0    0.33    0.17
 -10  16   0    0.38    0.18
 -11  16   0    0.01    0.18
 -12  16   0    0.00    0.19
 -13  16   0    0.17    0.20
  -6 -17   0    1.10    0.20
  -5 -17   0    0.57    0.17
  -4 -17   0    1.00    0.18
   3  17   0    0.86    0.12
  -3 -17   0    0.77    0.17
   2  17   0    0.37    0.10
   1  17   0   -0.04    0.09
   0  17   0   -0.13    0.09
  -1  17   0   -0.08    0.10
  -2  17   0    0.46    0.13
  -3  17   0    0.93    0.16
  -3  17   0    1.05    0.11
  -4  17   0    1.32    0.14
  -4  17   0    1.20    0.18
  -5  17   0    0.46    0.13
  -5  17   0    0.65    0.16
  -6  17   0    1.29    0.17
  -7  17   0    0.80    0.17
  -8  17   0    1.60    0.20
  -9  17   0    1.29    0.20
 -10  17   0    1.49    0.22
 -11  17   0    0.91    0.21
 -12  17   0    1.13    0.24
  -5 -18   0    4.01    0.39
   4  18   0    3.56    0.21
   3  18   0    5.43    0.26
   2  18   0    3.96    0.25
   1  18   0    5.16    0.28
   0  18   0    3.93    0.27
  -1  18   0    5.08    0.32
  -2  18   0    4.36    0.31
  -3  18   0    5.73    0.35
  -3  18   0    5.94    0.21
  -4  18   0    4.63    0.33
  -4  18   0    4.31    0.24
  -5  18   0    4.44    0.27
  -5  18   0    4.54    0.35
  -6  18   0    4.68    0.30
  -7  18   0    5.48    0.35
  -8  18   0    3.23    0.34
  -9  18   0    3.73    0.36
 -10  18   0    0.62    0.19
 -11  18   0    0.17    0.19
   4  19   0    0.31    0.10
   3  19   0    0.28    0.11
   2  19   0    0.20    0.12
   1  19   0    0.00    0.11
   0  19   0   -0.30    0.12
  -1  19   0   -0.03    0.13
  -2  19   0    0.07    0.14
  -3  19   0    0.21    0.16
  -4  19   0    0.34    0.16
  -4  19   0    0.41    0.10
  -5  19   0    0.13    0.12
  -6  19   0    0.64    0.15
  -7  19   0    0.63    0.17
  -8  19   0    0.34    0.17
  -9  19   0    0.49    0.19
 -10  19   0    0.66    0.21
   4  20   0    0.39    0.10
   3  20   0    0.32    0.11
   2  20   0    0.47    0.12
   1  20   0    0.44    0.13
   0  20   0    1.00    0.16
  -1  20   0    0.31    0.14
  -2  20   0    0.03    0.14
  -3  20   0    0.32    0.15
  -4  20   0    0.34    0.16
  -5  20   0    0.00    0.10
  -6  20   0   -0.11    0.12
  -7  20   0   -0.19    0.14
  -8  20   0    0.04    0.16
  -9  20   0   -0.07    0.17
   4  21   0    0.64    0.12
   3  21   0    0.59    0.13
   2  21   0    0.21    0.12
   0  21   0    0.30    0.14
  -1  21   0    0.41    0.15
  -2  21   0    0.47    0.16
  -3  21   0    0.46    0.17
  -6  21   0   -0.08    0.11
  -7  21   0   -0.10    0.14
   4  22   0    0.76    0.13
   3  22   0    1.46    0.17
   2  22   0    1.50    0.18
   1  22   0    1.76    0.20
   0  22   0    1.26    0.20
  -1  22   0    1.72    0.22
  -2  22   0    1.22    0.21
  -3  22   0    1.10    0.21
  -3  22  -1    0.12    0.17
  -2  22  -1    0.01    0.16
  -1  22  -1    0.10    0.16
   0  22  -1    0.03    0.15
   1  22  -1    0.18    0.14
   2  22  -1    0.02    0.13
   3  22  -1    0.14    0.13
  -7  21  -1    0.32    0.14
  -6  21  -1    0.55    0.12
  -3  21  -1    1.76    0.22
  -2  21  -1    2.05    0.23
  -1  21  -1    3.26    0.32
   0  21  -1    3.12    0.30
   1  21  -1    3.35    0.29
   2  21  -1    3.16    0.27
   3  21  -1    2.69    0.24
  -8  20  -1    0.71    0.18
  -7  20  -1    0.92    0.17
  -6  20  -1    0.62    0.14
  -5  20  -1    0.53    0.11
  -4  20  -1    0.74    0.18
  -3  20  -1    0.46    0.16
  -2  20  -1    0.19    0.14
  -1  20  -1    0.18    0.14
   0  20  -1    0.20    0.14
   1  20  -1    0.18    0.12
   2  20  -1    0.18    0.11
   3  20  -1    0.44    0.12
   4  20  -1    0.78    0.12
 -10  19  -1    0.44    0.20
  -9  19  -1    0.39    0.19
  -8  19  -1    0.51    0.18
  -7  19  -1    0.38    0.16
  -6  19  -1    0.65    0.16
  -5  19  -1    0.24    0.12
  -4  19  -1    0.34    0.10
  -4  19  -1    0.42    0.16
  -3  19  -1    0.59    0.18
  -2  19  -1    1.28    0.19
  -1  19  -1    1.22    0.19
   0  19  -1    0.91    0.16
   1  19  -1    0.59    0.14
   2  19  -1    1.77    0.17
   3  19  -1    0.91    0.13
   4  19  -1    1.79    0.19
 -11  18  -1    0.35    0.19
 -10  18  -1    0.28    0.18
  -9  18  -1    0.41    0.17
  -8  18  -1    0.00    0.15
  -7  18  -1    0.10    0.15
  -6  18  -1    0.29    0.14
  -5  18  -1    0.14    0.14
  -5  18  -1   -0.17    0.11
  -4  18  -1    0.18    0.14
  -4  18  -1    0.16    0.10
  -3  18  -1    0.26    0.14
  -3  18  -1    0.17    0.08
  -2  18  -1   -0.08    0.13
  -1  18  -1    0.31    0.14
   0  18  -1   -0.21    0.11
   1  18  -1    0.11    0.11
   2  18  -1    0.89    0.13
   3  18  -1    0.64    0.11
   4  18  -1    0.08    0.09
  -6 -18   1    0.18    0.20
 -12  17  -1    0.46    0.22
 -11  17  -1    0.39    0.20
 -10  17  -1    0.40    0.18
  -9  17  -1    0.97    0.20
  -8  17  -1    3.56    0.33
  -7  17  -1    1.29    0.19
  -6  17  -1    1.47    0.18
  -5  17  -1    1.54    0.16
  -5  17  -1    1.16    0.18
  -4  17  -1    1.51    0.19
  -4  17  -1    1.68    0.15
  -3  17  -1    0.45    0.10
  -3  17  -1    0.60    0.14
  -2  17  -1    0.32    0.13
  -1  17  -1    0.16    0.11
   0  17  -1    0.56    0.13
   1  17  -1    2.75    0.22
   2  17  -1    2.28    0.19
  -3 -17   1    1.97    0.26
   3  17  -1    2.35    0.18
  -4 -17   1    3.24    0.30
   4  17  -1    3.43    0.18
  -5 -17   1    1.84    0.22
  -6 -17   1    1.44    0.21
 -13  16  -1    1.87    0.27
 -12  16  -1    1.58    0.26
 -11  16  -1    0.62    0.21
 -10  16  -1    1.27    0.22
  -9  16  -1    2.27    0.24
  -8  16  -1    1.92    0.22
  -7  16  -1    3.04    0.30
  -6  16  -1    1.60    0.18
  -6  16  -1    1.65    0.20
  -5  16  -1    0.45    0.14
  -5  16  -1    0.34    0.13
  -4  16  -1    0.11    0.10
  -4  16  -1    0.00    0.12
  -3  16  -1    0.11    0.12
  -3  16  -1    0.09    0.09
  -2  16  -1   -0.09    0.07
  -2  16  -1   -0.06    0.10
  -1  16  -1    0.18    0.11
   0  16  -1    0.29    0.10
  -1 -16   1    0.02    0.12
   1  16  -1    0.07    0.08
  -2 -16   1    1.00    0.15
   2  16  -1    1.48    0.16
  -3 -16   1    1.59    0.18
   3  16  -1    1.80    0.16
  -4 -16   1    0.46    0.14
  -5 -16   1    1.29    0.19
  -6 -16   1    1.12    0.19
  -7 -16   1    3.15    0.32
 -14  15  -1   -0.05    0.21
 -13  15  -1    0.51    0.23
 -12  15  -1    0.23    0.21
 -11  15  -1   -0.24    0.17
 -10  15  -1   -0.02    0.17
  -9  15  -1    1.52    0.21
  -8  15  -1    5.20    0.35
  -7  15  -1    7.33    0.36
  -6  15  -1    8.76    0.36
  -6  15  -1    8.66    0.41
  -5  15  -1    8.64    0.39
  -5  15  -1    9.48    0.34
  -4  15  -1   16.55    0.50
  -4  15  -1   16.32    0.43
  -3  15  -1   16.19    0.48
  -3  15  -1   16.61    0.40
  -2  15  -1   19.76    0.42
  -2  15  -1   19.78    0.52
  -1  15  -1   15.12    0.42
   0 -15   1   18.63    0.48
   0  15  -1   18.89    0.46
  -1 -15   1   18.97    0.51
   1  15  -1   19.84    0.46
  -2 -15   1   20.74    0.56
   2  15  -1   20.29    0.45
  -3 -15   1   16.19    0.50
  -4 -15   1   11.66    0.44
  -5 -15   1    4.36    0.30
  -6 -15   1    1.37    0.20
  -7 -15   1    1.04    0.18
  -8 -15   1    1.01    0.20
  12  15  -1    0.29    0.09
  13  15  -1    0.21    0.11
  14  15  -1    0.05    0.11
 -15  14  -1   -0.28    0.21
 -14  14  -1   -0.32    0.20
 -13  14  -1   -0.03    0.20
 -12  14  -1   -0.20    0.19
 -11  14  -1   -0.09    0.18
 -10  14  -1    0.55    0.19
  -9  14  -1    3.43    0.34
  -8  14  -1    2.05    0.21
  -7  14  -1    3.87    0.30
  -6  14  -1    2.84    0.25
  -6  14  -1    2.75    0.28
  -5  14  -1    0.98    0.14
  -5  14  -1    0.82    0.16
  -4  14  -1    0.91    0.12
  -4  14  -1    0.87    0.14
  -3  14  -1    0.57    0.13
  -3  14  -1    0.75    0.10
  -2  14  -1    0.62    0.12
  -2  14  -1    0.68    0.08
   1 -14   1    0.06    0.08
  -1  14  -1    0.32    0.10
  -1  14  -1   -0.16    0.05
   0 -14   1    0.10    0.10
   0  14  -1    0.19    0.09
  -1 -14   1    1.62    0.20
   1  14  -1    1.83    0.16
  -2 -14   1    1.19    0.15
  -3 -14   1    2.21    0.23
  -4 -14   1    2.55    0.25
  -5 -14   1    0.59    0.14
  -6 -14   1    0.45    0.14
  -7 -14   1    0.32    0.15
  -8 -14   1    0.58    0.17
  -9 -14   1   -0.02    0.14
  10  14  -1    0.78    0.10
  11  14  -1    0.33    0.09
  12  14  -1    0.16    0.09
  13  14  -1    0.29    0.10
  14  14  -1    0.46    0.12
  15  14  -1    0.32    0.12
 -15  13  -1    0.03    0.22
 -14  13  -1   -0.15    0.22
 -13  13  -1    0.04    0.20
 -12  13  -1    0.01    0.20
 -11  13  -1    0.24    0.19
 -10  13  -1   -0.07    0.16
  -9  13  -1    0.77    0.18
  -8  13  -1   -0.03    0.13
  -7  13  -1   -0.13    0.12
  -7  13  -1   -0.31    0.11
  -6  13  -1    0.94    0.16
  -6  13  -1    0.53    0.13
  -5  13  -1    8.94    0.31
  -5  13  -1    8.65    0.35
  -4  13  -1   10.56    0.36
  -4  13  -1   10.62    0.32
  -3  13  -1    7.53    0.25
  -3  13  -1    7.09    0.29
  -2  13  -1    9.70    0.27
  -2  13  -1    9.84    0.25
  -2  13  -1    9.66    0.32
   1 -13   1   11.09    0.31
  -1  13  -1   11.25    0.25
  -1  13  -1   10.92    0.32
  -1  13  -1   11.14    0.26
   0 -13   1    5.05    0.22
   0  13  -1    5.06    0.21
  -1 -13   1    3.76    0.21
   1  13  -1    3.67    0.17
  -2 -13   1    5.72    0.27
  -3 -13   1    0.95    0.13
  -4 -13   1    0.12    0.10
  -5 -13   1    3.13    0.25
  -6 -13   1    0.12    0.11
  -7 -13   1    0.37    0.15
  -8 -13   1    0.27    0.15
  -9 -13   1    0.15    0.15
   9  13  -1    0.21    0.07
 -10 -13   1   -0.04    0.15
  10  13  -1   -0.13    0.08
  11  13  -1    0.10    0.09
  12  13  -1    0.25    0.10
  13  13  -1    0.09    0.10
  14  13  -1    0.18    0.11
  15  13  -1    0.18    0.12
  16  13  -1   -0.01    0.12
 -16  12  -1    0.57    0.25
 -15  12  -1    0.88    0.25
 -14  12  -1    1.69    0.28
 -13  12  -1    1.72    0.26
 -12  12  -1    3.12    0.29
 -11  12  -1    1.18    0.21
 -10  12  -1    6.95    0.39
  -9  12  -1    2.98    0.30
  -8  12  -1    2.00    0.20
  -7  12  -1   11.72    0.42
  -7  12  -1   12.19    0.40
  -6  12  -1    4.07    0.27
  -6  12  -1    3.84    0.25
  -5  12  -1    7.63    0.29
  -5  12  -1    8.64    0.33
  -4  12  -1    0.96    0.13
  -4  12  -1    0.91    0.12
  -3  12  -1    4.23    0.24
  -3  12  -1    4.00    0.20
  -3  12  -1    4.19    0.18
  -2  12  -1    1.86    0.18
  -2  12  -1    1.79    0.14
  -2  12  -1    2.10    0.13
   1 -12   1   -0.05    0.06
  -1  12  -1   -0.21    0.07
  -1  12  -1   -0.11    0.04
   0 -12   1   -0.11    0.07
  -1 -12   1   -0.05    0.08
  -2 -12   1    2.13    0.19
  -3 -12   1    9.12    0.34
  -4 -12   1    4.12    0.26
  -5 -12   1    6.37    0.32
  -6 -12   1    8.98    0.40
  -7 -12   1    4.83    0.34
  -8 -12   1    5.98    0.38
  -9 -12   1    1.18    0.20
   9  12  -1    1.23    0.14
 -10 -12   1    3.82    0.35
  10  12  -1    3.64    0.19
 -11 -12   1    1.64    0.39
  11  12  -1    1.17    0.12
  12  12  -1    1.25    0.14
  13  12  -1    0.92    0.14
  14  12  -1    1.29    0.16
  15  12  -1    0.93    0.16
  16  12  -1    0.84    0.16
 -16  11  -1    0.32    0.24
 -15  11  -1    0.29    0.22
 -14  11  -1    0.55    0.22
  13 -11   1    0.59    0.24
 -13  11  -1    0.45    0.21
  12 -11   1    2.11    0.26
 -12  11  -1    2.11    0.25
  11 -11   1    3.55    0.34
 -11  11  -1    4.58    0.37
  10 -11   1    4.23    0.33
 -10  11  -1    5.61    0.36
   9 -11   1   12.68    0.45
  -9  11  -1   13.00    0.46
   8 -11   1    5.30    0.30
  -8  11  -1    4.94    0.30
   7 -11   1   17.09    0.48
  -7  11  -1   17.45    0.48
  -7  11  -1   17.01    0.50
   6 -11   1   14.44    0.42
  -6  11  -1   14.66    0.41
  -6  11  -1   15.06    0.45
   5 -11   1   27.93    0.62
  -5  11  -1   27.49    0.61
  -5  11  -1   28.83    0.65
   4 -11   1   33.64    0.70
  -4  11  -1   33.48    0.69
  -4  11  -1   34.53    0.72
   3 -11   1   29.81    0.62
  -3  11  -1   29.46    0.60
  -3  11  -1   30.36    0.64
  -3  11  -1   30.20    0.61
   2 -11   1   22.15    0.48
  -2  11  -1   22.50    0.50
  -2  11  -1   22.50    0.46
  -2  11  -1   22.15    0.45
   1 -11   1    7.20    0.22
   1 -11   1    7.49    0.23
  -1  11  -1    6.97    0.19
  -1  11  -1    7.33    0.24
  -1  11  -1    7.03    0.20
   0 -11   1   36.84    0.73
   0  11  -1   35.72    0.63
   0  11  -1   36.90    0.64
   0  11  -1   36.45    0.69
  -1 -11   1   36.52    0.75
  -2 -11   1   19.79    0.49
  -3 -11   1   47.09    0.96
  -4 -11   1   42.49    0.91
  -5 -11   1   31.87    0.75
  -6 -11   1   36.21    0.85
  -7 -11   1   27.16    0.72
  -8 -11   1   20.86    0.63
   8  11  -1   19.40    0.40
  -9 -11   1   14.77    0.54
   9  11  -1   14.51    0.34
 -10 -11   1    6.87    0.42
  10  11  -1    6.31    0.24
 -11 -11   1    6.17    0.42
  11  11  -1    5.65    0.25
  12  11  -1    2.83    0.22
  13  11  -1    0.26    0.12
  14  11  -1    0.29    0.12
  15  11  -1    0.04    0.12
  16  11  -1   -0.07    0.13
  17 -10   1    0.34    0.25
 -17  10  -1    0.17    0.24
  16 -10   1    0.28    0.23
 -16  10  -1    0.08    0.22
  15 -10   1    1.10    0.25
 -15  10  -1    1.80    0.27
  14 -10   1    2.02    0.28
 -14  10  -1    2.33    0.28
  13 -10   1    3.82    0.39
 -13  10  -1    3.06    0.30
  12 -10   1    2.25    0.25
 -12  10  -1    2.46    0.26
  11 -10   1    3.48    0.33
 -11  10  -1    4.35    0.34
  10 -10   1    2.82    0.29
 -10  10  -1    3.23    0.30
   9 -10   1    2.64    0.26
  -9  10  -1    2.54    0.26
   8 -10   1    9.91    0.37
  -8  10  -1    9.59    0.43
  -8  10  -1    9.37    0.36
   7 -10   1    5.73    0.28
  -7  10  -1    6.01    0.29
  -7  10  -1    5.92    0.28
   6 -10   1    5.83    0.26
  -6  10  -1    6.19    0.28
  -6  10  -1    6.34    0.27
   5 -10   1    2.26    0.17
  -5  10  -1    2.51    0.18
  -5  10  -1    2.60    0.20
   4 -10   1    4.39    0.20
  -4  10  -1    4.77    0.22
  -4  10  -1    4.59    0.18
  -4  10  -1    4.65    0.20
   3 -10   1    1.55    0.13
  -3  10  -1    1.35    0.11
  -3  10  -1    1.83    0.15
  -3  10  -1    1.74    0.14
   2 -10   1   -0.02    0.05
  -2  10  -1   -0.02    0.05
  -2  10  -1   -0.03    0.06
  -2  10  -1    0.03    0.04
   1 -10   1    5.97    0.19
   1 -10   1    5.53    0.18
  -1  10  -1    5.40    0.16
  -1  10  -1    5.66    0.17
  -1  10  -1    6.02    0.20
   0 -10   1    0.58    0.08
   0 -10   1    0.63    0.07
   0  10  -1    0.55    0.05
   0  10  -1    0.65    0.06
  -1 -10   1   -0.07    0.06
   1  10  -1   -0.04    0.09
  -2 -10   1   -0.13    0.07
   2  10  -1   -0.15    0.10
  -3 -10   1    1.41    0.17
   3  10  -1    1.43    0.18
  -4 -10   1    3.14    0.23
   4  10  -1    3.61    0.28
  -5 -10   1    4.10    0.27
   5  10  -1    4.45    0.32
  -6 -10   1    0.65    0.14
   6  10  -1    0.51    0.17
  -7 -10   1   11.72    0.44
   7  10  -1   11.09    0.25
  -8 -10   1    5.04    0.34
   8  10  -1    5.10    0.18
  -9 -10   1    4.79    0.36
   9  10  -1    4.92    0.19
 -10 -10   1    5.53    0.38
  10  10  -1    5.35    0.22
 -11 -10   1    3.48    0.37
  11  10  -1    3.73    0.22
 -12 -10   1    1.78    0.25
  12  10  -1    2.21    0.21
  13  10  -1    3.08    0.25
  14  10  -1    2.33    0.25
  15  10  -1    1.45    0.18
  16  10  -1    0.58    0.15
  17  -9   1    0.24    0.22
  16  -9   1    0.31    0.22
 -16   9  -1    0.47    0.22
  15  -9   1    0.08    0.21
 -15   9  -1    0.25    0.22
  14  -9   1    0.39    0.20
 -14   9  -1    0.48    0.20
  13  -9   1    0.20    0.17
 -13   9  -1    0.37    0.18
  12  -9   1    0.23    0.16
 -12   9  -1    0.47    0.17
  11  -9   1    0.83    0.18
 -11   9  -1    1.09    0.18
  10  -9   1    0.10    0.14
 -10   9  -1    0.14    0.13
   9  -9   1    1.61    0.19
  -9   9  -1    1.74    0.18
   8  -9   1    0.24    0.11
  -8   9  -1    0.39    0.12
  -8   9  -1    0.33    0.12
   7  -9   1    1.18    0.15
  -7   9  -1    1.16    0.15
  -7   9  -1    1.14    0.14
   6  -9   1    0.68    0.11
  -6   9  -1    0.56    0.10
  -6   9  -1    0.49    0.11
   5  -9   1   -0.02    0.07
  -5   9  -1    0.05    0.07
  -5   9  -1   -0.01    0.06
  -5   9  -1   -0.05    0.07
   4  -9   1    9.94    0.26
   4  -9   1    9.86    0.28
  -4   9  -1    9.77    0.27
  -4   9  -1   10.00    0.30
  -4   9  -1    9.89    0.29
   3  -9   1   10.02    0.27
  -3   9  -1   10.24    0.29
  -3   9  -1   10.10    0.27
   2  -9   1    7.65    0.19
   2  -9   1    7.40    0.21
  -2   9  -1    7.46    0.23
  -2   9  -1    7.20    0.21
  -2   9  -1    7.14    0.20
   1  -9   1    0.50    0.06
   1  -9   1    0.44    0.06
  -1   9  -1    0.48    0.05
  -1   9  -1    0.57    0.06
  -1   9  -1    0.39    0.06
   0  -9   1    0.37    0.07
   0  -9   1    0.40    0.05
   0   9  -1    0.39    0.09
   0   9  -1    0.36    0.04
   0   9  -1    0.48    0.05
  -1  -9   1    0.16    0.06
   1   9  -1    0.21    0.09
  -2  -9   1    8.02    0.26
   2   9  -1    7.58    0.30
  -3  -9   1    0.52    0.09
   3   9  -1    0.39    0.11
  -4  -9   1    2.00    0.18
   4   9  -1    2.10    0.21
  -5  -9   1    2.52    0.21
   5   9  -1    2.80    0.25
  -6  -9   1    0.21    0.11
   6   9  -1    0.18    0.14
  -7  -9   1    0.95    0.15
   7   9  -1    1.03    0.10
   7   9  -1    1.02    0.19
  -8  -9   1    0.09    0.12
   8   9  -1    0.11    0.06
   8   9  -1    0.06    0.15
  -9  -9   1    0.79    0.17
   9   9  -1    0.92    0.10
 -10  -9   1   -0.05    0.14
  10   9  -1   -0.02    0.08
 -11  -9   1    0.15    0.15
  11   9  -1    0.15    0.09
 -12  -9   1    0.37    0.17
  12   9  -1    0.51    0.12
  13   9  -1    0.16    0.11
  14   9  -1    0.20    0.13
  15   9  -1    0.10    0.13
  18  -8   1    0.23    0.24
  17  -8   1    0.74    0.24
  16  -8   1    1.88    0.28
 -16   8  -1    1.77    0.28
  15  -8   1    1.03    0.24
 -15   8  -1    1.01    0.23
  14  -8   1    1.95    0.26
 -14   8  -1    2.33    0.25
  13  -8   1    1.28    0.21
 -13   8  -1    1.29    0.21
  12  -8   1    4.56    0.34
 -12   8  -1    4.84    0.34
  11  -8   1    6.42    0.36
 -11   8  -1    6.07    0.35
  10  -8   1    8.33    0.37
 -10   8  -1    8.48    0.36
   9  -8   1    0.95    0.15
  -9   8  -1    0.76    0.14
   8  -8   1    1.61    0.16
  -8   8  -1    1.74    0.17
  -8   8  -1    1.88    0.18
   7  -8   1    6.11    0.28
  -7   8  -1    6.23    0.28
  -7   8  -1    6.41    0.27
   6  -8   1    2.83    0.20
  -6   8  -1    2.89    0.21
  -6   8  -1    3.17    0.20
   5  -8   1   -0.08    0.08
  -5   8  -1   -0.09    0.07
  -5   8  -1   -0.01    0.08
   4  -8   1   -0.04    0.07
  -4   8  -1    0.11    0.08
  -4   8  -1   -0.05    0.07
  -4   8  -1   -0.02    0.07
   3  -8   1    0.14    0.07
  -3   8  -1    0.22    0.07
  -3   8  -1    0.20    0.06
  -3   8  -1    0.27    0.08
   2  -8   1    0.16    0.06
  -2   8  -1    0.21    0.05
  -2   8  -1    0.27    0.07
  -2   8  -1    0.20    0.06
   1  -8   1    3.39    0.14
   1  -8   1    3.43    0.13
  -1   8  -1    3.24    0.14
  -1   8  -1    3.26    0.12
  -1   8  -1    3.21    0.13
  -1   8  -1    3.32    0.18
   0  -8   1    3.50    0.12
   0  -8   1    3.94    0.16
   0   8  -1    3.54    0.19
   0   8  -1    3.58    0.11
   0   8  -1    3.54    0.11
  -1  -8   1   -0.02    0.06
   1   8  -1   -0.01    0.08
  -2  -8   1    0.09    0.07
   2   8  -1    0.04    0.09
  -3  -8   1    4.47    0.21
   3   8  -1    4.53    0.24
  -4  -8   1    0.98    0.12
   4   8  -1    1.24    0.16
  -5  -8   1    0.55    0.11
   5   8  -1    0.46    0.12
  -6  -8   1    3.74    0.24
   6   8  -1    3.29    0.26
   6   8  -1    3.88    0.11
  -7  -8   1    9.69    0.37
   7   8  -1   10.40    0.40
   7   8  -1   10.22    0.24
  -8  -8   1    8.50    0.37
   8   8  -1    8.19    0.23
   8   8  -1    7.97    0.39
  -9  -8   1    0.70    0.15
   9   8  -1    0.54    0.08
 -10  -8   1   11.04    0.45
  10   8  -1   10.76    0.31
 -11  -8   1    4.65    0.35
  11   8  -1    4.70    0.24
 -12  -8   1    5.74    0.40
  12   8  -1    5.48    0.27
 -13  -8   1    3.09    0.35
  13   8  -1    3.30    0.25
  14   8  -1    1.18    0.16
  15   8  -1    0.83    0.16
  18  -7   1   -0.26    0.22
  17  -7   1    0.15    0.22
  16  -7   1    0.07    0.22
  15  -7   1   -0.06    0.20
 -15   7  -1    0.01    0.19
  14  -7   1    0.55    0.20
 -14   7  -1    0.94    0.20
  13  -7   1   -0.10    0.15
 -13   7  -1    0.00    0.14
  12  -7   1    0.94    0.17
 -12   7  -1    0.68    0.16
  11  -7   1    1.56    0.19
 -11   7  -1    1.26    0.17
  10  -7   1    4.95    0.30
 -10   7  -1    5.15    0.18
 -10   7  -1    5.24    0.30
   9  -7   1   11.59    0.39
  -9   7  -1   11.46    0.39
   8  -7   1   16.36    0.45
  -8   7  -1   16.73    0.45
  -8   7  -1   16.17    0.46
   7  -7   1   33.00    0.71
  -7   7  -1   34.20    0.71
  -7   7  -1   33.52    0.72
   6  -7   1   60.62    1.14
  -6   7  -1   61.70    1.16
  -6   7  -1   61.70    1.14
   5  -7   1   97.10    1.70
  -5   7  -1   97.38    1.70
  -5   7  -1   96.93    1.72
   4  -7   1  102.10    1.77
  -4   7  -1  101.99    1.76
  -4   7  -1  101.24    1.78
  -4   7  -1  103.60    1.76
   3  -7   1  270.80    4.41
   3  -7   1  260.58    4.40
  -3   7  -1  267.30    4.41
  -3   7  -1  275.05    4.40
  -3   7  -1  257.19    4.39
   2  -7   1  207.96    3.39
  -2   7  -1  203.30    3.45
  -2   7  -1  201.58    3.39
   1  -7   1  260.74    4.29
   1  -7   1  259.39    4.37
  -1   7  -1  255.26    4.35
  -1   7  -1  251.31    4.32
  -1   7  -1  260.07    4.30
  -1   7  -1  259.29    4.32
   0  -7   1  384.12    6.44
   0  -7   1  384.45    6.31
   0   7  -1  377.92    6.30
   0   7  -1  382.62    6.34
   0   7  -1  376.37    6.49
  -1  -7   1  113.33    1.91
   1   7  -1  110.55    1.95
  -2  -7   1  238.24    4.03
   2   7  -1  239.04    4.11
  -3  -7   1  137.28    2.36
   3   7  -1  137.01    2.40
  -4  -7   1   53.29    1.02
   4   7  -1   52.95    1.05
  -5  -7   1   74.23    1.37
   5   7  -1   72.98    1.40
  -6  -7   1    6.31    0.28
   6   7  -1    6.01    0.15
   6   7  -1    6.26    0.29
  -7  -7   1   23.63    0.60
   7   7  -1   23.94    0.46
   7   7  -1   23.24    0.62
  -8  -7   1    9.63    0.38
   8   7  -1    9.62    0.40
   8   7  -1    9.48    0.25
  -9  -7   1   10.21    0.40
   9   7  -1    9.80    0.42
   9   7  -1   10.03    0.28
 -10  -7   1    7.42    0.38
  10   7  -1    7.36    0.26
 -11  -7   1    1.98    0.23
  11   7  -1    1.97    0.12
  11   7  -1    1.87    0.10
  11   7  -1    2.02    0.19
 -12  -7   1    2.87    0.33
  12   7  -1    2.86    0.22
  12   7  -1    2.71    0.12
  12   7  -1    3.00    0.14
 -13  -7   1    0.30    0.16
  13   7  -1    0.48    0.12
  13   7  -1    0.59    0.08
  14   7  -1    0.44    0.09
  14   7  -1    0.43    0.13
  15   7  -1    0.89    0.11
  15   7  -1    0.76    0.16
  16   7  -1    0.21    0.09
  18  -6   1    1.17    0.27
  17  -6   1    1.45    0.27
  16  -6   1    1.69    0.28
  15  -6   1    2.80    0.30
 -15   6  -1    2.92    0.29
  14  -6   1    4.32    0.39
 -14   6  -1    4.31    0.36
  13  -6   1    5.90    0.38
 -13   6  -1    5.64    0.35
  12  -6   1    8.02    0.39
 -12   6  -1    7.24    0.36
  11  -6   1   14.38    0.48
 -11   6  -1   13.61    0.36
 -11   6  -1   14.47    0.47
  10  -6   1   16.52    0.50
 -10   6  -1   17.61    0.40
 -10   6  -1   17.21    0.50
   9  -6   1    5.15    0.28
  -9   6  -1    5.30    0.28
  -9   6  -1    5.55    0.19
   8  -6   1   26.91    0.61
  -8   6  -1   27.35    0.52
  -8   6  -1   26.38    0.62
  -8   6  -1   27.28    0.61
   7  -6   1   42.19    0.85
  -7   6  -1   43.88    0.85
  -7   6  -1   42.28    0.75
  -7   6  -1   42.61    0.86
   6  -6   1   21.39    0.49
  -6   6  -1   22.31    0.49
  -6   6  -1   21.51    0.50
   5  -6   1   15.27    0.37
  -5   6  -1   15.82    0.38
  -5   6  -1   15.83    0.37
   4  -6   1    0.12    0.06
  -4   6  -1    0.12    0.06
  -4   6  -1    0.19    0.07
  -4   6  -1    0.22    0.07
   3  -6   1    8.51    0.19
   3  -6   1    8.13    0.22
  -3   6  -1    8.35    0.22
  -3   6  -1    8.44    0.23
  -3   6  -1    8.26    0.22
   2  -6   1   15.00    0.32
   2  -6   1   15.31    0.32
  -2   6  -1   15.49    0.33
  -2   6  -1   15.40    0.32
  -2   6  -1   14.67    0.31
   1  -6   1    4.43    0.13
   1  -6   1    4.52    0.13
   1  -6   1    4.36    0.17
  -1   6  -1    4.27    0.16
  -1   6  -1    4.44    0.14
  -1   6  -1    4.31    0.12
  -1   6  -1    4.12    0.13
   0  -6   1    6.19    0.17
   0  -6   1    6.22    0.15
   0   6  -1    6.25    0.20
   0   6  -1    6.28    0.14
   0   6  -1    6.21    0.14
  -1  -6   1   14.68    0.32
  -1  -6   1   14.80    0.27
   1   6  -1   14.11    0.35
  -2  -6   1    3.24    0.15
   2   6  -1    3.32    0.18
  -3  -6   1   46.80    0.88
   3   6  -1   45.97    0.91
  -4  -6   1   10.24    0.30
  -5  -6   1    0.50    0.09
   5   6  -1    0.48    0.11
  -6  -6   1   10.44    0.34
   6   6  -1   10.81    0.36
   6   6  -1   10.85    0.23
  -7  -6   1    6.23    0.28
   7   6  -1    6.19    0.18
   7   6  -1    6.18    0.29
  -8  -6   1   22.91    0.60
   8   6  -1   22.91    0.47
   8   6  -1   22.73    0.61
   8   6  -1   23.05    0.42
   8   6  -1   22.78    0.41
  -9  -6   1   28.05    0.70
   9   6  -1   27.88    0.58
   9   6  -1   28.79    0.72
   9   6  -1   28.01    0.52
   9   6  -1   27.54    0.51
 -10  -6   1    3.70    0.29
  10   6  -1    3.29    0.15
  10   6  -1    3.61    0.14
  10   6  -1    3.73    0.20
 -11  -6   1   17.63    0.57
  11   6  -1   17.76    0.39
  11   6  -1   17.30    0.45
  11   6  -1   16.70    0.37
 -12  -6   1   11.35    0.48
  12   6  -1   11.27    0.37
  12   6  -1   11.29    0.30
 -13  -6   1    4.80    0.38
  13   6  -1    5.27    0.22
  13   6  -1    4.99    0.28
 -14  -6   1    4.44    0.39
  14   6  -1    4.83    0.23
  14   6  -1    4.91    0.29
  15   6  -1    4.07    0.23
  16   6  -1    2.20    0.23
  17   6  -1    1.07    0.15
  18   6  -1    1.20    0.15
  19   6  -1    0.54    0.13
  18  -5   1   -0.23    0.21
  17  -5   1   -0.15    0.19
  16  -5   1   -0.34    0.19
  15  -5   1    0.09    0.18
  14  -5   1    0.34    0.17
 -14   5  -1    0.26    0.15
  13  -5   1    0.34    0.16
 -13   5  -1    0.33    0.14
  12  -5   1    0.60    0.16
 -12   5  -1    0.61    0.14
 -12   5  -1    0.48    0.11
  11  -5   1    1.52    0.18
 -11   5  -1    1.56    0.18
 -11   5  -1    1.72    0.18
  10  -5   1   13.24    0.43
 -10   5  -1   12.63    0.42
 -10   5  -1   12.91    0.35
   9  -5   1    0.13    0.10
  -9   5  -1    0.01    0.09
  -9   5  -1    0.06    0.07
  -9   5  -1    0.02    0.15
   8  -5   1    5.36    0.24
   8  -5   1    5.44    0.25
  -8   5  -1    5.82    0.25
  -8   5  -1    5.51    0.19
  -8   5  -1    5.76    0.25
   7  -5   1   36.59    0.76
   7  -5   1   38.40    0.81
  -7   5  -1   38.04    0.77
  -7   5  -1   38.03    0.76
  -7   5  -1   37.91    0.69
   6  -5   1    1.36    0.14
  -6   5  -1    1.36    0.14
  -6   5  -1    1.36    0.13
   5  -5   1    1.16    0.12
  -5   5  -1    1.31    0.13
  -5   5  -1    1.32    0.13
   4  -5   1    1.96    0.12
  -4   5  -1    1.92    0.13
  -4   5  -1    1.88    0.13
   3  -5   1    0.53    0.06
  -3   5  -1    0.72    0.07
  -3   5  -1    0.80    0.09
  -3   5  -1    0.55    0.06
   2  -5   1    1.05    0.07
   2  -5   1    0.85    0.08
  -2   5  -1    0.87    0.07
  -2   5  -1    0.89    0.08
  -2   5  -1    0.83    0.08
  -2   5  -1    0.95    0.07
   1  -5   1    7.48    0.19
   1  -5   1    7.48    0.16
   1  -5   1    7.22    0.17
  -1   5  -1    7.30    0.19
  -1   5  -1    7.12    0.17
  -1   5  -1    7.45    0.18
   0  -5   1   49.66    0.88
   0  -5   1   49.57    0.85
   0  -5   1   48.66    0.83
   0   5  -1   48.02    0.88
   0   5  -1   49.23    0.82
   0   5  -1   48.71    0.82
  -1  -5   1    0.28    0.04
  -1  -5   1    0.26    0.05
   1   5  -1    0.17    0.07
  -2  -5   1   52.20    0.94
   2   5  -1   51.62    0.96
   3   5  -1   14.99    0.38
   4   5  -1   18.00    0.44
   5   5  -1   16.93    0.44
   5   5  -1   17.32    0.32
  -6  -5   1    0.17    0.04
   6   5  -1    0.10    0.03
   6   5  -1   -0.02    0.09
   6   5  -1    0.03    0.04
   6   5  -1    0.09    0.03
  -7  -5   1   33.14    0.61
   7   5  -1   32.91    0.62
   7   5  -1   32.33    0.73
   7   5  -1   33.72    0.59
   7   5  -1   32.71    0.58
  -8  -5   1   30.53    0.58
  -8  -5   1   30.57    0.71
   8   5  -1   30.63    0.60
   8   5  -1   30.50    0.57
   8   5  -1   30.44    0.56
   8   5  -1   30.94    0.72
  -9  -5   1    1.88    0.14
  -9  -5   1    1.94    0.23
   9   5  -1    1.71    0.19
   9   5  -1    1.78    0.12
   9   5  -1    1.78    0.11
   9   5  -1    1.77    0.15
 -10  -5   1    3.21    0.28
  10   5  -1    2.84    0.27
  10   5  -1    2.97    0.14
  10   5  -1    2.86    0.16
  10   5  -1    3.12    0.20
 -11  -5   1    2.01    0.22
  11   5  -1    2.03    0.16
  11   5  -1    1.83    0.20
  11   5  -1    1.80    0.17
 -12  -5   1    0.27    0.15
  12   5  -1    0.37    0.11
  12   5  -1    0.29    0.10
 -13  -5   1   -0.15    0.13
  13   5  -1   -0.06    0.09
  13   5  -1   -0.10    0.09
 -14  -5   1    0.01    0.15
  14   5  -1    0.18    0.11
  14   5  -1    0.02    0.10
  15   5  -1    0.29    0.12
  16   5  -1    0.02    0.12
  17   5  -1    0.13    0.13
  18   5  -1    0.10    0.13
  19   5  -1    0.15    0.15
  19  -4   1   -0.25    0.21
  18  -4   1    0.14    0.21
  17  -4   1    0.00    0.20
  16  -4   1    0.12    0.20
  15  -4   1    1.07    0.21
  14  -4   1    0.28    0.17
 -14   4  -1    0.45    0.15
  13  -4   1    0.52    0.16
 -13   4  -1    0.37    0.12
 -13   4  -1    0.63    0.15
  12  -4   1    1.03    0.17
 -12   4  -1    1.05    0.17
 -12   4  -1    0.97    0.13
  11  -4   1   -0.19    0.11
 -11   4  -1    0.01    0.11
 -11   4  -1    0.00    0.10
  10  -4   1   19.26    0.51
 -10   4  -1   17.26    0.45
 -10   4  -1   18.19    0.49
   9  -4   1    4.85    0.25
  -9   4  -1    4.04    0.23
  -9   4  -1    3.92    0.20
  -9   4  -1    4.88    0.24
   8  -4   1    0.37    0.10
   8  -4   1    0.33    0.09
  -8   4  -1    0.38    0.09
  -8   4  -1    0.20    0.08
  -8   4  -1    0.21    0.07
   7  -4   1    9.84    0.30
   7  -4   1    9.88    0.29
  -7   4  -1   10.36    0.30
  -7   4  -1    9.59    0.29
   6  -4   1    1.89    0.14
   6  -4   1    1.90    0.13
  -6   4  -1    2.00    0.14
  -6   4  -1    2.55    0.17
   5  -4   1    9.65    0.26
   5  -4   1   10.09    0.27
  -5   4  -1    9.95    0.27
  -5   4  -1    9.86    0.26
   4  -4   1   28.17    0.55
   4  -4   1   28.64    0.55
  -4   4  -1   27.97    0.55
  -4   4  -1   29.06    0.56
   3  -4   1    0.42    0.06
  -3   4  -1    0.49    0.06
  -3   4  -1    0.49    0.06
  -3   4  -1    0.55    0.06
   2  -4   1    2.35    0.08
   2  -4   1    2.32    0.10
  -2   4  -1    2.15    0.10
  -2   4  -1    2.25    0.08
  -2   4  -1    2.32    0.10
  -2   4  -1    2.24    0.10
   1  -4   1   36.96    0.62
   1  -4   1   36.07    0.63
   1  -4   1   36.31    0.64
  -1   4  -1   36.23    0.63
  -1   4  -1   36.55    0.65
  -1   4  -1   36.25    0.64
   0  -4   1   35.44    0.61
   0  -4   1   35.26    0.63
   0  -4   1   34.15    0.59
   0   4  -1   33.86    0.58
   0   4  -1   34.22    0.59
   0   4  -1   33.87    0.63
  -1  -4   1   18.50    0.31
  -1  -4   1   18.65    0.38
   1   4  -1   18.07    0.38
   2   4  -1   -0.07    0.05
  -3  -4   1    0.08    0.02
   3   4  -1   -0.08    0.07
  -4  -4   1   20.27    0.35
   4   4  -1   19.86    0.35
   4   4  -1   19.53    0.45
  -5  -4   1   48.87    0.82
   5   4  -1   47.91    0.82
   5   4  -1   46.96    0.92
   5   4  -1   47.21    0.80
   5   4  -1   47.93    0.81
  -6  -4   1   45.94    0.80
   6   4  -1   46.44    0.79
   6   4  -1   45.12    0.81
   6   4  -1   45.81    0.79
   6   4  -1   45.53    0.91
  -7  -4   1   12.32    0.28
   7   4  -1   12.13    0.38
   7   4  -1   12.41    0.29
   7   4  -1   12.24    0.27
   7   4  -1   12.64    0.27
  -8  -4   1    0.15    0.06
   8   4  -1    0.12    0.05
   8   4  -1    0.08    0.06
   8   4  -1    0.14    0.07
   8   4  -1    0.03    0.11
  -9  -4   1    1.39    0.16
  -9  -4   1    1.51    0.13
   9   4  -1    1.46    0.15
   9   4  -1    1.64    0.14
   9   4  -1    1.53    0.12
   9   4  -1    1.48    0.17
 -10  -4   1    3.24    0.28
  10   4  -1    3.16    0.18
  10   4  -1    2.88    0.16
  10   4  -1    2.95    0.20
  10   4  -1    3.23    0.27
 -11  -4   1    1.75    0.21
  11   4  -1    1.80    0.16
  11   4  -1    1.72    0.14
 -12  -4   1    0.05    0.13
  12   4  -1   -0.11    0.09
  12   4  -1   -0.25    0.09
 -13  -4   1    0.54    0.16
  13   4  -1    1.00    0.13
  13   4  -1    0.73    0.13
 -14  -4   1    0.06    0.14
  14   4  -1   -0.05    0.10
  14   4  -1    0.14    0.14
 -15  -4   1    0.40    0.17
  15   4  -1    0.50    0.14
  16   4  -1    0.50    0.15
  17   4  -1   -0.08    0.14
  18   4  -1    0.14    0.14
  19   4  -1    0.02    0.15
  19  -3   1    0.04    0.22
  18  -3   1    0.05    0.20
  17  -3   1   -0.14    0.19
  16  -3   1   -0.26    0.18
  15  -3   1    0.24    0.18
  14  -3   1    1.77    0.23
 -14   3  -1    1.51    0.18
  13  -3   1    3.73    0.31
 -13   3  -1    2.58    0.23
 -13   3  -1    3.36    0.28
  12  -3   1    3.60    0.29
 -12   3  -1    3.84    0.28
 -12   3  -1    3.58    0.24
  11  -3   1   15.97    0.48
 -11   3  -1   15.32    0.46
 -11   3  -1   15.96    0.45
  10  -3   1   13.13    0.41
 -10   3  -1   12.66    0.40
 -10   3  -1   12.51    0.37
   9  -3   1   10.75    0.34
  -9   3  -1   10.57    0.31
  -9   3  -1   10.53    0.33
   8  -3   1   37.72    0.77
  -8   3  -1   37.17    0.76
  -8   3  -1   38.61    0.74
  -8   3  -1   38.06    0.76
   7  -3   1   52.09    1.06
   7  -3   1   59.24    1.08
  -7   3  -1   59.73    1.08
  -7   3  -1   61.01    1.08
   6  -3   1   34.05    0.68
   6  -3   1   34.68    0.68
  -6   3  -1   35.67    0.68
  -6   3  -1   34.18    0.67
   5  -3   1  158.85    2.66
   5  -3   1  158.96    2.66
  -5   3  -1  157.76    2.66
  -5   3  -1  157.70    2.67
   4  -3   1  188.52    3.08
   4  -3   1  183.23    3.08
  -4   3  -1  186.99    3.08
  -4   3  -1  181.69    3.16
   3  -3   1   14.73    0.30
   3  -3   1   14.31    0.30
  -3   3  -1   14.31    0.30
  -3   3  -1   14.08    0.30
  -3   3  -1   14.32    0.30
   2  -3   1    9.50    0.21
   2  -3   1    9.34    0.21
  -2   3  -1    9.56    0.21
  -2   3  -1    9.71    0.21
  -2   3  -1    9.30    0.21
  -2   3  -1    9.26    0.18
   1  -3   1    1.75    0.07
   1  -3   1    1.63    0.07
   1  -3   1    1.73    0.07
  -1   3  -1    1.67    0.07
  -1   3  -1    1.73    0.07
  -1   3  -1    1.79    0.07
   0  -3   1  304.35    5.16
   0  -3   1  304.67    5.01
   0   3  -1  299.50    5.02
   0   3  -1  306.05    5.00
   0   3  -1  297.09    5.15
  -1  -3   1  415.18    7.06
   1   3  -1  409.87    7.06
  -2  -3   1   99.05    1.67
   2   3  -1   96.78    1.67
  -3  -3   1  315.51    5.05
   3   3  -1  300.98    5.31
   3   3  -1  302.70    5.02
   3   3  -1  307.36    5.03
  -4  -3   1  112.55    1.85
   4   3  -1  112.59    1.87
   4   3  -1  112.88    1.85
   4   3  -1  110.84    1.93
   4   3  -1  113.50    1.86
  -5  -3   1  228.27    3.71
   5   3  -1  224.86    3.77
   5   3  -1  222.80    3.78
   5   3  -1  226.64    3.74
   5   3  -1  225.27    3.77
  -6  -3   1  256.63    4.20
   6   3  -1  255.66    4.21
   6   3  -1  245.68    4.38
   6   3  -1  247.03    4.26
   6   3  -1  259.10    4.22
  -7  -3   1   78.42    1.35
   7   3  -1   77.40    1.36
   7   3  -1   77.35    1.43
   7   3  -1   79.81    1.34
   7   3  -1   78.54    1.35
  -8  -3   1   66.97    1.19
   8   3  -1   66.62    1.21
   8   3  -1   68.31    1.18
   8   3  -1   68.11    1.19
   8   3  -1   67.02    1.28
  -9  -3   1   33.58    0.67
   9   3  -1   34.42    0.69
   9   3  -1   34.74    0.76
   9   3  -1   34.94    0.66
   9   3  -1   34.71    0.67
 -10  -3   1   28.95    0.60
 -10  -3   1   28.13    0.70
  10   3  -1   28.93    0.59
  10   3  -1   27.46    0.58
  10   3  -1   28.02    0.62
  10   3  -1   28.94    0.68
 -11  -3   1   17.99    0.56
  11   3  -1   19.44    0.46
  11   3  -1   18.46    0.48
 -12  -3   1    6.61    0.37
  12   3  -1    7.11    0.28
  12   3  -1    7.07    0.31
 -13  -3   1    1.84    0.21
  13   3  -1    2.16    0.23
  13   3  -1    2.21    0.21
 -14  -3   1    0.10    0.14
  14   3  -1    0.06    0.11
 -15  -3   1    0.17    0.16
  15   3  -1    0.14    0.13
  16   3  -1    0.28    0.15
  17   3  -1    0.02    0.15
  18   3  -1   -0.12    0.15
  19   3  -1    0.10    0.16
  19  -2   1    0.51    0.23
  18  -2   1    2.31    0.28
  17  -2   1    1.48    0.25
  16  -2   1    3.96    0.40
  15  -2   1   10.97    0.48
  14  -2   1    7.00    0.38
 -14   2  -1    6.27    0.34
  13  -2   1    7.70    0.36
 -13   2  -1    7.14    0.34
 -13   2  -1    6.62    0.32
  12  -2   1   11.86    0.42
 -12   2  -1   11.91    0.40
 -12   2  -1   11.57    0.40
  11  -2   1   30.16    0.69
 -11   2  -1   29.67    0.69
 -11   2  -1   28.90    0.68
  10  -2   1   33.80    0.74
  10  -2   1   34.60    0.74
 -10   2  -1   33.79    0.74
 -10   2  -1   34.03    0.73
   9  -2   1   22.04    0.53
   9  -2   1   22.61    0.53
  -9   2  -1   23.24    0.53
  -9   2  -1   22.57    0.53
  -9   2  -1   23.34    0.48
   8  -2   1   50.57    0.97
   8  -2   1   50.74    0.97
  -8   2  -1   49.62    0.90
  -8   2  -1   51.31    0.97
  -8   2  -1   51.44    0.96
   7  -2   1   21.19    0.47
   7  -2   1   20.00    0.46
  -7   2  -1   20.87    0.46
  -7   2  -1   20.77    0.46
  -7   2  -1   21.09    0.40
   6  -2   1   56.61    1.03
  -6   2  -1   55.89    0.97
  -6   2  -1   57.51    1.03
  -6   2  -1   56.26    1.02
   5  -2   1   79.09    1.37
  -5   2  -1   78.90    1.37
  -5   2  -1   78.91    1.31
   4  -2   1   39.76    0.73
   4  -2   1   41.81    0.79
  -4   2  -1   41.11    0.74
  -4   2  -1   40.55    0.68
  -4   2  -1   39.95    0.73
   3  -2   1    5.45    0.15
   3  -2   1    5.38    0.15
  -3   2  -1    5.28    0.15
   2  -2   1   10.26    0.22
   2  -2   1   10.25    0.22
  -2   2  -1   10.30    0.19
  -2   2  -1   10.48    0.22
  -2   2  -1   10.33    0.22
   1  -2   1    4.57    0.11
   1  -2   1    4.44    0.11
   1  -2   1    4.55    0.11
  -1   2  -1    4.28    0.11
  -1   2  -1    4.35    0.10
  -1   2  -1    4.61    0.11
  -1   2  -1    4.33    0.11
   0  -2   1    2.36    0.08
   0  -2   1    2.26    0.06
   0  -2   1    2.36    0.06
   0   2  -1    2.37    0.08
   0   2  -1    2.21    0.06
   1   2  -1   11.87    0.24
  -2  -2   1   22.93    0.39
  -2  -2   1   23.25    0.39
  -2  -2   1   22.57    0.44
   2   2  -1   22.48    0.38
   2   2  -1   22.72    0.38
   2   2  -1   22.90    0.44
  -3  -2   1    1.19    0.09
  -3  -2   1    1.13    0.05
   3   2  -1    1.14    0.05
   3   2  -1    1.23    0.10
   3   2  -1    1.16    0.05
   3   2  -1    1.26    0.06
  -4  -2   1   51.28    0.87
   4   2  -1   50.93    0.87
   4   2  -1   51.52    0.86
   4   2  -1   51.09    0.87
   4   2  -1   49.74    0.92
  -5  -2   1   63.89    1.08
   5   2  -1   63.57    1.14
   5   2  -1   64.26    1.08
   5   2  -1   60.79    1.07
   5   2  -1   63.50    1.09
  -6  -2   1  132.95    2.23
   6   2  -1  133.09    2.23
   6   2  -1  135.42    2.23
   6   2  -1  131.00    2.28
  -7  -2   1   20.42    0.42
   7   2  -1   20.08    0.42
   7   2  -1   20.12    0.47
   7   2  -1   20.19    0.43
  -8  -2   1   52.15    0.96
   8   2  -1   53.13    1.02
   8   2  -1   52.31    0.97
   8   2  -1   52.25    0.96
  -9  -2   1    4.60    0.19
   9   2  -1    4.68    0.25
   9   2  -1    4.72    0.19
   9   2  -1    4.79    0.21
 -10  -2   1   15.77    0.40
  10   2  -1   16.20    0.41
  10   2  -1   16.85    0.46
  10   2  -1   16.29    0.42
 -11  -2   1   37.76    0.81
 -11  -2   1   39.93    0.90
  11   2  -1   40.01    0.83
  11   2  -1   39.52    0.80
 -12  -2   1   12.41    0.46
  12   2  -1   11.68    0.39
  12   2  -1   12.07    0.37
 -13  -2   1    9.24    0.42
  13   2  -1    8.91    0.36
  13   2  -1    9.44    0.34
 -14  -2   1    5.82    0.38
  14   2  -1    5.99    0.31
 -15  -2   1    5.08    0.38
  15   2  -1    5.94    0.33
 -16  -2   1    5.45    0.51
  16   2  -1    6.46    0.37
  17   2  -1    1.19    0.20
  18   2  -1    2.04    0.24
  19   2  -1    1.07    0.21
  19  -1   1    0.01    0.20
  18  -1   1    0.32    0.20
  17  -1   1    0.05    0.19
  16  -1   1   -0.34    0.16
  15  -1   1    0.64    0.18
 -15   1  -1    0.11    0.14
  14  -1   1   -0.01    0.13
 -14   1  -1    0.03    0.12
  13  -1   1    0.30    0.13
 -13   1  -1    0.03    0.11
  12  -1   1    0.19    0.12
 -12   1  -1    0.07    0.11
 -12   1  -1    0.05    0.11
  11  -1   1    0.98    0.16
  11  -1   1    1.16    0.15
 -11   1  -1    0.85    0.15
 -11   1  -1    1.00    0.14
  10  -1   1    0.98    0.13
 -10   1  -1    0.74    0.14
 -10   1  -1    1.09    0.13
   9  -1   1    5.36    0.24
   9  -1   1    5.41    0.24
  -9   1  -1    5.53    0.25
  -9   1  -1    5.45    0.23
   8  -1   1   13.18    0.35
   8  -1   1   13.52    0.36
  -8   1  -1   13.47    0.35
  -8   1  -1   13.49    0.36
   7  -1   1   20.31    0.44
   7  -1   1   19.24    0.44
  -7   1  -1   19.83    0.44
  -7   1  -1   19.53    0.44
  -7   1  -1   19.45    0.40
   6  -1   1   27.42    0.55
   6  -1   1   27.75    0.55
  -6   1  -1   27.21    0.51
  -6   1  -1   26.74    0.54
  -6   1  -1   26.91    0.54
   5  -1   1  205.52    3.36
   5  -1   1  202.89    3.35
  -5   1  -1  202.79    3.36
  -5   1  -1  202.21    3.39
  -5   1  -1  195.96    3.35
   4  -1   1  173.00    2.77
   4  -1   1  167.01    2.77
   4  -1   1  163.54    2.77
  -4   1  -1  166.46    2.76
  -4   1  -1  162.95    2.80
  -4   1  -1  167.29    2.83
   3  -1   1  425.00    7.08
   3  -1   1  422.71    7.15
  -3   1  -1  431.30    7.12
  -3   1  -1  412.91    7.00
  -3   1  -1  419.57    7.12
   2  -1   1  186.70    3.26
  -2   1  -1  192.31    3.23
  -2   1  -1  189.02    3.24
  -2   1  -1  191.16    3.23
   1  -1   1  346.05    6.04
  -1   1  -1  339.90    6.05
  -1   1  -1  408.25    6.14
   0  -1   1    0.00    0.01
   0  -1   1   -0.01    0.01
   0   1  -1    0.00    0.01
   0   1  -1    0.00    0.00
  -2  -1   1   69.51    1.13
  -2  -1   1   69.15    1.13
  -2  -1   1   66.20    1.14
  -2  -1   1   69.45    1.12
   2   1  -1   65.56    1.13
   2   1  -1   67.73    1.14
   2   1  -1   66.56    1.14
  -3  -1   1  157.01    2.59
  -3  -1   1  154.01    2.64
  -3  -1   1  153.36    2.56
   3   1  -1  154.17    2.59
   3   1  -1  154.62    2.60
   3   1  -1  150.98    2.67
  -4  -1   1  102.32    1.68
  -4  -1   1  100.85    1.71
   4   1  -1  101.54    1.69
   4   1  -1  100.62    1.71
   4   1  -1  100.35    1.71
  -5  -1   1  124.64    2.04
   5   1  -1  117.80    2.03
   5   1  -1  122.79    2.05
   5   1  -1  121.11    2.07
   5   1  -1  124.51    2.04
  -6  -1   1   15.92    0.34
   6   1  -1   15.90    0.35
   6   1  -1   17.05    0.35
   6   1  -1   15.91    0.37
   6   1  -1   16.24    0.34
  -7  -1   1    0.99    0.10
   7   1  -1    1.15    0.10
   7   1  -1    1.18    0.11
   7   1  -1    1.06    0.11
   7   1  -1    1.00    0.11
  -8  -1   1   30.98    0.62
   8   1  -1   30.51    0.63
   8   1  -1   30.53    0.65
   8   1  -1   31.15    0.62
   8   1  -1   32.42    0.61
  -9  -1   1    0.94    0.10
   9   1  -1    0.84    0.09
   9   1  -1    0.93    0.12
   9   1  -1    0.88    0.11
   9   1  -1    0.96    0.11
 -10  -1   1    4.26    0.22
  10   1  -1    4.48    0.24
  10   1  -1    4.90    0.24
  10   1  -1    4.26    0.21
 -11  -1   1    9.96    0.34
  11   1  -1   10.85    0.35
  11   1  -1   10.38    0.36
 -12  -1   1    0.29    0.13
  12   1  -1    0.03    0.10
  12   1  -1    0.31    0.11
 -13  -1   1    0.95    0.17
  13   1  -1    0.95    0.14
 -14  -1   1    0.37    0.15
  14   1  -1    0.29    0.13
 -15  -1   1    0.29    0.15
  15   1  -1    0.17    0.15
 -16  -1   1   -0.06    0.15
  16   1  -1    0.02    0.16
  17   1  -1   -0.04    0.16
  18   1  -1    0.10    0.17
  19   1  -1    0.12    0.19
  19   0   1    0.00    0.19
  18   0   1    0.12    0.18
  17   0   1    0.00    0.17
  16   0   1   -0.30    0.16
 -16   0  -1    0.02    0.15
  15   0   1   -0.03    0.15
 -15   0  -1    0.11    0.15
  14   0   1   -0.20    0.13
 -14   0  -1   -0.06    0.12
  13   0   1   -0.20    0.10
 -13   0  -1   -0.05    0.11
  12   0   1    0.12    0.12
 -12   0  -1    0.09    0.11
 -12   0  -1    0.05    0.10
  11   0   1   -0.02    0.09
  11   0   1    0.00    0.10
 -11   0  -1    0.09    0.10
 -11   0  -1   -0.07    0.11
  10   0   1    0.35    0.10
  10   0   1    0.37    0.11
 -10   0  -1   -0.01    0.11
 -10   0  -1    0.29    0.10
   9   0   1    0.15    0.08
   9   0   1   -0.04    0.07
  -9   0  -1    0.03    0.09
  -9   0  -1    0.12    0.07
   8   0   1   -0.08    0.05
   8   0   1   -0.14    0.06
  -8   0  -1   -0.04    0.06
  -8   0  -1   -0.06    0.08
   7   0   1    0.05    0.06
   7   0   1    0.01    0.06
   7   0   1   -0.06    0.06
  -7   0  -1   -0.01    0.07
  -7   0  -1    0.00    0.05
   6   0   1   -0.07    0.05
   6   0   1   -0.02    0.05
   6   0   1    0.08    0.06
  -6   0  -1    0.01    0.05
  -6   0  -1    0.03    0.06
   5   0   1   -0.03    0.05
   5   0   1   -0.02    0.05
   5   0   1   -0.08    0.05
  -5   0  -1   -0.04    0.05
  -5   0  -1    0.02    0.05
   4   0   1   -0.07    0.04
   4   0   1   -0.05    0.04
   4   0   1   -0.03    0.04
  -4   0  -1   -0.09    0.04
  -4   0  -1   -0.03    0.04
  -4   0  -1    0.02    0.04
  -4   0  -1   -0.11    0.05
   3   0   1   -0.14    0.04
   3   0   1   -0.18    0.03
   3   0   1   -0.13    0.04
  -3   0  -1   -0.12    0.04
  -3   0  -1   -0.16    0.04
  -3   0  -1   -0.06    0.04
  -3   0  -1   -0.15    0.03
   2   0   1   -0.45    0.06
  -2   0  -1   -0.66    0.06
  -2   0  -1   -0.64    0.05
   1   0   1   -0.34    0.01
   1   0   1   -0.34    0.01
   1   0   1   -0.34    0.01
  -1   0  -1   -0.33    0.01
  -1   0  -1   -0.33    0.01
   0   0   1    0.00    0.00
   0   0   1    0.00    0.00
   0   0   1    0.00    0.01
   0   0  -1    0.00    0.00
   0   0  -1    0.00    0.01
   0   0  -1    0.00    0.00
  -1   0   1   -0.17    0.01
  -1   0   1   -0.17    0.01
   1   0  -1   -0.17    0.01
   1   0  -1   -0.17    0.01
  -2   0   1   -0.09    0.02
  -2   0   1   -0.08    0.02
  -2   0   1   -0.06    0.03
  -2   0   1   -0.11    0.02
   2   0  -1   -0.11    0.02
   2   0  -1   -0.11    0.02
   2   0  -1   -0.07    0.02
   2   0  -1   -0.08    0.03
  -3   0   1   -0.07    0.03
  -3   0   1   -0.16    0.02
  -3   0   1   -0.12    0.03
   3   0  -1   -0.18    0.03
   3   0  -1   -0.13    0.03
   3   0  -1   -0.02    0.04
   3   0  -1   -0.14    0.03
  -4   0   1   -0.08    0.03
  -4   0   1   -0.03    0.03
  -4   0   1   -0.01    0.03
   4   0  -1    0.01    0.04
   4   0  -1   -0.02    0.03
   4   0  -1   -0.03    0.03
   4   0  -1   -0.02    0.03
  -5   0   1    0.04    0.05
  -5   0   1   -0.13    0.04
   5   0  -1   -0.06    0.04
   5   0  -1   -0.10    0.04
   5   0  -1   -0.12    0.04
   5   0  -1    0.01    0.05
  -6   0   1   -0.12    0.04
  -6   0   1    0.00    0.05
   6   0  -1   -0.08    0.05
   6   0  -1   -0.09    0.05
   6   0  -1   -0.10    0.05
   6   0  -1   -0.14    0.04
  -7   0   1   -0.05    0.05
   7   0  -1   -0.02    0.06
   7   0  -1   -0.06    0.05
   7   0  -1   -0.09    0.06
   7   0  -1   -0.10    0.06
  -8   0   1   -0.05    0.06
   8   0  -1    0.09    0.07
   8   0  -1    0.02    0.07
   8   0  -1   -0.09    0.05
   8   0  -1    0.03    0.07
  -9   0   1   -0.04    0.07
   9   0  -1    0.00    0.07
   9   0  -1   -0.13    0.07
   9   0  -1   -0.11    0.07
 -10   0   1    0.07    0.08
  10   0  -1    0.01    0.08
  10   0  -1    0.04    0.09
 -12   0   1   -0.08    0.09
 -12   0   1    0.11    0.11
  12   0  -1    0.04    0.09
  12   0  -1   -0.12    0.10
 -13   0   1   -0.09    0.11
  13   0  -1    0.06    0.11
 -14   0   1   -0.12    0.12
  14   0  -1   -0.15    0.11
 -15   0   1   -0.09    0.13
  15   0  -1    0.08    0.15
 -16   0   1   -0.07    0.15
  16   0  -1    0.17    0.17
  17   0  -1   -0.12    0.16
  18   0  -1   -0.03    0.17
  19   0  -1   -0.12    0.18
  19   1   1   -0.02    0.18
  18   1   1    0.25    0.18
  17   1   1    0.01    0.17
  16   1   1   -0.21    0.16
 -16  -1  -1   -0.04    0.15
  15   1   1    0.29    0.15
 -15  -1  -1    0.21    0.16
  14   1   1    0.12    0.13
 -14  -1  -1    0.09    0.13
  13   1   1    0.13    0.12
 -13  -1  -1   -0.01    0.12
  12   1   1    0.10    0.11
  12   1   1   -0.03    0.10
 -12  -1  -1    0.15    0.13
  11   1   1    0.90    0.14
  11   1   1    0.72    0.12
 -11  -1  -1    0.62    0.15
 -11  -1  -1    0.95    0.14
  10   1   1    1.02    0.12
  10   1   1    0.90    0.13
 -10  -1  -1    0.98    0.12
 -10  -1  -1    0.76    0.15
   9   1   1    5.63    0.24
   9   1   1    5.70    0.23
   9   1   1    5.54    0.21
  -9  -1  -1    5.75    0.22
  -9  -1  -1    5.44    0.27
   8   1   1   13.45    0.35
   8   1   1   13.82    0.35
   8   1   1   14.21    0.34
  -8  -1  -1   13.79    0.39
  -8  -1  -1   13.42    0.34
   7   1   1   19.50    0.44
   7   1   1   19.83    0.43
   7   1   1   20.38    0.42
  -7  -1  -1   19.96    0.42
  -7  -1  -1   19.86    0.47
   6   1   1   28.49    0.54
   6   1   1   27.94    0.54
   6   1   1   27.95    0.55
  -6  -1  -1   28.20    0.54
  -6  -1  -1   27.21    0.58
   5   1   1  203.41    3.41
   5   1   1  211.93    3.43
   5   1   1  203.23    3.40
  -5  -1  -1  206.22    3.40
  -5  -1  -1  205.56    3.60
   4   1   1  171.89    2.81
   4   1   1  168.07    2.87
   4   1   1  167.19    2.83
  -4  -1  -1  170.98    2.86
  -4  -1  -1  169.28    2.81
  -4  -1  -1  165.29    2.96
   3   1   1  382.37    7.00
   3   1   1  419.68    7.04
   3   1   1  424.44    7.07
  -3  -1  -1  429.76    7.02
  -3  -1  -1  422.45    7.14
  -3  -1  -1  432.99    7.18
  -3  -1  -1  426.97    7.01
   2   1   1  187.62    3.25
   2   1   1  194.04    3.27
  -2  -1  -1  196.61    3.26
  -2  -1  -1  192.93    3.24
  -2  -1  -1  194.67    3.34
  -2  -1  -1  190.63    3.31
  -1  -1  -1  138.96    2.33
   0   1   1    0.00    0.01
   0   1   1    0.00    0.01
   0   1   1    0.00    0.00
   0  -1  -1    0.01    0.01
  -2   1   1   67.13    1.13
  -2   1   1   68.22    1.13
  -2   1   1   67.67    1.14
   2  -1  -1   67.61    1.13
   2  -1  -1   68.89    1.13
  -3   1   1  157.45    2.63
  -3   1   1  151.29    2.61
   3  -1  -1  152.72    2.61
   3  -1  -1  152.09    2.64
   3  -1  -1  155.41    2.61
  -4   1   1  101.31    1.70
  -4   1   1  102.11    1.71
   4  -1  -1  100.32    1.71
   4  -1  -1  100.93    1.70
   4  -1  -1  102.88    1.70
  -5   1   1  124.08    2.07
  -5   1   1  121.57    2.07
   5  -1  -1  122.86    2.07
   5  -1  -1  125.42    2.07
   5  -1  -1  122.44    2.08
   5  -1  -1  122.95    2.05
  -6   1   1   16.17    0.36
  -6   1   1   16.05    0.36
   6  -1  -1   16.17    0.34
   6  -1  -1   16.02    0.36
   6  -1  -1   16.40    0.36
  -7   1   1    0.81    0.09
   7  -1  -1    0.93    0.10
   7  -1  -1    1.25    0.13
  -8   1   1   30.72    0.63
   8  -1  -1   30.91    0.64
   8  -1  -1   30.73    0.63
   8  -1  -1   30.65    0.60
  -9   1   1    0.82    0.10
   9  -1  -1    1.06    0.12
   9  -1  -1    0.76    0.10
 -10   1   1    4.60    0.24
  10  -1  -1    4.75    0.25
  10  -1  -1    4.84    0.25
 -11   1   1   10.72    0.37
  11  -1  -1   11.73    0.38
  11  -1  -1   10.35    0.37
 -12   1   1    0.36    0.12
 -12   1   1    0.28    0.12
  12  -1  -1    0.20    0.12
 -13   1   1    1.14    0.17
  13  -1  -1    1.19    0.16
 -14   1   1    0.47    0.15
  14  -1  -1    0.42    0.14
 -15   1   1    0.05    0.14
  15  -1  -1    0.03    0.15
 -16   1   1   -0.07    0.15
  16  -1  -1    0.36    0.17
  17  -1  -1    0.05    0.17
  18  -1  -1    0.39    0.19
  19  -1  -1    0.03    0.19
  19   2   1    0.37    0.19
  18   2   1    2.15    0.24
  17   2   1    1.23    0.21
  16   2   1    4.53    0.35
  15   2   1   10.48    0.42
 -15  -2  -1    9.65    0.48
  14   2   1    6.97    0.34
 -14  -2  -1    6.62    0.39
  13   2   1    6.70    0.31
 -13  -2  -1    7.30    0.38
  12   2   1   11.69    0.37
  12   2   1   11.93    0.40
 -12  -2  -1   11.91    0.45
  11   2   1   28.97    0.67
  11   2   1   28.67    0.64
 -11  -2  -1   29.02    0.73
  10   2   1   34.02    0.70
  10   2   1   33.51    0.72
 -10  -2  -1   34.09    0.70
 -10  -2  -1   33.51    0.79
   9   2   1   22.29    0.48
   9   2   1   22.13    0.49
   9   2   1   22.46    0.51
  -9  -2  -1   22.40    0.49
  -9  -2  -1   22.56    0.57
   8   2   1   50.46    0.93
   8   2   1   49.91    0.95
   8   2   1   52.08    0.93
  -8  -2  -1   50.25    0.93
  -8  -2  -1   50.64    1.01
   7   2   1   21.06    0.44
   7   2   1   21.07    0.45
  -7  -2  -1   21.27    0.50
  -7  -2  -1   20.84    0.44
   6   2   1   56.68    1.00
   6   2   1   55.79    1.01
  -6  -2  -1   56.00    1.06
  -6  -2  -1   57.23    1.00
   5   2   1   81.87    1.38
   5   2   1   79.89    1.37
  -5  -2  -1   79.50    1.43
  -5  -2  -1   80.49    1.37
   4   2   1   40.19    0.71
   4   2   1   40.99    0.72
  -4  -2  -1   40.68    0.71
  -4  -2  -1   41.19    0.77
   3   2   1    5.26    0.13
   3   2   1    5.41    0.13
  -3  -2  -1    5.34    0.16
  -3  -2  -1    5.72    0.17
  -3  -2  -1    5.46    0.13
   2   2   1   10.24    0.20
   2   2   1   10.47    0.20
   2   2   1   10.31    0.20
  -2  -2  -1   10.82    0.20
  -2  -2  -1   11.08    0.24
  -2  -2  -1   10.38    0.24
   1   2   1    4.48    0.10
   1   2   1    4.11    0.09
  -1  -2  -1    4.61    0.10
  -1  -2  -1    4.39    0.10
  -1  -2  -1    4.27    0.13
  -1  -2  -1    4.28    0.13
   0   2   1    2.10    0.08
   0  -2  -1    2.37    0.07
   0  -2  -1    2.28    0.08
   0  -2  -1    2.40    0.06
  -1   2   1   11.98    0.23
  -1   2   1   12.35    0.23
   1  -2  -1   12.37    0.23
   1  -2  -1   12.30    0.23
  -2   2   1   22.67    0.43
  -2   2   1   23.45    0.42
  -2   2   1   23.70    0.42
   2  -2  -1   23.26    0.42
   2  -2  -1   23.09    0.42
  -3   2   1    1.11    0.08
  -3   2   1    1.80    0.11
   3  -2  -1    1.43    0.08
   3  -2  -1    1.20    0.08
  -4   2   1   51.28    0.89
   4  -2  -1   50.85    0.90
   4  -2  -1   50.23    0.85
  -5   2   1   64.15    1.13
  -5   2   1   64.08    1.12
   5  -2  -1   64.80    1.08
   5  -2  -1   63.19    1.13
  -6   2   1  134.61    2.27
  -6   2   1  133.36    2.26
   6  -2  -1  133.44    2.26
   6  -2  -1  132.53    2.21
  -7   2   1   20.13    0.44
  -7   2   1   20.27    0.45
   7  -2  -1   21.04    0.45
   7  -2  -1   19.89    0.45
   7  -2  -1   19.75    0.40
  -8   2   1   51.97    0.99
   8  -2  -1   53.97    1.01
   8  -2  -1   52.56    0.94
   8  -2  -1   52.96    1.00
  -9   2   1    4.49    0.21
   9  -2  -1    4.48    0.21
   9  -2  -1    4.55    0.22
 -10   2   1   16.53    0.44
  10  -2  -1   16.44    0.45
  10  -2  -1   16.16    0.44
 -11   2   1   41.08    0.86
  11  -2  -1   41.03    0.87
 -12   2   1   11.80    0.40
  12  -2  -1   12.64    0.42
 -13   2   1    9.30    0.37
 -13   2   1    8.67    0.37
  13  -2  -1    9.33    0.38
 -14   2   1    5.86    0.33
  14  -2  -1    6.19    0.35
 -15   2   1    5.28    0.34
  15  -2  -1    5.94    0.39
  16  -2  -1    7.21    0.45
  17  -2  -1    1.16    0.23
  18  -2  -1    2.30    0.28
  19  -2  -1    0.90    0.25
  19   3   1   -0.14    0.16
  18   3   1    0.15    0.16
  17   3   1    0.17    0.15
  16   3   1   -0.13    0.14
  15   3   1    0.60    0.15
 -15  -3  -1    0.14    0.17
  14   3   1    1.34    0.17
 -14  -3  -1    1.50    0.21
  13   3   1    3.38    0.24
  13   3   1    3.13    0.34
 -13  -3  -1    3.03    0.30
  12   3   1    3.57    0.25
  12   3   1    3.94    0.24
 -12  -3  -1    3.82    0.31
  11   3   1   15.39    0.44
  11   3   1   15.60    0.42
 -11  -3  -1   15.62    0.52
  10   3   1   12.69    0.38
  10   3   1   12.88    0.35
 -10  -3  -1   12.87    0.35
 -10  -3  -1   12.66    0.45
   9   3   1   10.88    0.30
   9   3   1   10.66    0.31
  -9  -3  -1   10.20    0.37
  -9  -3  -1   10.39    0.29
   8   3   1   37.78    0.70
   8   3   1   33.28    0.68
   8   3   1   37.97    0.73
  -8  -3  -1   36.99    0.70
  -8  -3  -1   37.52    0.80
   7   3   1   59.72    1.06
   7   3   1   59.25    1.08
   7   3   1   61.78    1.06
  -7  -3  -1   60.45    1.15
  -7  -3  -1   60.02    1.07
   6   3   1   34.80    0.66
   6   3   1   35.42    0.64
   6   3   1   34.21    0.64
  -6  -3  -1   35.48    0.65
  -6  -3  -1   35.74    0.72
   5   3   1  158.50    2.65
   5   3   1  159.74    2.63
   5   3   1  160.28    2.64
  -5  -3  -1  159.43    2.63
  -5  -3  -1  156.99    2.71
   4   3   1  187.06    3.15
   4   3   1  188.21    3.17
   4   3   1  189.33    3.17
  -4  -3  -1  183.51    3.30
  -4  -3  -1  194.55    3.17
   3   3   1   14.58    0.27
   3   3   1   14.15    0.27
   3   3   1   15.14    0.28
  -3  -3  -1   14.43    0.33
  -3  -3  -1   14.78    0.27
   2   3   1    9.62    0.18
   2   3   1    9.49    0.18
  -2  -3  -1    9.31    0.23
  -2  -3  -1    9.62    0.18
   1   3   1    1.80    0.09
   1   3   1    1.71    0.05
   1   3   1    1.68    0.05
   1   3   1    1.62    0.05
  -1  -3  -1    1.63    0.09
  -1  -3  -1    1.63    0.09
  -1  -3  -1    2.06    0.06
   0   3   1  302.16    4.91
   0   3   1  302.72    5.03
   0   3   1  261.31    4.89
   0  -3  -1  299.73    5.05
   0  -3  -1  303.04    5.08
   0  -3  -1  301.91    4.92
  -1   3   1  403.16    6.82
  -1   3   1  401.12    6.83
   1  -3  -1  408.57    6.85
   1  -3  -1  420.15    6.83
  -2   3   1  100.70    1.69
  -2   3   1   99.75    1.66
   2  -3  -1   97.65    1.66
  -3   3   1  316.32    5.20
  -3   3   1  309.13    5.28
  -3   3   1  314.48    5.30
   3  -3  -1  307.76    5.31
  -4   3   1  110.68    1.88
  -4   3   1  112.52    1.89
   4  -3  -1  110.85    1.88
  -5   3   1  222.96    3.73
   5  -3  -1  230.20    3.74
   5  -3  -1  222.50    3.83
  -6   3   1  247.05    4.11
  -6   3   1  249.61    4.11
   6  -3  -1  246.44    4.17
   6  -3  -1  245.88    4.11
  -7   3   1   78.97    1.39
  -7   3   1   75.45    1.39
   7  -3  -1   78.86    1.39
  -8   3   1   66.37    1.23
  -8   3   1   67.10    1.24
   8  -3  -1   67.70    1.24
  -9   3   1   34.28    0.72
   9  -3  -1   34.57    0.72
 -10   3   1   28.23    0.64
  10  -3  -1   26.84    0.64
  10  -3  -1   29.68    0.65
 -11   3   1   18.31    0.51
  11  -3  -1   19.19    0.52
 -12   3   1    7.10    0.33
  12  -3  -1    7.50    0.34
 -13   3   1    2.04    0.23
 -13   3   1    2.47    0.26
  13  -3  -1    2.14    0.21
 -14   3   1    0.06    0.18
 -14   3   1    0.09    0.11
  14  -3  -1    0.06    0.15
  15  -3  -1   -0.08    0.16
  16  -3  -1    0.47    0.20
  17  -3  -1   -0.23    0.18
  18  -3  -1    0.15    0.20
  19  -3  -1   -0.14    0.21
  19   4   1    0.06    0.15
  18   4   1    0.00    0.15
  17   4   1    0.21    0.15
  16   4   1    0.05    0.15
  15   4   1    1.12    0.17
 -15  -4  -1    1.20    0.26
  14   4   1    0.10    0.12
 -14  -4  -1    0.39    0.17
  13   4   1    0.41    0.12
  13   4   1    0.47    0.12
 -13  -4  -1    0.54    0.16
  12   4   1    0.74    0.14
  12   4   1    0.92    0.13
 -12  -4  -1    0.99    0.17
  11   4   1    0.06    0.10
  11   4   1    0.06    0.10
 -11  -4  -1   -0.01    0.13
  10   4   1   18.34    0.46
  10   4   1   18.01    0.43
  10   4   1   16.46    0.40
 -10  -4  -1   18.03    0.54
   9   4   1    4.15    0.19
   9   4   1    4.28    0.17
   9   4   1    3.90    0.20
  -9  -4  -1    4.13    0.28
  -9  -4  -1    4.28    0.18
   8   4   1    0.30    0.06
   8   4   1    0.29    0.07
   8   4   1    0.31    0.07
  -8  -4  -1    0.43    0.07
  -8  -4  -1    0.18    0.10
   7   4   1   10.06    0.24
   7   4   1    9.77    0.24
   7   4   1   10.13    0.26
  -7  -4  -1   10.00    0.34
  -7  -4  -1    9.68    0.25
   6   4   1    2.01    0.09
   6   4   1    2.02    0.10
   6   4   1    2.20    0.11
  -6  -4  -1    1.95    0.10
  -6  -4  -1    1.86    0.17
   5   4   1    9.89    0.22
   5   4   1   10.08    0.21
   5   4   1   10.02    0.23
  -5  -4  -1    9.84    0.30
  -5  -4  -1   10.30    0.22
   4   4   1   27.98    0.49
   4   4   1   29.12    0.51
   4   4   1   27.83    0.49
  -4  -4  -1   28.17    0.50
  -4  -4  -1   28.24    0.59
   3   4   1    0.59    0.05
   3   4   1    0.48    0.04
   3   4   1    0.55    0.04
  -3  -4  -1    0.52    0.05
  -3  -4  -1    0.51    0.08
   2   4   1    2.30    0.06
   2   4   1    2.26    0.06
   2   4   1    2.36    0.12
  -2  -4  -1    2.20    0.12
  -2  -4  -1    2.38    0.07
   1   4   1   36.46    0.61
   1   4   1   36.31    0.61
   1   4   1   36.87    0.67
  -1  -4  -1   36.30    0.71
  -1  -4  -1   36.73    0.62
  -1  -4  -1   35.81    0.67
   0   4   1   34.95    0.59
   0   4   1   34.88    0.62
   0   4   1   34.08    0.59
   0  -4  -1   35.39    0.60
   0  -4  -1   34.21    0.64
   0  -4  -1   34.70    0.63
  -1   4   1   19.00    0.36
  -1   4   1   18.82    0.35
   1  -4  -1   18.74    0.35
   1  -4  -1   18.64    0.37
   1  -4  -1   18.85    0.36
  -2   4   1   -0.08    0.03
  -2   4   1   -0.08    0.03
  -2   4   1   -0.01    0.03
   2  -4  -1   -0.05    0.03
  -3   4   1    0.04    0.04
  -3   4   1    0.05    0.04
  -3   4   1    0.09    0.04
   3  -4  -1    0.07    0.04
  -4   4   1   20.41    0.42
  -4   4   1   19.67    0.41
   4  -4  -1   19.66    0.41
  -5   4   1   47.66    0.88
  -5   4   1   48.08    0.88
   5  -4  -1   47.77    0.88
  -6   4   1   46.15    0.87
  -6   4   1   45.82    0.86
   6  -4  -1   45.52    0.86
   6  -4  -1   45.79    0.86
  -7   4   1   12.36    0.34
  -7   4   1   12.32    0.33
   7  -4  -1   12.45    0.33
   7  -4  -1   12.06    0.33
  -8   4   1    0.06    0.07
  -8   4   1    0.30    0.09
   8  -4  -1    0.23    0.08
   8  -4  -1    0.06    0.08
  -9   4   1    1.54    0.17
  -9   4   1    1.57    0.15
   9  -4  -1    1.52    0.17
   9  -4  -1    1.58    0.16
 -10   4   1    3.04    0.24
  10  -4  -1    3.17    0.25
 -11   4   1    1.99    0.19
  11  -4  -1    2.21    0.21
 -12   4   1    0.00    0.11
  12  -4  -1    0.05    0.13
 -13   4   1    1.44    0.18
 -13   4   1    0.81    0.14
  13  -4  -1    1.15    0.18
 -14   4   1   -0.02    0.13
 -14   4   1   -0.11    0.10
  14  -4  -1   -0.17    0.14
  15  -4  -1    0.34    0.18
  16  -4  -1    0.56    0.21
  17  -4  -1    0.08    0.20
  18  -4  -1    0.13    0.20
  19  -4  -1    0.07    0.22
  18   5   1    0.08    0.13
  17   5   1    0.06    0.13
  16   5   1   -0.12    0.13
  15   5   1   -0.10    0.12
  14   5   1    0.28    0.12
 -14  -5  -1    0.08    0.16
  13   5   1    0.28    0.12
  13   5   1    0.24    0.10
 -13  -5  -1    0.31    0.16
  12   5   1    0.33    0.11
  12   5   1    0.19    0.10
 -12  -5  -1    0.52    0.16
  11   5   1    1.58    0.16
  11   5   1    1.60    0.14
 -11  -5  -1    1.86    0.22
  10   5   1   12.44    0.37
  10   5   1   12.15    0.31
  10   5   1   13.06    0.33
 -10  -5  -1   12.76    0.46
   9   5   1    0.07    0.08
   9   5   1    0.03    0.05
   9   5   1    0.08    0.07
  -9  -5  -1    0.12    0.12
   8   5   1    5.16    0.16
   8   5   1    5.45    0.18
   8   5   1    5.32    0.20
  -8  -5  -1    5.42    0.18
  -8  -5  -1    5.22    0.28
   7   5   1   37.85    0.67
   7   5   1   37.57    0.68
   7   5   1   37.75    0.71
  -7  -5  -1   37.39    0.69
  -7  -5  -1   37.29    0.81
   6   5   1    1.39    0.08
   6   5   1    1.16    0.10
   6   5   1    1.24    0.08
  -6  -5  -1    1.32    0.16
  -6  -5  -1    1.47    0.09
   5   5   1    1.23    0.07
   5   5   1    1.38    0.09
   5   5   1    1.29    0.07
  -5  -5  -1    1.36    0.08
  -5  -5  -1    1.43    0.15
   4   5   1    2.13    0.07
   4   5   1    2.16    0.06
   4   5   1    2.17    0.08
  -4  -5  -1    2.08    0.08
  -4  -5  -1    2.13    0.15
  -3  -5  -1    0.70    0.05
  -3  -5  -1    0.66    0.08
  -2  -5  -1    0.96    0.10
  -2  -5  -1    0.94    0.05
   1   5   1    7.42    0.14
   1   5   1    7.46    0.20
   1   5   1    7.52    0.14
  -1  -5  -1    7.18    0.15
  -1  -5  -1    7.62    0.20
   0   5   1   48.63    0.83
   0   5   1   49.53    0.83
   0   5   1   49.28    0.87
   0  -5  -1   49.36    0.87
   0  -5  -1   49.80    0.84
  -1   5   1    0.43    0.05
  -1   5   1    0.38    0.05
   1  -5  -1    0.33    0.06
   1  -5  -1    0.22    0.05
  -2   5   1   53.20    0.92
  -2   5   1   54.02    0.92
  -2   5   1   53.00    0.91
   2  -5  -1   51.65    0.92
   2  -5  -1   52.58    0.92
  -3   5   1   15.21    0.33
  -3   5   1   15.57    0.30
  -3   5   1   15.52    0.33
  -3   5   1   15.23    0.33
   3  -5  -1   15.15    0.30
   3  -5  -1   14.78    0.33
  -4   5   1   19.58    0.41
  -4   5   1   19.24    0.40
   4  -5  -1   18.46    0.40
   4  -5  -1   19.16    0.35
  -5   5   1   16.36    0.38
  -5   5   1   17.88    0.40
   5  -5  -1   16.91    0.39
  -6   5   1    0.06    0.06
  -6   5   1    0.40    0.10
   6  -5  -1   -0.02    0.06
  -7   5   1   32.84    0.68
  -7   5   1   32.19    0.66
   7  -5  -1   32.53    0.67
  -8   5   1   30.29    0.66
  -8   5   1   30.60    0.66
   8  -5  -1   31.44    0.67
  -9   5   1    2.18    0.20
  -9   5   1    1.91    0.19
   9  -5  -1    2.08    0.21
 -10   5   1    2.68    0.24
  10  -5  -1    2.60    0.24
 -11   5   1    2.10    0.19
  11  -5  -1    2.11    0.20
 -12   5   1    0.58    0.15
 -12   5   1    0.34    0.11
  12  -5  -1    0.41    0.15
 -13   5   1   -0.02    0.09
 -13   5   1    0.08    0.12
  13  -5  -1    0.00    0.14
 -14   5   1    0.22    0.14
  14  -5  -1    0.14    0.15
 -15   5   1    0.59    0.23
  15  -5  -1    0.12    0.18
  16  -5  -1   -0.12    0.19
  17  -5  -1   -0.10    0.20
  18  -5  -1    0.08    0.21
  19  -5  -1    0.05    0.23
  18   6   1    0.62    0.14
  17   6   1    1.17    0.15
  16   6   1    1.65    0.17
  15   6   1    3.60    0.24
  14   6   1    3.82    0.29
  14   6   1    4.08    0.23
 -14  -6  -1    3.80    0.40
  13   6   1    5.72    0.30
  13   6   1    5.30    0.24
 -13  -6  -1    5.80    0.40
  12   6   1    7.04    0.31
  12   6   1    7.02    0.25
 -12  -6  -1    7.79    0.42
  11   6   1   13.81    0.35
  11   6   1   13.53    0.41
 -11  -6  -1   13.58    0.51
  10   6   1   16.48    0.36
  10   6   1   16.79    0.38
  10   6   1   17.11    0.44
 -10  -6  -1   16.97    0.54
   9   6   1    5.18    0.18
   9   6   1    5.15    0.17
   9   6   1    5.25    0.22
  -9  -6  -1    5.78    0.32
   8   6   1   26.55    0.50
   8   6   1   27.16    0.55
   8   6   1   26.08    0.50
  -8  -6  -1   27.04    0.67
  -8  -6  -1   26.41    0.53
   7   6   1   41.79    0.77
   7   6   1   42.09    0.73
   7   6   1   41.15    0.73
  -7  -6  -1   41.57    0.75
  -7  -6  -1   42.17    0.89
   6   6   1   21.57    0.43
   6   6   1   21.49    0.39
   6   6   1   21.06    0.39
  -6  -6  -1   21.88    0.44
  -6  -6  -1   22.55    0.54
   5   6   1   15.21    0.31
  -5  -6  -1   15.57    0.41
   4   6   1    0.26    0.04
  -4  -6  -1    0.22    0.08
  -3  -6  -1    7.87    0.25
  -2  -6  -1   15.11    0.36
   1   6   1    4.57    0.10
   1   6   1    4.69    0.17
   1   6   1    4.43    0.10
  -1  -6  -1    4.90    0.17
  -1  -6  -1    4.47    0.11
   0   6   1    5.74    0.14
   0   6   1    5.79    0.14
   0   6   1    6.02    0.18
   0  -6  -1    5.84    0.18
   0  -6  -1    5.82    0.15
  -1   6   1   14.30    0.29
  -1   6   1   14.43    0.30
  -1   6   1   14.23    0.29
   1  -6  -1   14.34    0.31
   1  -6  -1   14.30    0.29
  -2   6   1    3.69    0.12
  -2   6   1    3.61    0.13
   2  -6  -1    3.58    0.13
   2  -6  -1    3.43    0.13
  -3   6   1   49.10    0.85
  -3   6   1   47.94    0.87
  -3   6   1   47.25    0.82
  -3   6   1   46.95    0.85
   3  -6  -1   47.31    0.84
   3  -6  -1   46.32    0.85
  -4   6   1   10.58    0.27
  -4   6   1   10.67    0.28
  -4   6   1   11.04    0.23
  -4   6   1    9.40    0.27
   4  -6  -1   10.37    0.27
   4  -6  -1   10.96    0.22
  -5   6   1    0.35    0.07
  -5   6   1    0.53    0.08
   5  -6  -1    0.49    0.08
  -6   6   1   11.15    0.31
  -6   6   1   10.69    0.30
   6  -6  -1   10.41    0.30
  -7   6   1    6.07    0.24
  -7   6   1    6.20    0.25
   7  -6  -1    6.08    0.24
  -8   6   1   23.43    0.54
  -8   6   1   22.65    0.55
   8  -6  -1   23.15    0.55
  -9   6   1   27.75    0.66
  -9   6   1   27.88    0.64
   9  -6  -1   28.25    0.65
 -10   6   1    3.34    0.26
  10  -6  -1    2.88    0.26
 -11   6   1   17.41    0.52
  11  -6  -1   17.60    0.53
 -12   6   1   12.44    0.44
 -12   6   1   11.22    0.36
  12  -6  -1   12.86    0.46
 -13   6   1    5.22    0.34
  13  -6  -1    5.27    0.36
 -14   6   1    5.69    0.38
  14  -6  -1    5.33    0.39
 -15   6   1    3.16    0.30
  15  -6  -1    3.89    0.40
  16  -6  -1    1.72    0.27
  17  -6  -1    1.32    0.26
  18  -6  -1    1.15    0.26
  19  -6  -1    0.06    0.24
  18   7   1    0.04    0.10
  17   7   1   -0.03    0.10
  16   7   1    0.18    0.10
  15   7   1    0.19    0.10
  14   7   1    0.71    0.15
  14   7   1    0.57    0.10
  13   7   1    0.06    0.11
  13   7   1    0.02    0.08
 -13  -7  -1   -0.10    0.14
  12   7   1    0.73    0.09
  12   7   1    0.73    0.13
 -12  -7  -1    0.97    0.19
  11   7   1    1.52    0.14
  11   7   1    1.50    0.11
  11   7   1    1.81    0.21
 -11  -7  -1    1.46    0.21
  10   7   1    5.32    0.24
  10   7   1    5.33    0.17
  10   7   1    5.04    0.16
 -10  -7  -1    5.24    0.34
   9   7   1   11.31    0.25
   9   7   1   12.01    0.26
   9   7   1   11.76    0.33
  -9  -7  -1   12.54    0.45
   8   7   1   16.19    0.31
   8   7   1   15.81    0.31
   8   7   1   16.41    0.38
  -8  -7  -1   16.79    0.51
   7   7   1   33.05    0.63
  -7  -7  -1   33.40    0.77
   6   7   1   61.39    1.07
  -6  -7  -1   62.13    1.21
   5   7   1   94.64    1.61
  -5  -7  -1   97.57    1.75
  -4  -7  -1  102.87    1.84
  -3  -7  -1  262.47    4.49
  -2  -7  -1  207.39    3.49
   1   7   1  260.32    4.27
   1   7   1  256.04    4.26
   1   7   1  262.86    4.31
  -1  -7  -1  258.00    4.29
  -1  -7  -1  258.89    4.41
   0   7   1  383.83    6.53
   0   7   1  389.62    6.40
   0   7   1  384.44    6.41
   0  -7  -1  379.68    6.60
   0  -7  -1  386.18    6.39
  -1   7   1  114.09    1.89
  -1   7   1  110.32    1.89
  -1   7   1  114.97    1.92
   1  -7  -1  113.23    1.92
   1  -7  -1  114.70    1.90
  -2   7   1  233.50    3.95
  -2   7   1  234.90    3.94
   2  -7  -1  237.90    3.92
  -3   7   1  137.77    2.33
  -3   7   1  139.31    2.33
  -3   7   1  137.26    2.29
  -3   7   1  140.03    2.34
   3  -7  -1  137.39    2.32
   3  -7  -1  136.84    2.33
  -4   7   1   54.16    1.00
  -4   7   1   53.24    0.93
  -4   7   1   52.87    0.98
  -4   7   1   54.91    0.98
   4  -7  -1   53.12    0.94
   4  -7  -1   53.54    0.98
  -5   7   1   75.24    1.27
  -5   7   1   74.56    1.35
  -5   7   1   75.95    1.34
   5  -7  -1   73.74    1.25
   5  -7  -1   74.20    1.34
  -6   7   1    5.97    0.24
  -6   7   1    5.82    0.23
   6  -7  -1    5.91    0.23
  -7   7   1   24.14    0.56
  -7   7   1   24.54    0.55
   7  -7  -1   24.02    0.55
  -8   7   1    9.50    0.34
  -8   7   1    9.92    0.34
   8  -7  -1    9.68    0.33
  -9   7   1    9.72    0.35
   9  -7  -1    9.72    0.35
 -10   7   1    7.31    0.33
  10  -7  -1    7.41    0.34
 -11   7   1    2.04    0.21
  11  -7  -1    1.30    0.18
 -12   7   1    3.63    0.30
  12  -7  -1    3.37    0.31
 -13   7   1    0.23    0.15
  13  -7  -1    0.13    0.16
 -14   7   1    0.64    0.20
  14  -7  -1    0.33    0.18
 -15   7   1    0.82    0.22
  15  -7  -1    0.52    0.22
 -16   7   1   -0.04    0.33
  16  -7  -1   -0.02    0.20
  17  -7  -1    0.39    0.22
  18  -7  -1   -0.24    0.21
  14   8   1    1.70    0.19
  13   8   1    0.88    0.15
 -13  -8  -1    0.99    0.23
  12   8   1    4.49    0.27
 -12  -8  -1    4.52    0.37
  11   8   1    5.73    0.27
 -11  -8  -1    5.71    0.39
  10   8   1    8.08    0.28
 -10  -8  -1    8.81    0.42
   9   8   1    1.40    0.16
  -9  -8  -1    1.36    0.19
   8   8   1    1.83    0.15
  -8  -8  -1    2.33    0.26
   7   8   1    6.16    0.19
  -7  -8  -1    6.30    0.32
   6   8   1    3.43    0.14
  -6  -8  -1    3.57    0.25
   5   8   1    0.18    0.04
  -5  -8  -1    0.14    0.09
  -4  -8  -1    0.24    0.10
  -3  -8  -1    0.33    0.10
  -2  -8  -1    0.14    0.08
   1   8   1    2.36    0.08
  -1  -8  -1    2.90    0.17
  -1  -8  -1    2.35    0.16
   0   8   1    3.00    0.11
   0   8   1    3.19    0.12
   0   8   1    3.86    0.17
   0  -8  -1    3.36    0.17
   0  -8  -1    3.20    0.13
  -1   8   1   -0.04    0.05
  -2   8   1   -0.09    0.05
  -3   8   1    4.58    0.15
  -3   8   1    4.18    0.18
  -3   8   1    3.70    0.16
  -3   8   1    4.15    0.19
   3  -8  -1    4.14    0.17
  -4   8   1    0.93    0.11
  -4   8   1    1.28    0.09
  -4   8   1    1.00    0.11
  -4   8   1    1.12    0.10
   4  -8  -1    0.83    0.10
   4  -8  -1    1.08    0.11
  -5   8   1    0.34    0.09
  -5   8   1    0.44    0.10
   5  -8  -1    0.43    0.09
  -6   8   1    3.28    0.20
  -6   8   1    3.60    0.21
   6  -8  -1    3.42    0.19
  -7   8   1    9.74    0.33
  -7   8   1    7.16    0.31
   7  -8  -1    9.32    0.31
  -8   8   1    8.51    0.33
  -8   8   1    7.88    0.32
   8  -8  -1    8.56    0.32
  -9   8   1    0.28    0.12
   9  -8  -1    0.32    0.12
 -10   8   1   11.20    0.41
  10  -8  -1   10.58    0.41
 -11   8   1    5.22    0.34
  11  -8  -1    4.73    0.33
 -12   8   1    5.86    0.38
  12  -8  -1    6.19    0.37
 -13   8   1    3.79    0.37
  13  -8  -1    3.82    0.36
 -14   8   1    1.36    0.22
  14  -8  -1    1.38    0.23
 -15   8   1    0.87    0.22
  15  -8  -1    0.71    0.22
 -16   8   1    0.88    0.24
  16  -8  -1    0.93    0.25
  17  -8  -1    0.95    0.26
  18  -8  -1    0.49    0.26
  15   9   1    0.07    0.13
  14   9   1    0.61    0.14
  13   9   1    0.24    0.13
  12   9   1    0.31    0.11
 -12  -9  -1    0.11    0.16
  11   9   1    0.92    0.13
 -11  -9  -1    0.83    0.19
  10   9   1    0.13    0.09
 -10  -9  -1   -0.18    0.13
   9   9   1    1.83    0.16
  -9  -9  -1    1.41    0.19
   8   9   1    0.49    0.08
  -8  -9  -1    0.56    0.15
   7   9   1    1.36    0.12
  -7  -9  -1    1.18    0.17
   6   9   1    0.67    0.07
  -6  -9  -1    0.73    0.14
  -5  -9  -1    0.18    0.09
  -4  -9  -1    9.88    0.33
  -3  -9  -1   10.37    0.33
  -2  -9  -1    7.58    0.26
  -1  -9  -1    0.83    0.10
   0   9   1    0.39    0.05
   0   9   1    0.46    0.05
   0  -9  -1    0.37    0.07
   0  -9  -1    0.43    0.06
  -1   9   1    0.11    0.04
  -1   9   1    0.20    0.06
  -1   9   1    0.12    0.05
   1  -9  -1    0.09    0.05
   1  -9  -1    0.23    0.06
  -2   9   1    7.94    0.22
  -2   9   1    7.99    0.22
  -2   9   1    7.69    0.21
   2  -9  -1    7.51    0.22
  -3   9   1    0.66    0.08
  -3   9   1    0.55    0.06
  -3   9   1    0.54    0.09
   3  -9  -1    0.46    0.08
  -4   9   1    1.99    0.16
  -4   9   1    2.18    0.10
  -4   9   1    2.06    0.15
  -4   9   1    2.13    0.13
   4  -9  -1    1.83    0.14
  -5   9   1    2.59    0.19
  -5   9   1    2.52    0.17
  -5   9   1    2.68    0.16
  -5   9   1    2.88    0.11
   5  -9  -1    2.56    0.12
   5  -9  -1    2.37    0.16
  -6   9   1    0.16    0.09
  -6   9   1    0.21    0.09
   6  -9  -1    0.20    0.09
  -7   9   1    0.76    0.13
  -7   9   1    1.02    0.14
   7  -9  -1    0.92    0.13
  -8   9   1    0.01    0.10
  -8   9   1    0.14    0.11
   8  -9  -1    0.11    0.11
  -9   9   1    0.92    0.15
   9  -9  -1    1.10    0.17
 -10   9   1   -0.01    0.13
  10  -9  -1    0.01    0.13
 -11   9   1    0.54    0.16
  11  -9  -1    0.28    0.15
 -12   9   1    0.93    0.19
  12  -9  -1    0.72    0.18
 -13   9   1    0.37    0.18
  13  -9  -1    0.36    0.18
 -14   9   1    0.12    0.19
  14  -9  -1    0.39    0.20
 -15   9   1    0.39    0.21
  15  -9  -1    0.21    0.20
 -16   9   1    0.06    0.22
  16  -9  -1   -0.26    0.19
  17  -9  -1    0.30    0.23
  18  -9  -1   -0.18    0.22
  15  10   1    1.48    0.19
  14  10   1    2.95    0.27
  13  10   1    3.87    0.27
  12  10   1    2.91    0.24
  11  10   1    3.35    0.23
 -11 -10  -1    2.97    0.35
  10  10   1    2.50    0.19
 -10 -10  -1    2.08    0.24
   9  10   1    2.45    0.17
  -9 -10  -1    1.96    0.23
   8  10   1    9.94    0.27
  -8 -10  -1   10.15    0.44
   7  10   1    6.02    0.19
  -7 -10  -1    5.64    0.34
   6  10   1    5.59    0.17
  -6 -10  -1    5.36    0.31
  -5 -10  -1    2.16    0.23
  -4 -10  -1    4.27    0.25
  -3 -10  -1    1.43    0.17
  -2 -10  -1   -0.11    0.07
  -1 -10  -1    5.47    0.23
   0  10   1    0.44    0.05
   0  10   1    0.55    0.06
   0 -10  -1    0.50    0.09
   0 -10  -1    0.71    0.07
  -1  10   1   -0.04    0.05
  -1  10   1   -0.01    0.04
   1 -10  -1    0.00    0.05
   1 -10  -1   -0.01    0.06
  -2  10   1   -0.01    0.05
  -2  10   1   -0.03    0.06
  -2  10   1    0.02    0.06
   2 -10  -1    0.03    0.06
  -3  10   1    1.60    0.11
  -3  10   1    1.84    0.14
  -3  10   1    1.75    0.16
  -3  10   1    1.25    0.11
   3 -10  -1    1.54    0.14
  -4  10   1    3.90    0.19
  -4  10   1    3.71    0.17
  -4  10   1    3.80    0.21
  -4  10   1    3.69    0.14
   4 -10  -1    3.85    0.19
  -5  10   1    4.94    0.24
  -5  10   1    4.48    0.20
  -5  10   1    4.87    0.22
   5 -10  -1    4.91    0.23
  -6  10   1    0.75    0.13
  -6  10   1    0.80    0.12
   6 -10  -1    0.75    0.12
  -7  10   1   12.33    0.38
  -7  10   1   12.44    0.40
   7 -10  -1   11.35    0.38
  -8  10   1    5.83    0.31
  -8  10   1    5.60    0.30
   8 -10  -1    5.59    0.30
  -9  10   1    5.83    0.32
   9 -10  -1    5.30    0.31
 -10  10   1    6.53    0.36
  10 -10  -1    5.82    0.34
 -11  10   1    4.21    0.35
  11 -10  -1    3.86    0.34
 -12  10   1    2.04    0.24
  12 -10  -1    1.71    0.22
 -13  10   1    2.83    0.28
  13 -10  -1    2.37    0.27
 -14  10   1    2.26    0.28
  14 -10  -1    1.84    0.27
 -15  10   1    1.65    0.28
  15 -10  -1    1.52    0.28
 -16  10   1    1.27    0.27
  16 -10  -1    0.62    0.25
 -17  10   1    0.19    0.24
  17 -10  -1    0.04    0.24
  15  11   1    0.09    0.13
  14  11   1    0.30    0.13
  13  11   1    0.47    0.13
  12  11   1    2.04    0.23
  11  11   1    3.19    0.23
 -11 -11  -1    3.90    0.37
  10  11   1    3.98    0.22
 -10 -11  -1    4.17    0.37
   9  11   1   11.26    0.32
  -9 -11  -1   12.21    0.50
   8  11   1    5.13    0.19
  -8 -11  -1    5.19    0.36
   7  11   1   17.02    0.36
  -7 -11  -1   16.37    0.54
   6  11   1   14.52    0.31
  -6 -11  -1   14.00    0.48
  -5 -11  -1   26.57    0.67
  -4 -11  -1   33.64    0.77
  -3 -11  -1   30.33    0.69
  -2 -11  -1   22.00    0.54
  -1 -11  -1    7.15    0.27
   0  11   1   36.20    0.64
   0  11   1   36.96    0.65
   0 -11  -1   36.85    0.75
  -1  11   1   36.22    0.66
  -1  11   1   36.83    0.67
   1 -11  -1   35.91    0.73
   1 -11  -1   36.72    0.69
  -2  11   1   20.25    0.47
  -2  11   1   20.14    0.42
  -2  11   1   20.20    0.43
   2 -11  -1   20.17    0.45
  -3  11   1   48.94    0.93
  -3  11   1   47.76    0.89
  -3  11   1   46.92    0.89
   3 -11  -1   47.66    0.91
  -4  11   1   41.78    0.86
  -4  11   1   42.71    0.83
   4 -11  -1   42.87    0.84
  -5  11   1   31.78    0.67
  -5  11   1   31.78    0.70
   5 -11  -1   31.68    0.68
  -6  11   1   36.06    0.79
  -6  11   1   35.95    0.76
   6 -11  -1   35.95    0.77
  -7  11   1   27.80    0.64
  -7  11   1   26.46    0.66
   7 -11  -1   27.93    0.65
  -8  11   1   17.70    0.76
  -8  11   1   21.48    0.55
   8 -11  -1   21.33    0.56
  -9  11   1   16.75    0.51
   9 -11  -1   15.59    0.50
 -10  11   1    7.66    0.39
  10 -11  -1    7.40    0.38
 -11  11   1    6.68    0.40
  11 -11  -1    6.44    0.38
 -12  11   1    3.39    0.30
  12 -11  -1    2.40    0.26
 -13  11   1    0.07    0.19
  13 -11  -1    0.28    0.19
 -14  11   1   -0.07    0.21
  14 -11  -1    0.33    0.21
 -15  11   1   -0.13    0.20
  15 -11  -1    0.01    0.22
 -16  11   1    0.20    0.23
 -17  11   1    0.36    0.24
  16  12   1    0.54    0.16
  15  12   1    0.83    0.16
  14  12   1    1.14    0.17
  13  12   1    1.40    0.17
  12  12   1    3.27    0.25
  11  12   1    1.15    0.14
  10  12   1    5.47    0.25
 -10 -12  -1    5.86    0.40
   9  12   1    2.56    0.18
  -9 -12  -1    3.04    0.33
   8  12   1    1.88    0.15
  -8 -12  -1    1.92    0.22
   7  12   1   11.78    0.29
  -7 -12  -1   12.29    0.47
   6  12   1    4.07    0.15
  -6 -12  -1    4.04    0.30
  -5 -12  -1    8.00    0.36
  -4 -12  -1    0.76    0.14
  -3 -12  -1    4.20    0.26
  -2 -12  -1    1.84    0.20
  -1 -12  -1   -0.04    0.08
   0  12   1   -0.07    0.04
   0  12   1    0.08    0.04
   0 -12  -1   -0.01    0.07
  -1  12   1   -0.13    0.06
  -1  12   1    0.04    0.05
   1 -12  -1    0.11    0.07
  -2  12   1    2.69    0.13
  -2  12   1    2.38    0.15
  -2  12   1    2.51    0.19
  -3  12   1   10.80    0.34
  -3  12   1   10.38    0.28
  -3  12   1   10.41    0.30
  -4  12   1    5.26    0.26
  -4  12   1    5.19    0.23
  -5  12   1    7.47    0.28
  -5  12   1    6.99    0.31
  -6  12   1    9.82    0.34
  -6  12   1   10.17    0.37
  -7  12   1    4.74    0.30
  -7  12   1    4.79    0.28
  -8  12   1    5.91    0.32
  -9  12   1    1.07    0.17
 -10  12   1    4.19    0.35
 -11  12   1    1.24    0.21
 -12  12   1    1.28    0.23
 -13  12   1    1.12    0.24
 -14  12   1    1.39    0.27
 -15  12   1    1.16    0.26
 -16  12   1    0.71    0.26
  15  13   1    0.05    0.12
  14  13   1    0.05    0.12
  13  13   1   -0.04    0.11
  12  13   1   -0.03    0.11
  11  13   1    0.14    0.10
  10  13   1    0.00    0.09
   9  13   1    0.23    0.09
  -9 -13  -1    0.58    0.18
   8  13   1   -0.03    0.07
  -8 -13  -1    0.16    0.14
   7  13   1   -0.03    0.07
  -7 -13  -1    0.03    0.13
   6  13   1    0.73    0.08
  -6 -13  -1    0.79    0.17
  -5 -13  -1    8.62    0.37
  -4 -13  -1   10.39    0.40
  -3 -13  -1    7.25    0.32
  -2 -13  -1   10.25    0.37
  -1 -13  -1   11.38    0.37
   0 -13  -1    5.32    0.25
  -1  13   1    3.48    0.13
  -1  13   1    3.45    0.15
   1 -13  -1    3.68    0.20
  -2  13   1    6.23    0.26
  -2  13   1    6.19    0.21
  -2  13   1    6.46    0.20
  -3  13   1    0.87    0.13
  -3  13   1    0.77    0.10
  -4  13   1    0.33    0.10
  -4  13   1    0.35    0.11
  -5  13   1    3.20    0.22
  -5  13   1    3.12    0.25
  -6  13   1    0.04    0.11
  -6  13   1    0.07    0.12
  -7  13   1    0.19    0.13
  -7  13   1    0.18    0.13
  -8  13   1    0.02    0.13
  -9  13   1    0.02    0.15
 -10  13   1   -0.14    0.15
 -11  13   1   -0.27    0.16
 -12  13   1   -0.20    0.18
 -13  13   1   -0.55    0.18
 -14  13   1   -0.02    0.21
 -15  13   1    0.19    0.22
 -16  13   1    0.43    0.24
  15  14   1    0.13    0.12
  14  14   1    0.30    0.12
  13  14   1    0.34    0.12
  12  14   1    0.26    0.11
  11  14   1    0.03    0.09
  10  14   1    0.57    0.11
   9  14   1    2.76    0.19
  -9 -14  -1    2.86    0.34
   8  14   1    1.67    0.15
  -8 -14  -1    2.72    0.32
   7  14   1    3.45    0.17
  -7 -14  -1    4.06    0.33
   6  14   1    2.92    0.15
  -6 -14  -1    3.24    0.30
  -5 -14  -1    0.95    0.17
  -4 -14  -1    0.76    0.16
  -3 -14  -1    0.56    0.14
  -2 -14  -1    0.80    0.15
  -1 -14  -1    0.02    0.11
   0 -14  -1   -0.16    0.09
  -1  14   1    1.04    0.11
  -1  14   1    1.69    0.12
  -1  14   1    1.52    0.14
   1 -14  -1    1.51    0.15
  -2  14   1    1.00    0.11
  -2  14   1    1.02    0.13
  -2  14   1    0.95    0.09
  -3  14   1    2.49    0.19
  -3  14   1    2.29    0.23
  -4  14   1    2.71    0.26
  -4  14   1    3.02    0.21
  -5  14   1    0.42    0.14
  -5  14   1    0.39    0.12
  -6  14   1    0.17    0.13
  -6  14   1    0.28    0.14
  -7  14   1    0.01    0.14
  -7  14   1    0.10    0.16
  -8  14   1    0.20    0.15
  -9  14   1   -0.18    0.15
 -10  14   1    0.61    0.20
 -11  14   1   -0.12    0.18
 -12  14   1   -0.20    0.18
 -13  14   1    0.29    0.21
 -14  14   1    0.34    0.23
 -15  14   1    0.11    0.23
  14  15   1    0.18    0.12
  13  15   1    0.34    0.12
  12  15   1    0.14    0.11
  11  15   1    0.25    0.10
  10  15   1    0.03    0.09
   9  15   1    1.64    0.17
  -8 -15  -1    4.94    0.38
  -7 -15  -1    7.12    0.41
  -6 -15  -1    9.09    0.43
  -5 -15  -1    8.96    0.41
  -4 -15  -1   15.61    0.52
  -3 -15  -1   16.52    0.53
  -2 -15  -1   19.14    0.56
  -1 -15  -1   14.85    0.46
   0  15   1   18.58    0.46
   0 -15  -1   18.52    0.51
  -1  15   1   19.10    0.49
  -2  15   1   20.36    0.44
  -2  15   1   20.39    0.53
  -3  15   1   16.73    0.41
  -3  15   1   16.65    0.49
  -4  15   1   11.74    0.36
  -4  15   1   11.23    0.42
  -5  15   1    4.03    0.27
  -5  15   1    3.82    0.31
  -6  15   1    1.13    0.17
  -6  15   1    0.97    0.18
  -7  15   1    0.80    0.17
  -8  15   1    0.79    0.18
  -9  15   1    2.74    0.25
 -10  15   1    0.81    0.19
 -11  15   1    0.03    0.17
 -12  15   1    0.19    0.20
 -13  15   1    0.20    0.20
 -14  15   1    0.14    0.21
  13  16   1    1.99    0.22
  12  16   1    1.89    0.21
  11  16   1    0.91    0.12
   9  16   1    2.26    0.17
  -7 -16  -1    3.55    0.35
   6  16   1    1.84    0.15
  -6 -16  -1    1.51    0.21
  -5 -16  -1    0.49    0.16
  -4 -16  -1   -0.02    0.12
  -3 -16  -1    0.08    0.12
  -2 -16  -1    0.07    0.12
  -1 -16  -1   -0.07    0.10
   0  16   1    0.39    0.11
   0 -16  -1    0.39    0.12
  -1  16   1   -0.06    0.09
  -2  16   1    1.18    0.10
  -2  16   1    1.48    0.16
  -3  16   1    1.90    0.15
  -3  16   1    1.79    0.18
  -4  16   1    0.45    0.11
  -4  16   1    0.47    0.14
  -5  16   1    1.24    0.16
  -5  16   1    1.44    0.19
  -6  16   1    0.68    0.16
  -6  16   1    0.69    0.17
  -7  16   1    2.79    0.24
  -8  16   1    1.64    0.21
  -9  16   1    2.19    0.23
 -10  16   1    3.63    0.37
 -11  16   1    1.56    0.24
 -12  16   1    1.34    0.24
 -13  16   1    1.21    0.25
 -14  16   1    0.88    0.25
  -6 -17  -1    1.32    0.21
  -5 -17  -1    1.13    0.19
  -4 -17  -1    1.38    0.20
  -3 -17  -1    0.51    0.15
  -2 -17  -1    0.25    0.13
   1  17   1    0.10    0.10
   0  17   1    0.50    0.12
  -1  17   1    2.57    0.24
  -2  17   1    2.59    0.25
  -3  17   1    2.81    0.27
  -3  17   1    2.46    0.18
  -4  17   1    4.24    0.31
  -4  17   1    4.02    0.23
  -5  17   1    2.98    0.29
  -5  17   1    2.97    0.25
  -6  17   1    1.68    0.18
  -7  17   1    0.89    0.17
  -8  17   1    3.93    0.35
  -9  17   1    4.86    0.37
 -10  17   1    1.52    0.22
 -11  17   1    1.12    0.21
 -12  17   1    0.34    0.20
 -13  17   1    0.50    0.22
  -5 -18  -1   -0.02    0.15
   3  18   1    0.07    0.11
   2  18   1   -0.13    0.10
   1  18   1    0.23    0.12
   0  18   1    0.04    0.12
  -1  18   1   -0.11    0.12
  -2  18   1    1.06    0.17
  -3  18   1    0.79    0.16
  -3  18   1    0.68    0.09
  -4  18   1    0.18    0.11
  -4  18   1    0.36    0.14
  -5  18   1    0.28    0.14
  -5  18   1    0.12    0.12
  -6  18   1    0.26    0.14
  -7  18   1    0.39    0.15
 -10  18   1    0.58    0.20
 -11  18   1    0.28    0.21
 -12  18   1    0.44    0.22
   4  19   1    0.53    0.11
   3  19   1    0.59    0.12
   2  19   1    1.25    0.15
   1  19   1    1.38    0.16
   0  19   1    1.01    0.16
  -1  19   1    0.61    0.16
  -2  19   1    1.81    0.20
  -3  19   1    1.14    0.19
  -4  19   1    1.55    0.21
  -4  19   1    1.75    0.18
  -5  19   1    1.20    0.15
  -6  19   1    1.34    0.17
  -7  19   1    1.66    0.20
  -8  19   1    0.83    0.19
  -9  19   1    0.45    0.19
 -10  19   1    0.05    0.19
   5  20   1    0.54    0.11
   4  20   1    0.73    0.12
   3  20   1    0.45    0.12
   2  20   1    0.20    0.11
   1  20   1    0.46    0.13
   0  20   1    0.31    0.13
  -1  20   1   -0.07    0.12
  -2  20   1    0.10    0.14
  -3  20   1    0.52    0.16
  -4  20   1    0.59    0.17
  -5  20   1    0.81    0.12
  -6  20   1    0.56    0.14
  -7  20   1    0.36    0.15
  -8  20   1    0.14    0.17
  -9  20   1    0.43    0.20
   4  21   1    1.21    0.14
   3  21   1    1.46    0.16
   2  21   1    2.74    0.27
   1  21   1    2.90    0.28
   0  21   1    2.93    0.30
  -1  21   1    2.96    0.31
  -2  21   1    3.15    0.33
  -3  21   1    2.03    0.23
  -6  21   1    0.42    0.12
  -7  21   1   -0.25    0.13
   4  22   1    0.26    0.12
   3  22   1    0.05    0.12
   2  22   1    0.07    0.13
   1  22   1    0.08    0.14
   0  22   1    0.11    0.15
  -1  22   1    0.25    0.16
  -2  22   1    0.20    0.17
  -3  22   1   -0.12    0.16
  -3  22  -2    1.32    0.24
  -2  22  -2    1.53    0.23
  -1  22  -2    1.98    0.23
   0  22  -2    1.43    0.21
   1  22  -2    1.00    0.18
   2  22  -2    1.11    0.17
   3  22  -2    0.87    0.15
  -6  21  -2    0.23    0.11
  -3  21  -2    0.29    0.16
  -2  21  -2    0.36    0.16
  -1  21  -2    0.41    0.15
   0  21  -2    0.58    0.15
   1  21  -2    0.35    0.13
   2  21  -2    0.17    0.12
   3  21  -2    0.29    0.12
  -8  20  -2    0.08    0.16
  -7  20  -2    0.11    0.15
  -6  20  -2   -0.05    0.12
  -5  20  -2    0.05    0.10
  -4  20  -2    0.33    0.17
  -3  20  -2    0.47    0.16
  -2  20  -2    0.46    0.16
  -1  20  -2    0.30    0.15
   0  20  -2    0.21    0.14
   1  20  -2    0.06    0.12
   2  20  -2   -0.07    0.11
   3  20  -2    0.11    0.11
   4  20  -2    0.06    0.09
 -10  19  -2    0.57    0.19
  -9  19  -2    0.41    0.18
  -8  19  -2    0.38    0.18
  -7  19  -2    0.69    0.17
  -6  19  -2    0.51    0.15
  -5  19  -2    0.66    0.14
  -4  19  -2    0.05    0.09
  -4  19  -2    0.21    0.16
  -3  19  -2    0.06    0.15
  -2  19  -2   -0.27    0.13
  -1  19  -2   -0.19    0.13
   1  19  -2   -0.08    0.12
   2  19  -2    0.23    0.12
   3  19  -2    0.15    0.11
 -11  18  -2    0.82    0.22
 -10  18  -2    0.44    0.20
  -9  18  -2    0.66    0.19
  -8  18  -2    1.40    0.21
  -7  18  -2    1.06    0.18
  -6  18  -2    1.87    0.19
  -5  18  -2    2.02    0.23
  -5  18  -2    2.18    0.18
  -4  18  -2    2.86    0.32
  -4  18  -2    2.60    0.21
  -3  18  -2    4.89    0.19
  -3  18  -2    4.68    0.33
  -2  18  -2    5.24    0.34
  -1  18  -2    5.82    0.33
   0  18  -2    4.99    0.30
   1  18  -2    5.59    0.29
   2  18  -2    6.25    0.29
   3  18  -2    5.95    0.26
   4  18  -2    5.89    0.24
 -12  17  -2    0.93    0.23
 -11  17  -2    0.90    0.22
 -10  17  -2    0.56    0.20
  -9  17  -2    1.13    0.21
  -8  17  -2    0.83    0.18
  -7  17  -2    0.34    0.15
  -6  17  -2    0.40    0.14
  -5  17  -2    0.10    0.12
  -5  17  -2    0.12    0.13
  -4  17  -2    0.27    0.11
  -4  17  -2    0.24    0.14
  -3  17  -2    0.49    0.10
  -3  17  -2    0.40    0.14
  -2  17  -2    0.24    0.13
  -1  17  -2   -0.03    0.11
   0  17  -2   -0.07    0.10
   1  17  -2    1.13    0.13
   2  17  -2    0.05    0.09
   3  17  -2    0.10    0.08
  -4 -17   2    0.37    0.15
   4  17  -2    0.51    0.09
  -5 -17   2    0.80    0.17
  -6 -17   2    0.98    0.19
  -7 -17   2    2.88    0.32
 -13  16  -2    0.08    0.20
 -12  16  -2    0.34    0.22
 -11  16  -2    0.14    0.19
 -10  16  -2   -0.33    0.16
  -9  16  -2   -0.05    0.16
  -8  16  -2   -0.02    0.15
  -7  16  -2    0.88    0.17
  -6  16  -2    1.08    0.25
  -6  16  -2    0.88    0.16
  -5  16  -2    1.76    0.20
  -5  16  -2    1.54    0.16
  -4  16  -2    1.40    0.17
  -4  16  -2    1.63    0.15
  -3  16  -2    3.12    0.19
  -3  16  -2    3.22    0.27
  -2  16  -2    1.21    0.10
  -2  16  -2    1.19    0.16
  -1  16  -2    2.41    0.22
   0  16  -2    1.05    0.13
   1  16  -2    1.17    0.12
  -2 -16   2    0.93    0.15
   2  16  -2    1.09    0.11
  -3 -16   2    0.16    0.12
   3  16  -2    0.11    0.08
  -4 -16   2   -0.22    0.10
   4  16  -2   -0.06    0.06
  -5 -16   2    0.08    0.12
  -6 -16   2    0.33    0.15
  -7 -16   2   -0.06    0.13
  -8 -16   2   -0.04    0.18
 -14  15  -2    0.20    0.23
 -13  15  -2    0.23    0.22
 -12  15  -2    0.14    0.20
 -11  15  -2   -0.29    0.18
 -10  15  -2    0.13    0.18
  -9  15  -2    0.46    0.17
  -8  15  -2    0.37    0.16
  -7  15  -2    1.09    0.17
  -6  15  -2    0.51    0.17
  -6  15  -2    0.60    0.15
  -5  15  -2    0.58    0.13
  -5  15  -2    0.52    0.14
  -4  15  -2    1.04    0.13
  -4  15  -2    0.88    0.16
  -3  15  -2    0.61    0.11
  -3  15  -2    0.64    0.14
  -2  15  -2    1.69    0.15
  -2  15  -2    1.27    0.15
  -1  15  -2    0.33    0.11
   0 -15   2    0.12    0.10
   0  15  -2    0.11    0.09
  -1 -15   2    0.10    0.10
   1  15  -2    0.03    0.08
  -2 -15   2    0.14    0.11
   2  15  -2    0.44    0.09
  -3 -15   2    0.01    0.11
   3  15  -2    0.03    0.07
  -4 -15   2   -0.12    0.10
   4  15  -2    0.01    0.06
  -5 -15   2    0.06    0.12
  -6 -15   2    0.14    0.13
  -7 -15   2    1.25    0.19
  -8 -15   2    0.39    0.17
 -14  14  -2    0.06    0.22
 -13  14  -2    0.09    0.21
 -12  14  -2    0.39    0.21
 -11  14  -2    0.63    0.22
 -10  14  -2    1.36    0.22
  -9  14  -2    4.75    0.36
  -8  14  -2   12.20    0.46
  -7  14  -2   12.81    0.44
  -6  14  -2    8.80    0.34
  -6  14  -2    7.83    0.38
  -5  14  -2   13.95    0.40
  -5  14  -2   13.41    0.45
  -4  14  -2   19.81    0.54
  -4  14  -2   19.45    0.48
  -3  14  -2   31.04    0.71
  -3  14  -2   31.03    0.63
  -2  14  -2   32.15    0.62
  -2  14  -2   33.03    0.70
  -2  14  -2   29.79    0.63
   1 -14   2   28.42    0.59
  -1  14  -2   29.02    0.62
  -1  14  -2   28.76    0.52
  -1  14  -2   26.81    0.52
   0 -14   2   22.28    0.53
   0  14  -2   23.37    0.51
  -1 -14   2   17.44    0.46
   1  14  -2   17.96    0.41
  -2 -14   2    7.02    0.30
   2  14  -2    6.79    0.22
  -3 -14   2    5.48    0.28
   3  14  -2    5.42    0.18
  -4 -14   2   11.96    0.42
  -5 -14   2    8.77    0.38
  -6 -14   2    7.18    0.36
  -7 -14   2    3.82    0.31
  -8 -14   2    0.95    0.19
  -9 -14   2    0.66    0.18
  12  14  -2    0.79    0.11
  13  14  -2    0.40    0.11
 -15  13  -2    0.26    0.24
 -14  13  -2    1.63    0.29
 -13  13  -2    2.10    0.28
 -12  13  -2    3.24    0.31
 -11  13  -2    3.60    0.38
 -10  13  -2    4.50    0.38
  -9  13  -2    5.76    0.36
  -8  13  -2    9.05    0.39
  -7  13  -2    4.98    0.37
  -7  13  -2    4.48    0.29
  -6  13  -2    9.28    0.35
  -6  13  -2    9.69    0.38
  -5  13  -2    4.62    0.28
  -5  13  -2    4.41    0.24
  -4  13  -2    6.28    0.29
  -4  13  -2    5.87    0.25
  -3  13  -2    2.20    0.21
  -3  13  -2    1.88    0.17
  -2  13  -2    1.84    0.19
  -2  13  -2    1.91    0.14
  -2  13  -2    1.88    0.12
   1 -13   2    0.10    0.07
  -1  13  -2    0.05    0.08
  -1  13  -2    0.08    0.05
  -1  13  -2    0.05    0.05
   0 -13   2    1.15    0.12
   0  13  -2    1.13    0.11
  -1 -13   2    0.52    0.10
   1  13  -2    0.54    0.08
  -2 -13   2    4.47    0.24
   2  13  -2    4.54    0.17
  -3 -13   2    3.33    0.23
  -4 -13   2   -0.07    0.09
  -5 -13   2    0.59    0.13
  -6 -13   2    3.42    0.28
  -7 -13   2    6.01    0.35
  -8 -13   2    6.43    0.38
  -9 -13   2    5.69    0.38
 -10 -13   2    1.80    0.24
  10  13  -2    1.94    0.15
  11  13  -2    2.04    0.17
  12  13  -2    1.87    0.18
  13  13  -2    1.86    0.21
  14  13  -2    1.61    0.16
  15  13  -2    1.57    0.17
 -16  12  -2   -0.10    0.22
 -15  12  -2    0.21    0.22
 -14  12  -2    0.06    0.21
 -13  12  -2    0.39    0.21
 -12  12  -2    1.00    0.23
 -11  12  -2    0.98    0.21
 -10  12  -2    1.33    0.20
  -9  12  -2    0.89    0.18
  -8  12  -2    8.46    0.37
  -7  12  -2    3.77    0.27
  -7  12  -2    3.78    0.29
  -6  12  -2   -0.11    0.11
  -6  12  -2   -0.15    0.10
  -5  12  -2    0.10    0.10
  -5  12  -2    0.02    0.10
  -4  12  -2   -0.10    0.09
  -4  12  -2   -0.22    0.08
  -3  12  -2    4.99    0.21
  -3  12  -2    5.33    0.20
  -3  12  -2    5.32    0.26
  -2  12  -2    5.78    0.19
  -2  12  -2    5.73    0.25
  -2  12  -2    5.52    0.21
   1 -12   2   11.78    0.30
  -1  12  -2   11.33    0.27
  -1  12  -2   11.58    0.26
  -1  12  -2   11.55    0.33
   0 -12   2    0.82    0.10
   0  12  -2    0.75    0.10
  -1 -12   2    1.77    0.17
   1  12  -2    1.61    0.13
  -2 -12   2    3.83    0.22
   2  12  -2    3.56    0.15
   2  12  -2    3.21    0.29
  -3 -12   2    2.35    0.22
   3  12  -2    2.70    0.26
  -4 -12   2   10.76    0.39
   4  12  -2   10.94    0.46
  -5 -12   2   16.41    0.50
   5  12  -2   15.55    0.56
  -6 -12   2    7.25    0.36
   6  12  -2    7.31    0.42
  -7 -12   2    9.57    0.42
  -8 -12   2    2.44    0.30
  -9 -12   2    3.21    0.32
   9  12  -2    2.85    0.15
 -10 -12   2    1.01    0.20
  10  12  -2    0.87    0.10
 -11 -12   2    0.62    0.19
  11  12  -2    0.46    0.10
  12  12  -2    0.00    0.09
  13  12  -2    0.07    0.10
  14  12  -2   -0.05    0.11
  15  12  -2   -0.07    0.11
 -16  11  -2    0.09    0.23
 -15  11  -2    0.37    0.23
 -14  11  -2    0.14    0.21
 -13  11  -2    0.14    0.20
  12 -11   2    0.10    0.25
 -12  11  -2   -0.06    0.17
  11 -11   2   -0.07    0.14
 -11  11  -2    0.16    0.16
  10 -11   2    0.40    0.15
 -10  11  -2    0.48    0.15
   9 -11   2    0.08    0.13
  -9  11  -2    0.19    0.13
   8 -11   2    0.23    0.13
  -8  11  -2    0.24    0.13
   7 -11   2    1.30    0.16
  -7  11  -2    1.17    0.17
  -7  11  -2    1.03    0.15
   6 -11   2    4.67    0.25
  -6  11  -2    4.61    0.25
  -6  11  -2    4.77    0.27
   5 -11   2    0.80    0.12
  -5  11  -2    0.73    0.12
  -5  11  -2    0.84    0.13
   4 -11   2    0.17    0.09
  -4  11  -2    0.20    0.09
  -4  11  -2    0.25    0.10
   3 -11   2    0.22    0.08
  -3  11  -2    0.28    0.10
  -3  11  -2    0.18    0.08
  -3  11  -2    0.31    0.08
   2 -11   2    1.51    0.12
  -2  11  -2    1.46    0.13
  -2  11  -2    1.43    0.11
  -2  11  -2    1.29    0.12
   1 -11   2   -0.04    0.06
   1 -11   2   -0.14    0.06
  -1  11  -2   -0.13    0.06
  -1  11  -2   -0.13    0.07
  -1  11  -2   -0.04    0.05
   0 -11   2    0.82    0.11
   0  11  -2    0.74    0.09
   0  11  -2    0.85    0.07
   0  11  -2    0.95    0.06
   0  11  -2    0.77    0.15
  -1 -11   2   -0.17    0.08
   1  11  -2   -0.19    0.06
   1  11  -2   -0.26    0.11
  -2 -11   2   -0.06    0.09
   2  11  -2    0.09    0.14
  -3 -11   2    3.25    0.24
   3  11  -2    3.44    0.30
  -4 -11   2    0.76    0.15
   4  11  -2    0.56    0.18
  -5 -11   2    3.24    0.27
   5  11  -2    3.03    0.32
  -6 -11   2    0.12    0.13
   6  11  -2    0.45    0.17
  -7 -11   2    0.63    0.15
   7  11  -2    1.12    0.21
  -8 -11   2    0.24    0.15
   8  11  -2    0.65    0.20
  -9 -11   2    0.14    0.14
   9  11  -2    0.08    0.07
 -10 -11   2    0.25    0.15
  10  11  -2    0.03    0.08
 -11 -11   2    0.22    0.16
  11  11  -2   -0.14    0.08
  12  11  -2    0.05    0.09
  13  11  -2    0.25    0.11
  14  11  -2    0.12    0.11
  15  11  -2   -0.14    0.11
  16  11  -2   -0.06    0.12
  17 -10   2    0.10    0.24
 -17  10  -2    0.02    0.24
  16 -10   2    0.13    0.22
 -16  10  -2    0.63    0.26
  15 -10   2    0.13    0.21
 -15  10  -2    0.75    0.25
  14 -10   2    0.98    0.24
 -14  10  -2    1.11    0.24
  13 -10   2    0.79    0.21
 -13  10  -2    1.44    0.23
  12 -10   2    1.02    0.20
 -12  10  -2    1.08    0.21
  11 -10   2    2.27    0.23
 -11  10  -2    3.13    0.32
  10 -10   2    4.85    0.32
 -10  10  -2    4.39    0.31
   9 -10   2    6.62    0.33
  -9  10  -2    7.35    0.34
   8 -10   2    7.75    0.33
  -8  10  -2    7.75    0.33
   7 -10   2    0.49    0.12
  -7  10  -2    0.53    0.12
  -7  10  -2    0.53    0.12
   6 -10   2   17.98    0.47
  -6  10  -2   17.86    0.48
  -6  10  -2   17.99    0.46
   5 -10   2   10.42    0.32
  -5  10  -2   10.50    0.34
  -5  10  -2   10.66    0.32
   4 -10   2   21.98    0.50
  -4  10  -2   22.14    0.49
  -4  10  -2   22.49    0.50
  -4  10  -2   23.88    0.53
   3 -10   2    8.00    0.25
  -3  10  -2    8.29    0.25
  -3  10  -2    7.57    0.23
  -3  10  -2    8.69    0.27
   2 -10   2    4.50    0.14
   2 -10   2    4.51    0.17
  -2  10  -2    4.48    0.17
  -2  10  -2    4.72    0.19
  -2  10  -2    4.75    0.16
   1 -10   2   25.99    0.51
   1 -10   2   26.68    0.51
  -1  10  -2   26.13    0.50
  -1  10  -2   25.80    0.49
  -1  10  -2   25.62    0.53
  -1  10  -2   25.56    0.58
   0 -10   2    9.60    0.26
   0 -10   2    9.78    0.24
   0  10  -2    9.83    0.21
   0  10  -2    9.26    0.24
   0  10  -2    9.41    0.32
   0  10  -2    9.68    0.20
  -1 -10   2   32.25    0.66
   1  10  -2   33.05    0.73
   1  10  -2   32.01    0.60
  -2 -10   2   66.46    1.23
   2  10  -2   66.48    1.29
  -3 -10   2   60.00    1.15
   3  10  -2   59.58    1.20
  -4 -10   2   44.01    0.91
   4  10  -2   43.54    0.96
  -5 -10   2   55.74    1.12
   5  10  -2   55.50    1.18
  -6 -10   2   40.77    0.90
   6  10  -2   40.74    0.95
  -7 -10   2    9.85    0.40
   7  10  -2   10.20    0.45
  -8 -10   2   21.23    0.63
   8  10  -2   20.49    0.42
   8  10  -2   22.71    0.68
  -9 -10   2   14.05    0.52
   9  10  -2   13.55    0.55
   9  10  -2   13.21    0.32
 -10 -10   2    4.04    0.35
  10  10  -2    3.30    0.19
 -11 -10   2    3.12    0.35
  11  10  -2    3.34    0.21
 -12 -10   2    1.17    0.22
  12  10  -2    1.37    0.14
  13  10  -2    0.45    0.12
  14  10  -2    0.14    0.12
  15  10  -2    0.08    0.13
  16  10  -2    0.15    0.13
  17  -9   2    0.53    0.25
  16  -9   2    1.94    0.29
 -16   9  -2    1.95    0.31
  15  -9   2    5.05    0.47
 -15   9  -2    5.71    0.46
  14  -9   2    4.73    0.44
 -14   9  -2    5.57    0.43
  13  -9   2    5.76    0.41
 -13   9  -2    6.35    0.41
  12  -9   2    5.09    0.38
 -12   9  -2    5.44    0.37
  11  -9   2    7.51    0.39
 -11   9  -2    8.16    0.39
  10  -9   2    8.57    0.38
 -10   9  -2    8.88    0.38
   9  -9   2    8.81    0.36
  -9   9  -2    9.16    0.36
   8  -9   2    9.39    0.35
  -8   9  -2    9.31    0.38
  -8   9  -2    9.59    0.35
   7  -9   2   21.08    0.53
  -7   9  -2   21.13    0.53
  -7   9  -2   21.70    0.55
   6  -9   2   13.83    0.39
  -6   9  -2   14.40    0.39
  -6   9  -2   13.84    0.40
   5  -9   2    7.44    0.26
  -5   9  -2    7.63    0.28
  -5   9  -2    7.51    0.28
  -5   9  -2    7.59    0.26
   4  -9   2    3.08    0.17
  -4   9  -2    3.29    0.19
  -4   9  -2    2.95    0.15
  -4   9  -2    2.91    0.16
   3  -9   2    0.71    0.09
  -3   9  -2    0.75    0.09
  -3   9  -2    0.69    0.09
   2  -9   2   21.81    0.45
   2  -9   2   21.80    0.40
  -2   9  -2   21.92    0.46
  -2   9  -2   21.61    0.44
  -2   9  -2   21.49    0.44
  -2   9  -2   20.93    0.47
   1  -9   2    0.48    0.06
   1  -9   2    0.47    0.06
  -1   9  -2    0.40    0.07
  -1   9  -2    0.42    0.05
  -1   9  -2    0.39    0.09
  -1   9  -2    0.46    0.06
   0  -9   2    0.26    0.05
   0  -9   2    0.26    0.06
   0   9  -2    0.23    0.04
   0   9  -2    0.23    0.05
   0   9  -2    0.10    0.08
   0   9  -2    0.25    0.04
  -1  -9   2    0.06    0.06
   1   9  -2    0.03    0.08
  -2  -9   2    0.94    0.10
   2   9  -2    1.09    0.14
  -3  -9   2    2.34    0.17
   3   9  -2    2.25    0.20
  -4  -9   2   15.49    0.42
   4   9  -2   15.64    0.47
  -5  -9   2    8.68    0.32
   5   9  -2    7.76    0.35
  -6  -9   2   20.29    0.54
   6   9  -2   20.22    0.58
  -7  -9   2   16.84    0.50
   7   9  -2   16.34    0.54
  -8  -9   2   23.74    0.65
   8   9  -2   23.96    0.47
   8   9  -2   23.81    0.69
  -9  -9   2   15.87    0.54
   9   9  -2   15.72    0.36
   9   9  -2   16.10    0.57
 -10  -9   2    8.68    0.42
  10   9  -2    8.79    0.27
  10   9  -2    9.14    0.47
 -11  -9   2   17.42    0.60
  11   9  -2   16.89    0.43
 -12  -9   2    8.39    0.46
  12   9  -2    8.08    0.31
 -13  -9   2    6.98    0.70
  13   9  -2    7.28    0.31
  14   9  -2    4.49    0.29
  15   9  -2    2.82    0.28
  16   9  -2    1.17    0.18
  17  -8   2   -0.31    0.20
  16  -8   2   -0.08    0.21
 -16   8  -2    0.25    0.20
  15  -8   2    0.26    0.21
 -15   8  -2    0.35    0.20
  14  -8   2    0.10    0.17
 -14   8  -2    0.11    0.17
  13  -8   2    0.67    0.19
 -13   8  -2    0.56    0.18
  12  -8   2    0.07    0.15
 -12   8  -2   -0.05    0.13
  11  -8   2    1.55    0.19
 -11   8  -2    1.61    0.21
  10  -8   2    4.45    0.31
 -10   8  -2    4.65    0.31
   9  -8   2    5.83    0.31
  -9   8  -2    6.18    0.31
   8  -8   2    6.10    0.30
  -8   8  -2    6.21    0.30
  -8   8  -2    6.08    0.29
   7  -8   2   43.40    0.89
  -7   8  -2   43.00    0.90
  -7   8  -2   44.25    0.89
   6  -8   2   50.59    0.99
  -6   8  -2   51.33    1.01
  -6   8  -2   51.43    0.99
   5  -8   2   36.65    0.74
  -5   8  -2   36.88    0.74
  -5   8  -2   37.20    0.76
   4  -8   2  112.88    1.98
  -4   8  -2  114.08    1.97
  -4   8  -2  115.12    1.99
  -4   8  -2  115.64    1.97
   3  -8   2   77.74    1.36
  -3   8  -2   77.39    1.35
  -3   8  -2   79.17    1.38
  -3   8  -2   75.25    1.35
   2  -8   2   70.57    1.22
  -2   8  -2   66.22    1.20
  -2   8  -2   69.66    1.21
  -2   8  -2   70.55    1.24
  -2   8  -2   71.10    1.23
   1  -8   2   73.78    1.25
   1  -8   2   72.73    1.25
  -1   8  -2   72.84    1.24
  -1   8  -2   71.98    1.31
  -1   8  -2   72.40    1.24
  -1   8  -2   73.11    1.26
   0  -8   2   83.61    1.42
   0  -8   2   85.57    1.45
   0   8  -2   83.98    1.41
   0   8  -2   84.29    1.51
   0   8  -2   84.06    1.41
   0   8  -2   84.06    1.43
  -1  -8   2   83.84    1.45
   1   8  -2   81.70    1.50
  -2  -8   2   29.73    0.61
   2   8  -2   29.20    0.65
  -3  -8   2   65.72    1.22
   3   8  -2   67.14    1.27
  -4  -8   2   34.27    0.72
   4   8  -2   34.35    0.76
  -5  -8   2   27.46    0.63
   5   8  -2   27.33    0.66
  -6  -8   2    8.04    0.32
   6   8  -2    7.95    0.35
  -7  -8   2    2.70    0.23
   7   8  -2    2.34    0.26
   7   8  -2    2.64    0.11
  -8  -8   2   23.45    0.62
   8   8  -2   23.19    0.66
   8   8  -2   22.91    0.46
  -9  -8   2    0.48    0.14
   9   8  -2    0.64    0.08
   9   8  -2    0.43    0.17
 -10  -8   2    1.28    0.19
  10   8  -2    1.01    0.11
  10   8  -2    0.79    0.20
 -11  -8   2    3.45    0.33
  11   8  -2    2.95    0.21
 -12  -8   2    1.32    0.21
  12   8  -2    1.33    0.14
 -13  -8   2    0.32    0.17
  13   8  -2    0.18    0.11
  14   8  -2    0.15    0.12
  15   8  -2    0.03    0.12
  18  -7   2   -0.23    0.22
  17  -7   2   -0.22    0.21
  16  -7   2    0.02    0.21
  15  -7   2   -0.41    0.18
 -15   7  -2    0.31    0.20
  14  -7   2   -0.06    0.18
 -14   7  -2    0.43    0.18
  13  -7   2    0.51    0.18
 -13   7  -2    0.38    0.16
  12  -7   2    0.17    0.15
 -12   7  -2    0.37    0.16
  11  -7   2    0.00    0.13
 -11   7  -2    0.19    0.14
  10  -7   2   -0.20    0.11
 -10   7  -2   -0.10    0.12
   9  -7   2    1.66    0.17
  -9   7  -2    1.92    0.19
   8  -7   2    6.96    0.30
  -8   7  -2    7.05    0.30
  -8   7  -2    6.85    0.30
   7  -7   2    6.67    0.28
  -7   7  -2    7.06    0.28
  -7   7  -2    6.35    0.27
   6  -7   2    0.78    0.12
  -6   7  -2    0.70    0.10
  -6   7  -2    0.73    0.11
   5  -7   2    0.10    0.08
  -5   7  -2    0.19    0.09
  -5   7  -2    0.06    0.08
   4  -7   2    5.82    0.21
  -4   7  -2    5.82    0.22
  -4   7  -2    5.50    0.20
  -4   7  -2    5.57    0.21
   3  -7   2    0.17    0.07
  -3   7  -2    0.22    0.07
  -3   7  -2    0.19    0.07
  -3   7  -2    0.17    0.07
  -3   7  -2    0.21    0.07
   2  -7   2    1.27    0.11
  -2   7  -2    1.22    0.12
  -2   7  -2    1.15    0.11
  -2   7  -2    1.24    0.11
   1  -7   2    4.33    0.14
   1  -7   2    4.20    0.13
  -1   7  -2    4.35    0.15
  -1   7  -2    4.21    0.14
  -1   7  -2    4.19    0.14
  -1   7  -2    3.95    0.18
   0  -7   2    1.92    0.10
   0  -7   2    1.96    0.12
   0   7  -2    2.09    0.09
   0   7  -2    2.07    0.10
   0   7  -2    1.96    0.09
   0   7  -2    1.78    0.16
  -1  -7   2   12.86    0.31
   1   7  -2   12.79    0.35
  -2  -7   2   -0.10    0.06
   2   7  -2   -0.05    0.08
  -3  -7   2   -0.18    0.06
   3   7  -2   -0.06    0.08
  -4  -7   2   11.12    0.33
   4   7  -2   11.37    0.36
  -5  -7   2    0.86    0.12
   5   7  -2    1.12    0.14
  -6  -7   2   -0.09    0.08
   6   7  -2   -0.19    0.10
  -7  -7   2    0.49    0.12
   7   7  -2    0.46    0.06
   7   7  -2    0.53    0.15
  -8  -7   2    5.57    0.30
   8   7  -2    5.17    0.32
   8   7  -2    5.40    0.18
  -9  -7   2    0.26    0.12
   9   7  -2   -0.03    0.14
   9   7  -2    0.08    0.07
 -10  -7   2    1.78    0.20
  10   7  -2    1.85    0.16
  10   7  -2    1.66    0.23
 -11  -7   2    0.05    0.14
  11   7  -2   -0.12    0.15
  11   7  -2    0.15    0.09
 -12  -7   2    1.09    0.19
  12   7  -2    1.18    0.11
  12   7  -2    1.06    0.09
  12   7  -2    1.07    0.13
 -13  -7   2    0.38    0.18
  13   7  -2    0.44    0.12
  13   7  -2    0.53    0.08
 -14  -7   2    0.45    0.26
  14   7  -2    0.75    0.14
  14   7  -2    0.71    0.09
  15   7  -2    0.40    0.09
  15   7  -2    0.32    0.13
  16   7  -2    0.06    0.08
  18  -6   2   -0.10    0.23
  17  -6   2   -0.17    0.20
  16  -6   2   -0.29    0.19
  15  -6   2   -0.33    0.19
 -15   6  -2   -0.13    0.17
  14  -6   2   -0.06    0.17
 -14   6  -2    0.27    0.16
  13  -6   2   -0.27    0.14
 -13   6  -2    0.00    0.14
  12  -6   2   -0.11    0.13
 -12   6  -2   -0.03    0.13
  11  -6   2    3.17    0.30
 -11   6  -2    2.98    0.19
 -11   6  -2    3.33    0.29
  10  -6   2    2.78    0.27
 -10   6  -2    2.88    0.27
 -10   6  -2    2.69    0.16
   9  -6   2    1.09    0.16
  -9   6  -2    1.39    0.11
  -9   6  -2    1.05    0.16
   8  -6   2   16.90    0.45
  -8   6  -2   16.80    0.45
  -8   6  -2   15.72    0.45
  -8   6  -2   16.62    0.34
   7  -6   2   18.75    0.47
  -7   6  -2   19.03    0.46
  -7   6  -2   18.26    0.47
   6  -6   2   14.93    0.39
  -6   6  -2   15.14    0.39
  -6   6  -2   15.26    0.39
   5  -6   2   59.66    1.09
  -5   6  -2   58.17    1.09
  -5   6  -2   59.37    1.08
   4  -6   2  161.31    2.70
  -4   6  -2  160.12    2.71
  -4   6  -2  159.65    2.70
   3  -6   2   29.37    0.58
  -3   6  -2   29.96    0.54
  -3   6  -2   29.73    0.57
  -3   6  -2   30.01    0.59
  -3   6  -2   30.27    0.57
   2  -6   2   75.33    1.30
   2  -6   2   77.84    1.30
  -2   6  -2   73.88    1.31
  -2   6  -2   75.42    1.30
  -2   6  -2   75.48    1.30
   1  -6   2   80.00    1.34
   1  -6   2   79.29    1.32
   1  -6   2   82.12    1.41
  -1   6  -2   77.63    1.37
  -1   6  -2   78.85    1.34
  -1   6  -2   77.75    1.35
  -1   6  -2   78.23    1.34
   0  -6   2   46.32    0.79
   0  -6   2   46.94    0.81
   0   6  -2   45.93    0.79
   0   6  -2   45.10    0.80
   0   6  -2   46.50    0.86
   0   6  -2   46.21    0.79
  -1  -6   2   76.60    1.26
  -1  -6   2   75.82    1.31
   1   6  -2   75.14    1.35
   2   6  -2    8.49    0.27
   3   6  -2    5.74    0.23
   4   6  -2   21.21    0.51
   5   6  -2    1.04    0.13
   6   6  -2   17.19    0.47
   6   6  -2   17.81    0.34
   7   6  -2    0.44    0.06
   7   6  -2    0.30    0.12
   8   6  -2    1.69    0.08
   8   6  -2    1.71    0.19
   8   6  -2    1.76    0.08
   8   6  -2    1.78    0.13
  -9  -6   2    0.03    0.11
   9   6  -2   -0.05    0.07
   9   6  -2   -0.08    0.05
   9   6  -2   -0.01    0.05
   9   6  -2   -0.14    0.12
 -10  -6   2    0.64    0.14
  10   6  -2    0.56    0.07
  10   6  -2    0.34    0.16
  10   6  -2    0.53    0.09
  10   6  -2    0.56    0.06
 -11  -6   2    2.56    0.30
  11   6  -2    2.31    0.20
  11   6  -2    2.14    0.13
  11   6  -2    2.26    0.15
  11   6  -2    2.44    0.27
 -12  -6   2    0.79    0.18
  12   6  -2    0.87    0.10
  12   6  -2    1.19    0.14
 -13  -6   2    0.84    0.19
  13   6  -2    1.15    0.11
  13   6  -2    0.94    0.14
 -14  -6   2    0.55    0.19
  14   6  -2    0.97    0.12
  14   6  -2    0.83    0.15
  15   6  -2    0.76    0.12
  15   6  -2    0.69    0.18
  16   6  -2    0.28    0.12
  17   6  -2    0.16    0.11
  18   6  -2   -0.01    0.11
  19   6  -2   -0.03    0.11
  18  -5   2    0.87    0.27
  17  -5   2    1.75    0.28
  16  -5   2    2.21    0.29
  15  -5   2    5.19    0.43
  14  -5   2    4.85    0.39
 -14   5  -2    5.42    0.37
  13  -5   2    5.58    0.37
 -13   5  -2    5.90    0.35
  12  -5   2    9.73    0.40
 -12   5  -2    8.23    0.33
 -12   5  -2    9.01    0.38
  11  -5   2   22.25    0.59
 -11   5  -2   22.21    0.59
 -11   5  -2   21.43    0.51
  10  -5   2   30.71    0.72
 -10   5  -2   31.14    0.71
 -10   5  -2   30.36    0.63
   9  -5   2   11.23    0.37
  -9   5  -2   10.68    0.36
  -9   5  -2   11.25    0.29
   8  -5   2    6.57    0.27
   8  -5   2    6.96    0.28
  -8   5  -2    6.76    0.21
  -8   5  -2    6.47    0.26
  -8   5  -2    6.81    0.27
   7  -5   2   33.92    0.71
  -7   5  -2   34.06    0.70
  -7   5  -2   33.99    0.71
  -7   5  -2   34.29    0.63
   6  -5   2   18.12    0.43
  -6   5  -2   18.28    0.43
  -6   5  -2   17.65    0.42
  -6   5  -2   18.70    0.35
   5  -5   2   70.81    1.28
  -5   5  -2   71.48    1.28
  -5   5  -2   72.88    1.29
   4  -5   2   20.64    0.44
  -4   5  -2   20.77    0.44
  -4   5  -2   20.14    0.43
   3  -5   2    7.05    0.20
  -3   5  -2    7.05    0.20
  -3   5  -2    7.02    0.20
  -3   5  -2    6.88    0.20
  -3   5  -2    7.16    0.16
   2  -5   2    7.26    0.19
  -2   5  -2    6.99    0.19
  -2   5  -2    7.16    0.19
  -2   5  -2    7.10    0.18
  -2   5  -2    7.21    0.18
   1  -5   2    0.00    0.04
   1  -5   2   -0.05    0.03
   1  -5   2   -0.04    0.03
  -1   5  -2   -0.05    0.01
  -1   5  -2   -0.11    0.03
  -1   5  -2   -0.07    0.03
  -1   5  -2   -0.04    0.04
   0  -5   2   20.13    0.37
   0  -5   2   20.51    0.42
   0   5  -2   20.61    0.37
   0   5  -2   20.19    0.37
   0   5  -2   20.74    0.37
   0   5  -2   20.14    0.42
  -1  -5   2    7.38    0.14
   1   5  -2    6.56    0.22
   2   5  -2    8.81    0.26
   3   5  -2   34.32    0.69
   4   5  -2    0.03    0.09
   5   5  -2    5.47    0.25
   5   5  -2    6.40    0.14
   6   5  -2   36.56    0.79
   6   5  -2   38.30    0.63
   6   5  -2   37.04    0.63
   6   5  -2   37.44    0.66
  -7  -5   2   29.83    0.55
   7   5  -2   29.32    0.52
   7   5  -2   29.19    0.52
   7   5  -2   28.99    0.56
   7   5  -2   30.42    0.69
  -8  -5   2   14.02    0.31
   8   5  -2   13.73    0.29
   8   5  -2   13.56    0.29
   8   5  -2   13.81    0.33
   8   5  -2   14.73    0.45
  -9  -5   2   18.52    0.41
   9   5  -2   18.40    0.54
   9   5  -2   18.38    0.38
   9   5  -2   18.27    0.37
   9   5  -2   18.38    0.42
  10   5  -2    6.84    0.25
  10   5  -2    7.22    0.36
  10   5  -2    6.72    0.20
  10   5  -2    6.63    0.21
 -11  -5   2    9.49    0.42
  11   5  -2    9.89    0.28
  11   5  -2    9.53    0.26
  11   5  -2    9.86    0.33
  11   5  -2   10.09    0.43
 -12  -5   2    8.71    0.43
  12   5  -2    8.55    0.32
  12   5  -2    8.48    0.28
 -13  -5   2    5.72    0.38
  13   5  -2    6.00    0.25
  13   5  -2    5.78    0.29
 -14  -5   2    3.75    0.36
  14   5  -2    3.31    0.26
  14   5  -2    3.47    0.23
  15   5  -2    4.69    0.26
  16   5  -2    3.40    0.26
  17   5  -2    1.63    0.18
  18   5  -2    0.82    0.16
  19   5  -2    0.67    0.16
  18  -4   2    0.07    0.22
  17  -4   2   -0.01    0.19
  16  -4   2   -0.37    0.18
  15  -4   2    0.57    0.20
  14  -4   2    2.03    0.23
 -14   4  -2    2.19    0.22
  13  -4   2    1.68    0.20
 -13   4  -2    1.84    0.19
  12  -4   2    5.72    0.32
 -12   4  -2    4.70    0.25
 -12   4  -2    4.87    0.30
  11  -4   2   11.18    0.41
 -11   4  -2   10.78    0.35
 -11   4  -2   11.41    0.40
  10  -4   2   16.23    0.47
 -10   4  -2   15.95    0.46
 -10   4  -2   15.11    0.41
   9  -4   2   33.09    0.72
  -9   4  -2   32.44    0.71
  -9   4  -2   32.36    0.66
   8  -4   2   35.35    0.73
   8  -4   2   34.33    0.73
  -8   4  -2   33.74    0.73
  -8   4  -2   35.80    0.73
  -8   4  -2   35.05    0.68
   7  -4   2   48.36    0.93
   7  -4   2   48.08    0.93
  -7   4  -2   47.93    0.93
  -7   4  -2   47.72    0.92
  -7   4  -2   49.27    0.87
   6  -4   2   30.15    0.62
   6  -4   2   30.56    0.62
  -6   4  -2   29.71    0.61
  -6   4  -2   30.34    0.62
  -6   4  -2   30.85    0.56
   5  -4   2   48.01    0.89
   5  -4   2   48.26    0.89
  -5   4  -2   48.01    0.90
  -5   4  -2   47.37    0.89
  -5   4  -2   48.72    0.83
   4  -4   2   63.43    1.13
   4  -4   2   64.00    1.13
  -4   4  -2   64.59    1.14
  -4   4  -2   63.45    1.13
   3  -4   2   61.66    1.09
  -3   4  -2   63.23    1.10
  -3   4  -2   63.00    1.09
  -3   4  -2   61.78    1.09
  -3   4  -2   63.10    1.04
   2  -4   2  211.51    3.66
  -2   4  -2  214.49    3.63
  -2   4  -2  217.85    3.63
  -2   4  -2  211.90    3.71
  -2   4  -2  218.67    3.57
   1  -4   2   17.10    0.33
  -1   4  -2   16.76    0.33
  -1   4  -2   17.05    0.32
  -1   4  -2   16.82    0.33
   0  -4   2  234.10    3.94
   0  -4   2  241.64    4.02
   0   4  -2  231.33    3.95
   0   4  -2  238.15    3.94
   0   4  -2  237.60    4.09
   0   4  -2  232.96    3.97
  -1  -4   2   22.49    0.38
  -1  -4   2   21.86    0.44
   1   4  -2   21.83    0.37
   1   4  -2   21.68    0.44
   1   4  -2   21.32    0.37
   2   4  -2   12.37    0.30
   3   4  -2  344.16    5.97
  -4  -4   2  214.25    3.45
   4   4  -2  207.36    3.68
   4   4  -2  209.18    3.47
  -5  -4   2  150.72    2.42
   5   4  -2  144.42    2.53
   5   4  -2  146.25    2.40
   5   4  -2  147.04    2.42
   5   4  -2  145.60    2.43
  -6  -4   2  161.41    2.60
   6   4  -2  157.65    2.59
   6   4  -2  157.10    2.61
   6   4  -2  154.17    2.61
   6   4  -2  156.33    2.72
  -7  -4   2   71.62    1.22
   7   4  -2   70.21    1.23
   7   4  -2   70.60    1.20
   7   4  -2   69.36    1.33
   7   4  -2   70.92    1.21
  -8  -4   2   55.08    0.97
   8   4  -2   53.09    0.98
   8   4  -2   54.30    1.09
   8   4  -2   54.74    0.96
   8   4  -2   54.34    0.95
  -9  -4   2   20.39    0.43
   9   4  -2   20.27    0.43
   9   4  -2   19.87    0.54
   9   4  -2   19.90    0.41
   9   4  -2   20.15    0.45
  10   4  -2   24.58    0.50
  10   4  -2   24.20    0.55
  10   4  -2   25.47    0.64
  10   4  -2   24.54    0.52
  11   4  -2    8.88    0.39
  11   4  -2    8.53    0.31
  11   4  -2    8.91    0.28
 -12  -4   2    1.77    0.22
  12   4  -2    1.62    0.16
  12   4  -2    1.63    0.15
 -13  -4   2    1.45    0.21
  13   4  -2    1.39    0.16
  13   4  -2    1.67    0.15
 -14  -4   2    0.21    0.15
  14   4  -2    0.03    0.10
  14   4  -2    0.08    0.11
 -15  -4   2    0.16    0.16
  15   4  -2   -0.01    0.12
  16   4  -2    0.07    0.13
  17   4  -2   -0.09    0.13
  18   4  -2   -0.23    0.13
  19   4  -2   -0.01    0.15
  19  -3   2   -0.20    0.21
  18  -3   2    0.52    0.23
  17  -3   2    0.42    0.21
  16  -3   2    1.45    0.26
  15  -3   2    1.20    0.22
  14  -3   2    2.05    0.24
  13  -3   2    4.47    0.33
 -13   3  -2    4.09    0.26
 -13   3  -2    4.03    0.30
  12  -3   2    1.93    0.20
 -12   3  -2    1.82    0.18
 -12   3  -2    1.80    0.20
  11  -3   2   10.26    0.39
 -11   3  -2   10.36    0.35
 -11   3  -2   11.05    0.39
  10  -3   2   21.65    0.54
 -10   3  -2   20.68    0.51
 -10   3  -2   20.54    0.53
   9  -3   2    0.03    0.02
   9  -3   2    0.01    0.09
  -9   3  -2    0.01    0.09
  -9   3  -2    0.01    0.08
   8  -3   2    3.77    0.21
  -8   3  -2    3.43    0.18
  -8   3  -2    3.55    0.20
  -8   3  -2    3.55    0.11
  -8   3  -2    3.57    0.19
   7  -3   2   21.58    0.48
   7  -3   2   21.40    0.48
  -7   3  -2   21.02    0.48
  -7   3  -2   21.40    0.45
  -7   3  -2   20.53    0.48
   6  -3   2    0.21    0.06
   6  -3   2    0.15    0.06
  -6   3  -2    0.12    0.06
  -6   3  -2    0.13    0.06
  -6   3  -2    0.17    0.05
   5  -3   2    0.02    0.05
   5  -3   2   -0.06    0.05
  -5   3  -2   -0.03    0.05
  -5   3  -2    0.01    0.04
  -5   3  -2    0.01    0.05
   4  -3   2    4.25    0.15
  -4   3  -2    4.27    0.16
  -4   3  -2    4.33    0.15
  -4   3  -2    4.32    0.12
   3  -3   2   -0.01    0.03
   3  -3   2   -0.01    0.04
  -3   3  -2   -0.01    0.04
  -3   3  -2   -0.03    0.02
  -3   3  -2   -0.09    0.04
   2  -3   2    0.60    0.07
   2  -3   2    0.66    0.07
  -2   3  -2    0.58    0.07
  -2   3  -2    0.60    0.05
  -2   3  -2    0.66    0.07
  -2   3  -2    0.65    0.07
   1  -3   2    8.05    0.17
   1  -3   2    8.18    0.18
  -1   3  -2    7.74    0.18
  -1   3  -2    7.99    0.17
  -1   3  -2    7.99    0.18
  -1   3  -2    7.88    0.17
   0  -3   2  102.40    1.65
   0  -3   2  100.71    1.67
   0   3  -2   96.55    1.66
   0   3  -2   99.23    1.67
   0   3  -2   97.72    1.68
  -1  -3   2  116.42    1.91
  -1  -3   2  114.99    1.86
   1   3  -2  112.37    1.87
   1   3  -2  110.41    1.87
   1   3  -2  112.55    1.88
   1   3  -2  112.37    1.90
  -2  -3   2   51.03    0.82
  -2  -3   2   49.78    0.89
   2   3  -2   48.68    0.89
  -3  -3   2    1.13    0.05
   3   3  -2    1.01    0.04
   3   3  -2    0.96    0.04
   3   3  -2    1.09    0.11
   3   3  -2    1.11    0.04
  -4  -3   2   15.91    0.29
   4   3  -2   15.55    0.28
   4   3  -2   15.24    0.28
   4   3  -2   15.55    0.37
   4   3  -2   15.55    0.29
  -5  -3   2    5.43    0.14
   5   3  -2    5.41    0.15
   5   3  -2    5.69    0.21
   5   3  -2    5.36    0.14
   5   3  -2    5.29    0.14
  -6  -3   2    3.91    0.14
   6   3  -2    4.10    0.14
   6   3  -2    4.08    0.21
   6   3  -2    3.95    0.13
   6   3  -2    3.91    0.15
  -7  -3   2    8.35    0.22
   7   3  -2    8.25    0.30
   7   3  -2    8.25    0.22
   7   3  -2    8.17    0.21
   7   3  -2    8.41    0.23
  -8  -3   2    9.65    0.25
   8   3  -2    9.45    0.25
   8   3  -2    9.17    0.33
   8   3  -2    9.42    0.24
   8   3  -2    9.77    0.27
  -9  -3   2   12.28    0.31
   9   3  -2   12.53    0.34
   9   3  -2   12.30    0.30
   9   3  -2   12.37    0.40
   9   3  -2   12.56    0.32
 -10  -3   2    1.52    0.15
  10   3  -2    1.76    0.16
  10   3  -2    1.89    0.23
  10   3  -2    1.62    0.18
  10   3  -2    1.77    0.14
  11   3  -2    0.89    0.13
  11   3  -2    0.85    0.12
  11   3  -2    1.17    0.18
 -12  -3   2    1.33    0.19
  12   3  -2    1.36    0.14
  12   3  -2    1.43    0.14
 -13  -3   2    1.90    0.22
  13   3  -2    2.25    0.21
  13   3  -2    2.24    0.22
 -14  -3   2    1.19    0.20
  14   3  -2    1.37    0.16
 -15  -3   2    1.40    0.22
  15   3  -2    1.66    0.18
  16   3  -2    0.94    0.17
  17   3  -2    0.16    0.15
  18   3  -2    0.32    0.17
  19   3  -2    0.47    0.18
  19  -2   2   -0.06    0.21
  18  -2   2    0.56    0.22
  17  -2   2    0.04    0.19
  16  -2   2   -0.14    0.19
  15  -2   2    0.36    0.17
  14  -2   2    0.02    0.15
 -14   2  -2    0.10    0.12
  13  -2   2    0.52    0.15
 -13   2  -2    0.86    0.15
 -13   2  -2    0.88    0.16
  12  -2   2    1.16    0.17
 -12   2  -2    1.18    0.16
 -12   2  -2    0.99    0.15
  11  -2   2    0.69    0.15
 -11   2  -2    0.55    0.14
 -11   2  -2    0.44    0.12
  10  -2   2    9.29    0.34
  10  -2   2    8.98    0.34
 -10   2  -2    9.60    0.34
 -10   2  -2    8.76    0.33
   9  -2   2    0.97    0.12
   9  -2   2    1.11    0.13
  -9   2  -2    0.88    0.12
  -9   2  -2    1.22    0.13
   8  -2   2    0.62    0.10
   8  -2   2    0.82    0.11
  -8   2  -2    0.79    0.09
  -8   2  -2    0.73    0.10
  -8   2  -2    0.73    0.10
   7  -2   2    0.06    0.07
   7  -2   2    0.18    0.06
  -7   2  -2    0.17    0.07
  -7   2  -2    0.07    0.07
  -7   2  -2    0.09    0.05
  -7   2  -2    0.12    0.07
   6  -2   2    7.05    0.22
  -6   2  -2    7.42    0.18
  -6   2  -2    7.48    0.22
  -6   2  -2    7.43    0.21
  -6   2  -2    7.05    0.22
   5  -2   2   27.55    0.55
  -5   2  -2   27.33    0.49
  -5   2  -2   27.41    0.54
  -5   2  -2   27.99    0.53
  -5   2  -2   28.00    0.55
   4  -2   2    4.66    0.16
  -4   2  -2    4.80    0.14
  -4   2  -2    4.83    0.16
  -4   2  -2    4.57    0.16
   3  -2   2   10.62    0.24
   3  -2   2   10.81    0.24
  -3   2  -2   10.81    0.24
  -3   2  -2   10.96    0.22
  -3   2  -2   10.83    0.25
   2  -2   2    1.39    0.08
   2  -2   2    1.55    0.06
  -2   2  -2    1.32    0.08
  -2   2  -2    1.37    0.08
  -2   2  -2    1.57    0.06
  -2   2  -2    1.53    0.08
   1  -2   2  197.90    3.32
   1  -2   2  186.46    3.32
  -1   2  -2  194.74    3.31
  -1   2  -2  199.62    3.32
  -1   2  -2  190.89    3.33
   0  -2   2   -0.02    0.06
   0  -2   2    0.26    0.05
   0  -2   2    0.21    0.06
   0   2  -2   -0.02    0.05
  -1  -2   2   10.62    0.24
  -1  -2   2   10.52    0.20
  -1  -2   2   10.44    0.20
   1   2  -2   10.53    0.19
   1   2  -2   10.83    0.19
   1   2  -2    9.84    0.19
   1   2  -2   10.65    0.24
  -2  -2   2  279.60    4.57
  -2  -2   2  278.57    4.80
   2   2  -2  272.44    4.55
   2   2  -2  274.12    4.55
   2   2  -2  268.69    4.77
   2   2  -2  275.57    4.55
   2   2  -2  279.81    4.55
  -3  -2   2    0.53    0.05
  -3  -2   2    0.58    0.08
   3   2  -2    0.59    0.05
   3   2  -2    0.54    0.04
   3   2  -2    0.53    0.09
   3   2  -2    0.58    0.05
  -4  -2   2   39.62    0.67
   4   2  -2   39.03    0.73
   4   2  -2   38.24    0.67
   4   2  -2   39.14    0.67
   4   2  -2   38.92    0.67
  -5  -2   2   63.88    1.08
   5   2  -2   63.23    1.07
   5   2  -2   62.75    1.14
   5   2  -2   61.43    1.08
   5   2  -2   63.15    1.07
  -6  -2   2   37.18    0.67
   6   2  -2   36.65    0.73
   6   2  -2   37.63    0.68
   6   2  -2   37.03    0.68
  -7  -2   2   16.85    0.36
   7   2  -2   16.75    0.37
   7   2  -2   16.37    0.41
   7   2  -2   16.71    0.36
  -8  -2   2    8.22    0.24
   8   2  -2    7.96    0.24
   8   2  -2    8.06    0.25
   8   2  -2    8.28    0.29
  -9  -2   2    7.78    0.24
   9   2  -2    7.30    0.30
   9   2  -2    7.76    0.24
   9   2  -2    7.52    0.25
 -10  -2   2    1.59    0.16
  10   2  -2    1.74    0.21
  10   2  -2    1.51    0.13
  10   2  -2    1.52    0.17
 -11  -2   2    0.09    0.10
  11   2  -2    0.25    0.11
  11   2  -2    0.17    0.14
  11   2  -2    0.21    0.11
  12   2  -2    0.16    0.10
  12   2  -2    0.09    0.10
 -13  -2   2    0.26    0.14
  13   2  -2    0.10    0.11
  13   2  -2    0.21    0.11
 -14  -2   2    0.01    0.14
  14   2  -2    0.21    0.12
 -15  -2   2    0.05    0.15
  15   2  -2    0.06    0.13
 -16  -2   2    0.00    0.17
  16   2  -2    0.18    0.15
  17   2  -2   -0.05    0.15
  18   2  -2    0.14    0.17
  19   2  -2    0.28    0.18
  19  -1   2    0.64    0.22
  18  -1   2    0.95    0.23
  17  -1   2    1.10    0.22
  16  -1   2    0.92    0.22
  15  -1   2    5.83    0.38
 -15   1  -2    4.96    0.35
  14  -1   2    6.18    0.37
 -14   1  -2    5.34    0.33
  13  -1   2    2.10    0.21
 -13   1  -2    2.00    0.24
  12  -1   2   10.54    0.39
 -12   1  -2   10.87    0.38
 -12   1  -2   10.31    0.39
  11  -1   2    3.20    0.25
 -11   1  -2    3.21    0.25
 -11   1  -2    3.59    0.25
  10  -1   2   11.46    0.37
  10  -1   2   11.76    0.37
 -10   1  -2   11.54    0.36
 -10   1  -2   10.97    0.38
   9  -1   2   24.19    0.56
   9  -1   2   24.24    0.55
  -9   1  -2   24.44    0.55
  -9   1  -2   23.28    0.56
   8  -1   2    6.23    0.24
   8  -1   2    5.99    0.23
  -8   1  -2    6.45    0.24
  -8   1  -2    5.77    0.23
   7  -1   2   19.76    0.45
   7  -1   2   19.94    0.46
  -7   1  -2   20.16    0.45
  -7   1  -2   20.50    0.46
   6  -1   2   28.08    0.57
   6  -1   2   28.87    0.58
  -6   1  -2   28.52    0.54
  -6   1  -2   29.94    0.58
  -6   1  -2   29.12    0.58
  -6   1  -2   28.65    0.57
   5  -1   2   66.76    1.20
   5  -1   2   68.91    1.21
  -5   1  -2   66.92    1.17
  -5   1  -2   71.22    1.21
  -5   1  -2   68.66    1.20
  -5   1  -2   69.45    1.20
   4  -1   2   80.92    1.51
   4  -1   2   87.26    1.48
  -4   1  -2   87.69    1.46
  -4   1  -2   87.85    1.48
  -4   1  -2   88.80    1.48
  -4   1  -2   87.77    1.48
   3  -1   2   38.29    0.69
   3  -1   2   40.31    0.70
  -3   1  -2   38.95    0.70
  -3   1  -2   38.81    0.69
  -3   1  -2   39.33    0.69
   2  -1   2   -0.03    0.03
   2  -1   2    0.02    0.03
   2  -1   2    0.02    0.03
   2  -1   2    0.02    0.03
  -2   1  -2    0.03    0.05
  -2   1  -2    0.02    0.03
  -2   1  -2   -0.04    0.03
  -2   1  -2   -0.04    0.03
   1  -1   2    9.43    0.19
   1  -1   2    9.24    0.18
   1  -1   2    9.40    0.19
   1  -1   2    9.24    0.19
  -1   1  -2    9.21    0.18
  -1   1  -2    9.21    0.19
   0  -1   2    8.54    0.17
   0  -1   2    8.39    0.17
   0  -1   2    8.50    0.17
   0  -1   2    9.77    0.18
   0   1  -2    9.76    0.18
  -1  -1   2   49.18    0.85
  -1  -1   2   53.04    0.87
  -1  -1   2   51.94    0.85
   1   1  -2   51.13    0.86
  -2  -1   2    7.31    0.14
  -2  -1   2    7.33    0.15
  -2  -1   2    7.05    0.14
   2   1  -2    7.14    0.14
   2   1  -2    6.91    0.17
  -3  -1   2    1.97    0.07
  -3  -1   2    1.97    0.10
  -3  -1   2    1.78    0.07
   3   1  -2    1.96    0.10
   3   1  -2    2.07    0.08
   3   1  -2    1.87    0.07
  -4  -1   2    3.54    0.13
  -4  -1   2    3.46    0.11
   4   1  -2    3.35    0.13
   4   1  -2    3.34    0.11
   4   1  -2    3.25    0.11
  -5  -1   2   93.36    1.57
   5   1  -2   93.35    1.61
   5   1  -2   93.47    1.58
   5   1  -2   93.48    1.58
  -6  -1   2   19.15    0.39
   6   1  -2   18.99    0.39
   6   1  -2   19.10    0.43
   6   1  -2   19.27    0.39
   6   1  -2   19.37    0.40
  -7  -1   2   47.07    0.86
   7   1  -2   46.49    0.86
   7   1  -2   47.76    0.87
   7   1  -2   48.33    0.85
   7   1  -2   46.31    0.89
  -8  -1   2   42.38    0.79
   8   1  -2   41.71    0.80
   8   1  -2   42.32    0.80
   8   1  -2   41.81    0.83
   8   1  -2   41.95    0.78
  -9  -1   2    4.83    0.19
   9   1  -2    5.06    0.19
   9   1  -2    4.75    0.21
   9   1  -2    4.57    0.23
   9   1  -2    4.55    0.20
 -10  -1   2   13.20    0.36
  10   1  -2   13.05    0.37
  10   1  -2   12.99    0.39
  10   1  -2   13.01    0.36
  10   1  -2   13.16    0.35
 -11  -1   2   69.43    1.29
  11   1  -2   68.47    1.32
  11   1  -2   70.21    1.29
  11   1  -2   68.89    1.32
  12   1  -2   12.92    0.40
  12   1  -2   12.99    0.41
 -13  -1   2    5.99    0.35
  13   1  -2    6.45    0.30
 -14  -1   2    5.05    0.35
  14   1  -2    5.43    0.31
 -15  -1   2    1.70    0.22
  15   1  -2    1.84    0.20
 -16  -1   2    4.47    0.39
  16   1  -2    4.31    0.35
  17   1  -2    2.06    0.24
  18   1  -2    0.56    0.20
  19   1  -2    0.70    0.21
  19   0   2   -0.02    0.19
  18   0   2    0.37    0.19
  17   0   2    0.03    0.18
  16   0   2   -0.31    0.17
  15   0   2    0.19    0.16
 -15   0  -2    0.01    0.14
  14   0   2   -0.03    0.13
 -14   0  -2    0.07    0.13
  13   0   2    0.12    0.13
 -13   0  -2    0.31    0.13
  12   0   2    2.39    0.24
 -12   0  -2    2.96    0.28
 -12   0  -2    2.75    0.25
  11   0   2   11.34    0.38
  11   0   2   11.30    0.38
 -11   0  -2   11.56    0.38
 -11   0  -2   11.54    0.40
  10   0   2   28.92    0.64
  10   0   2   29.08    0.66
 -10   0  -2   28.63    0.68
 -10   0  -2   29.00    0.64
   9   0   2   27.06    0.58
   9   0   2   26.33    0.59
  -9   0  -2   26.79    0.62
  -9   0  -2   25.73    0.58
   8   0   2   51.38    0.97
   8   0   2   50.77    0.98
  -8   0  -2   52.15    1.00
  -8   0  -2   50.08    0.96
   7   0   2   97.00    1.72
   7   0   2   99.25    1.72
  -7   0  -2  100.02    1.74
  -7   0  -2   98.43    1.71
   6   0   2  196.54    3.19
   6   0   2  189.62    3.19
   6   0   2  188.18    3.18
  -6   0  -2  186.54    3.18
  -6   0  -2  192.33    3.27
   5   0   2  277.48    4.76
   5   0   2  291.70    4.69
  -5   0  -2  274.96    4.71
  -5   0  -2  278.16    4.69
  -5   0  -2  283.61    4.79
   4   0   2 1000.00   15.95
   4   0   2  940.38   15.98
   4   0   2  952.58   16.01
  -4   0  -2  962.52   16.10
  -4   0  -2  958.30   15.97
  -4   0  -2  943.98   15.96
  -4   0  -2  972.93   15.98
   3   0   2  466.40    7.58
   3   0   2  442.78    7.62
   3   0   2  447.00    7.61
  -3   0  -2  457.04    7.72
  -3   0  -2  447.99    7.59
  -3   0  -2  450.96    7.61
   2   0   2  229.34    3.94
   2   0   2  222.48    3.85
   2   0   2  229.95    3.88
   2   0   2  229.47    3.89
  -2   0  -2  234.52    3.87
  -2   0  -2  228.38    3.89
  -2   0  -2  225.96    3.95
   1   0   2    2.33    0.07
   1   0   2    2.38    0.07
   1   0   2    2.30    0.08
  -1   0  -2    2.42    0.08
  -1   0  -2    2.46    0.08
  -1   0  -2    2.27    0.07
  -1   0  -2    2.37    0.08
  -1   0   2  177.72    3.02
  -2   0   2  116.73    2.01
  -2   0   2  118.70    1.97
   2   0  -2  112.43    1.98
   2   0  -2  115.39    1.96
  -3   0   2   23.27    0.42
  -3   0   2   22.96    0.42
   3   0  -2   23.53    0.42
   3   0  -2   23.28    0.44
   3   0  -2   23.19    0.42
   3   0  -2   22.89    0.42
  -4   0   2   93.01    1.56
  -4   0   2   92.57    1.56
   4   0  -2   93.52    1.56
   4   0  -2   92.08    1.57
   4   0  -2   93.60    1.56
   4   0  -2   91.52    1.56
  -5   0   2  119.12    1.99
   5   0  -2  117.40    2.00
   5   0  -2  120.09    1.99
   5   0  -2  117.61    2.00
   5   0  -2  118.92    1.99
  -6   0   2   91.93    1.58
   6   0  -2   92.27    1.59
   6   0  -2   92.93    1.59
   6   0  -2   93.83    1.58
   6   0  -2   92.35    1.60
  -7   0   2   95.92    1.65
   7   0  -2   96.97    1.65
   7   0  -2   93.95    1.66
   7   0  -2   95.21    1.66
   7   0  -2   96.35    1.65
  -8   0   2   16.59    0.38
   8   0  -2   16.09    0.39
   8   0  -2   16.72    0.38
   8   0  -2   16.75    0.39
   8   0  -2   16.15    0.39
  -9   0   2   25.37    0.55
   9   0  -2   25.42    0.56
   9   0  -2   26.36    0.55
   9   0  -2   25.63    0.55
   9   0  -2   25.93    0.56
 -10   0   2    2.28    0.18
  10   0  -2    2.44    0.19
  10   0  -2    2.18    0.18
  10   0  -2    2.59    0.19
 -11   0   2    5.03    0.26
  11   0  -2    4.96    0.27
  11   0  -2    4.76    0.26
  11   0  -2    5.37    0.27
 -12   0   2    7.59    0.31
  12   0  -2    7.27    0.31
  12   0  -2    7.44    0.32
  13   0  -2    0.84    0.15
 -14   0   2    1.33    0.19
  14   0  -2    1.35    0.17
 -15   0   2    1.46    0.20
  15   0  -2    1.70    0.21
 -16   0   2    0.12    0.15
  16   0  -2    0.11    0.16
  17   0  -2    0.03    0.17
  18   0  -2   -0.13    0.17
  19   0  -2   -0.06    0.19
  19   1   2    0.54    0.21
  18   1   2    1.18    0.22
  17   1   2    0.90    0.21
  16   1   2    0.89    0.21
 -16  -1  -2    1.05    0.21
  15   1   2    5.84    0.37
 -15  -1  -2    5.33    0.38
  14   1   2    5.72    0.33
 -14  -1  -2    4.91    0.34
  13   1   2    2.15    0.20
 -13  -1  -2    2.35    0.27
  12   1   2   11.08    0.38
 -12  -1  -2   11.16    0.42
  11   1   2    3.33    0.24
  11   1   2    3.45    0.24
 -11  -1  -2    3.14    0.23
 -11  -1  -2    3.81    0.27
  10   1   2   12.09    0.37
  10   1   2   11.14    0.35
 -10  -1  -2   11.28    0.34
 -10  -1  -2   10.83    0.40
   9   1   2   23.09    0.53
   9   1   2   23.45    0.52
   9   1   2   23.66    0.54
  -9  -1  -2   23.99    0.58
  -9  -1  -2   23.62    0.52
   8   1   2    6.04    0.22
   8   1   2    6.05    0.23
   8   1   2    6.21    0.21
  -8  -1  -2    5.83    0.21
  -8  -1  -2    6.48    0.26
   7   1   2   20.92    0.44
   7   1   2   19.80    0.44
   7   1   2   20.02    0.45
  -7  -1  -2   20.24    0.48
  -7  -1  -2   20.06    0.44
   6   1   2   28.72    0.57
   6   1   2   29.45    0.56
  -6  -1  -2   29.19    0.57
  -6  -1  -2   29.47    0.61
   5   1   2   68.07    1.20
   5   1   2   67.54    1.19
   5   1   2   71.50    1.20
  -5  -1  -2   68.08    1.19
  -5  -1  -2   69.39    1.23
   4   1   2   87.10    1.50
   4   1   2   90.46    1.50
   4   1   2   89.43    1.51
  -4  -1  -2   88.85    1.50
  -4  -1  -2   89.30    1.54
  -4  -1  -2   88.47    1.53
   3   1   2   39.94    0.72
   3   1   2   38.75    0.70
   3   1   2   39.42    0.70
   3   1   2   40.48    0.70
  -3  -1  -2   40.75    0.70
  -3  -1  -2   39.97    0.70
  -3  -1  -2   40.11    0.73
   2   1   2   -0.01    0.03
   2   1   2    0.04    0.03
   2   1   2    0.01    0.03
   2   1   2   -0.01    0.03
  -2  -1  -2   -0.01    0.03
  -2  -1  -2   -0.05    0.04
  -2  -1  -2   -0.01    0.03
   1   1   2    9.32    0.18
   1   1   2    9.36    0.18
   1   1   2    9.24    0.20
   1   1   2    9.02    0.18
  -1  -1  -2    9.08    0.20
  -1  -1  -2    9.25    0.18
  -1  -1  -2    9.34    0.18
  -1  -1  -2    9.22    0.18
  -1  -1  -2    9.50    0.18
   0   1   2    9.38    0.18
   0  -1  -2    7.53    0.17
   0  -1  -2    9.62    0.19
   0  -1  -2    9.22    0.17
  -1   1   2   52.31    0.85
   1  -1  -2   45.71    0.84
   1  -1  -2   52.15    0.84
  -2   1   2    6.93    0.16
  -2   1   2    7.16    0.16
   2  -1  -2    7.23    0.16
   2  -1  -2    6.74    0.15
  -3   1   2    1.93    0.09
  -3   1   2    1.58    0.09
   3  -1  -2    1.80    0.08
   3  -1  -2    1.94    0.08
  -4   1   2    3.33    0.12
  -4   1   2    3.27    0.12
   4  -1  -2    3.45    0.12
   4  -1  -2    3.32    0.12
   4  -1  -2    3.48    0.11
   4  -1  -2    3.37    0.12
  -5   1   2   92.20    1.58
  -5   1   2   93.62    1.59
   5  -1  -2   92.05    1.57
   5  -1  -2   94.02    1.59
   5  -1  -2   92.79    1.59
   5  -1  -2   94.50    1.58
  -6   1   2   18.93    0.40
  -6   1   2   19.43    0.43
   6  -1  -2   18.67    0.40
   6  -1  -2   18.91    0.39
   6  -1  -2   19.25    0.41
  -7   1   2   46.69    0.87
   7  -1  -2   48.63    0.89
   7  -1  -2   47.46    0.88
   7  -1  -2   46.54    0.86
  -8   1   2   41.95    0.81
   8  -1  -2   41.33    0.79
   8  -1  -2   42.14    0.82
   8  -1  -2   42.44    0.81
  -9   1   2    4.80    0.21
   9  -1  -2    4.64    0.21
   9  -1  -2    4.82    0.21
   9  -1  -2    4.61    0.19
 -10   1   2   13.43    0.38
  10  -1  -2   12.93    0.38
  10  -1  -2   13.36    0.35
  10  -1  -2   12.83    0.38
 -11   1   2   69.93    1.32
  11  -1  -2   72.05    1.33
  11  -1  -2   69.07    1.34
 -12   1   2   14.04    0.42
  12  -1  -2   13.03    0.42
  13  -1  -2    6.79    0.33
 -14   1   2    4.92    0.32
  14  -1  -2    5.72    0.33
 -15   1   2    2.34    0.29
  15  -1  -2    2.03    0.23
 -16   1   2    4.08    0.36
  16  -1  -2    5.06    0.39
  17  -1  -2    2.42    0.26
  18  -1  -2    1.03    0.22
  19  -1  -2    0.86    0.24
  19   2   2   -0.08    0.18
  18   2   2    0.33    0.18
  17   2   2    0.09    0.16
  16   2   2    0.14    0.16
  15   2   2    0.45    0.15
 -15  -2  -2    0.25    0.17
  14   2   2    0.20    0.13
 -14  -2  -2    0.07    0.14
  13   2   2    0.81    0.14
 -13  -2  -2    0.64    0.16
  12   2   2    1.03    0.15
  12   2   2    0.86    0.13
 -12  -2  -2    0.95    0.16
  11   2   2    0.67    0.13
  11   2   2    0.66    0.12
 -11  -2  -2    0.64    0.15
  10   2   2    9.07    0.33
  10   2   2    9.29    0.31
 -10  -2  -2    9.51    0.31
 -10  -2  -2    9.06    0.38
   9   2   2    0.97    0.11
   9   2   2    0.91    0.10
   9   2   2    0.82    0.11
  -9  -2  -2    1.15    0.15
  -9  -2  -2    1.36    0.14
   8   2   2    0.61    0.08
   8   2   2    0.81    0.09
   8   2   2    0.71    0.09
  -8  -2  -2    0.91    0.12
  -8  -2  -2    0.89    0.10
   7   2   2    0.12    0.06
   7   2   2    0.16    0.06
   7   2   2    0.23    0.06
  -7  -2  -2    0.12    0.08
  -7  -2  -2    0.26    0.06
   6   2   2    7.41    0.22
   6   2   2    7.41    0.21
   6   2   2    7.66    0.20
  -6  -2  -2    7.43    0.25
  -6  -2  -2    7.40    0.21
   5   2   2   27.56    0.53
   5   2   2   27.54    0.52
  -5  -2  -2   27.77    0.58
  -5  -2  -2   28.11    0.53
   4   2   2    4.70    0.14
   4   2   2    4.94    0.15
  -4  -2  -2    4.75    0.18
  -4  -2  -2    4.86    0.14
   3   2   2   10.88    0.23
   3   2   2   10.93    0.23
  -3  -2  -2   11.28    0.23
  -3  -2  -2   10.90    0.27
  -3  -2  -2   10.88    0.29
   2   2   2    1.24    0.07
   2   2   2    1.34    0.09
   2   2   2    1.43    0.07
  -2  -2  -2    1.47    0.07
  -2  -2  -2    1.30    0.09
   1   2   2  192.67    3.37
   1   2   2  193.81    3.27
   1   2   2  194.13    3.28
  -1  -2  -2  191.67    3.26
  -1  -2  -2  192.62    3.37
   0   2   2   -0.07    0.07
   0   2   2    0.11    0.05
   0  -2  -2   -0.02    0.05
   0  -2  -2   -0.08    0.07
   0  -2  -2    0.29    0.06
  -1   2   2   10.34    0.21
  -1   2   2   10.57    0.21
   1  -2  -2   10.64    0.21
   1  -2  -2   10.13    0.21
  -2   2   2  269.05    4.68
  -2   2   2  277.77    4.66
   2  -2  -2  282.97    4.68
   2  -2  -2  276.74    4.70
  -3   2   2    0.65    0.07
  -3   2   2    0.57    0.07
   3  -2  -2    0.41    0.07
  -4   2   2   38.80    0.69
  -4   2   2   37.71    0.70
   4  -2  -2   38.71    0.70
  -5   2   2   62.59    1.10
  -5   2   2   63.21    1.11
   5  -2  -2   61.88    1.11
   5  -2  -2   63.59    1.07
  -6   2   2   36.83    0.70
  -6   2   2   37.38    0.69
   6  -2  -2   36.90    0.70
   6  -2  -2   34.59    0.70
   6  -2  -2   36.93    0.66
  -7   2   2   16.93    0.39
  -7   2   2   16.79    0.39
   7  -2  -2   16.62    0.39
   7  -2  -2   16.95    0.39
   7  -2  -2   16.40    0.35
  -8   2   2    8.21    0.27
   8  -2  -2    8.45    0.28
   8  -2  -2    8.23    0.23
   8  -2  -2    8.27    0.27
  -9   2   2    7.93    0.27
   9  -2  -2    7.24    0.22
   9  -2  -2    7.89    0.27
   9  -2  -2    7.58    0.28
 -10   2   2    1.48    0.14
  10  -2  -2    1.56    0.14
  10  -2  -2    1.26    0.14
  10  -2  -2    1.69    0.16
 -11   2   2    0.40    0.13
  11  -2  -2    0.08    0.11
  11  -2  -2    0.32    0.13
 -12   2   2    0.15    0.11
  12  -2  -2    0.21    0.12
 -13   2   2    0.35    0.13
  13  -2  -2    0.30    0.13
 -14   2   2    0.13    0.12
  14  -2  -2    0.30    0.14
 -15   2   2   -0.08    0.13
  15  -2  -2   -0.24    0.15
  16  -2  -2    0.27    0.19
  17  -2  -2    0.12    0.18
  18  -2  -2    0.13    0.19
  19  -2  -2    0.16    0.21
  19   3   2    0.19    0.18
  18   3   2    0.72    0.19
  17   3   2    0.26    0.16
  16   3   2    1.33    0.20
  15   3   2    1.04    0.17
 -15  -3  -2    0.98    0.21
  14   3   2    1.68    0.18
 -14  -3  -2    1.59    0.22
  13   3   2    4.15    0.26
 -13  -3  -2    4.30    0.33
  12   3   2    2.04    0.21
  12   3   2    2.37    0.22
 -12  -3  -2    1.83    0.21
  11   3   2   10.74    0.34
  11   3   2   10.50    0.37
 -11  -3  -2   10.52    0.43
  10   3   2   20.32    0.48
  10   3   2   20.39    0.51
 -10  -3  -2   20.56    0.58
 -10  -3  -2   20.32    0.49
   9   3   2    0.07    0.07
   9   3   2    0.07    0.08
  -9  -3  -2   -0.03    0.10
  -9  -3  -2    0.09    0.07
   8   3   2    3.19    0.16
   8   3   2    3.59    0.18
  -8  -3  -2    3.69    0.16
  -8  -3  -2    3.75    0.23
   7   3   2   21.17    0.46
   7   3   2   21.21    0.44
  -7  -3  -2   21.34    0.52
  -7  -3  -2   20.69    0.44
   6   3   2    0.16    0.04
   6   3   2    0.15    0.05
   6   3   2    0.19    0.05
  -6  -3  -2    0.11    0.07
  -6  -3  -2    0.17    0.05
   5   3   2    0.00    0.04
   5   3   2    0.02    0.04
   5   3   2    0.02    0.04
  -5  -3  -2    0.00    0.04
  -5  -3  -2   -0.04    0.06
   4   3   2    4.29    0.13
   4   3   2    4.05    0.12
   4   3   2    4.17    0.13
  -4  -3  -2    4.31    0.13
  -4  -3  -2    4.25    0.18
   3   3   2   -0.03    0.03
   3   3   2    0.00    0.03
   3   3   2   -0.03    0.04
   3   3   2   -0.02    0.03
  -3  -3  -2   -0.03    0.03
  -3  -3  -2   -0.02    0.05
   2   3   2    0.63    0.05
   2   3   2    0.69    0.08
   2   3   2    0.74    0.05
  -2  -3  -2    0.73    0.05
  -2  -3  -2    0.70    0.09
   1   3   2    8.31    0.16
   1   3   2    8.19    0.20
   1   3   2    7.95    0.16
  -1  -3  -2    8.30    0.17
  -1  -3  -2    8.15    0.21
   0   3   2   97.76    1.70
   0   3   2   99.65    1.70
   0  -3  -2  100.41    1.74
   0  -3  -2   99.88    1.64
  -1   3   2  115.00    1.89
  -1   3   2  112.02    1.96
  -1   3   2  112.52    1.94
   1  -3  -2  116.59    1.93
  -2   3   2   49.39    0.85
  -2   3   2   49.71    0.85
   2  -3  -2   49.34    0.86
  -3   3   2    1.04    0.08
  -3   3   2    0.96    0.09
   3  -3  -2    0.95    0.09
  -4   3   2   15.89    0.34
  -4   3   2   16.17    0.34
   4  -3  -2   15.51    0.34
  -5   3   2    5.72    0.19
  -5   3   2    5.49    0.18
   5  -3  -2    5.25    0.18
  -6   3   2    4.52    0.18
   6  -3  -2    4.09    0.13
   6  -3  -2    4.23    0.18
  -7   3   2    8.52    0.26
  -7   3   2    8.57    0.26
   7  -3  -2    8.46    0.20
   7  -3  -2    8.55    0.27
  -8   3   2    9.26    0.29
  -8   3   2    9.63    0.30
   8  -3  -2    9.32    0.23
   8  -3  -2    9.54    0.30
  -9   3   2   12.67    0.36
   9  -3  -2   12.36    0.29
   9  -3  -2   13.29    0.37
 -10   3   2    1.73    0.15
  10  -3  -2    1.74    0.16
  10  -3  -2    1.98    0.19
 -11   3   2    1.19    0.16
  11  -3  -2    0.90    0.15
 -12   3   2    1.70    0.18
  12  -3  -2    1.83    0.19
 -13   3   2    2.87    0.27
  13  -3  -2    2.65    0.28
 -14   3   2    1.33    0.17
 -14   3   2    1.22    0.20
  14  -3  -2    1.30    0.19
 -15   3   2    1.36    0.19
  15  -3  -2    1.87    0.24
  16  -3  -2    0.88    0.22
  17  -3  -2    0.25    0.20
  18  -3  -2    0.46    0.22
  19  -3  -2    0.82    0.24
  18   4   2    0.05    0.15
  17   4   2    0.00    0.14
  16   4   2   -0.04    0.14
  15   4   2    0.65    0.16
  14   4   2    1.89    0.18
 -14  -4  -2    1.47    0.21
  13   4   2    1.39    0.19
  13   4   2    1.56    0.16
 -13  -4  -2    1.63    0.21
  12   4   2    4.70    0.27
  12   4   2    4.80    0.25
 -12  -4  -2    4.83    0.34
  11   4   2   10.37    0.33
  11   4   2   10.64    0.36
 -11  -4  -2   10.77    0.44
  10   4   2   14.72    0.42
  10   4   2   15.11    0.39
 -10  -4  -2   14.74    0.49
   9   4   2   31.49    0.63
   9   4   2   31.75    0.62
   9   4   2   32.11    0.67
  -9  -4  -2   31.61    0.75
  -9  -4  -2   31.51    0.64
   8   4   2   35.02    0.69
   8   4   2   34.76    0.67
   8   4   2   34.15    0.66
  -8  -4  -2   35.01    0.78
  -8  -4  -2   34.29    0.67
   7   4   2   47.53    0.86
   7   4   2   48.12    0.86
   7   4   2   47.95    0.89
  -7  -4  -2   47.95    0.87
  -7  -4  -2   47.37    0.97
   6   4   2   30.22    0.56
   6   4   2   29.77    0.56
   6   4   2   30.42    0.58
  -6  -4  -2   29.49    0.65
  -6  -4  -2   30.53    0.57
   5   4   2   47.96    0.84
   5   4   2   48.70    0.84
   5   4   2   48.55    0.86
  -5  -4  -2   47.70    0.93
  -5  -4  -2   48.52    0.85
   4   4   2   63.28    1.09
   4   4   2   63.93    1.09
   4   4   2   64.11    1.10
  -4  -4  -2   64.45    1.18
  -4  -4  -2   65.64    1.10
   3   4   2   63.22    1.06
   3   4   2   61.86    1.06
   3   4   2   63.97    1.07
   3   4   2   63.53    1.14
  -3  -4  -2   63.43    1.07
  -3  -4  -2   63.21    1.14
   2   4   2  217.81    3.65
   2   4   2  216.75    3.66
   2   4   2  222.59    3.83
  -2  -4  -2  218.07    3.68
  -2  -4  -2  218.37    3.76
   1   4   2   16.92    0.36
   1   4   2   16.61    0.31
   1   4   2   17.00    0.31
  -1  -4  -2   17.15    0.36
  -1  -4  -2   17.25    0.31
   0   4   2  234.43    3.89
   0   4   2  233.85    3.97
   0   4   2  214.46    3.86
   0  -4  -2  234.55    3.87
   0  -4  -2  232.65    4.01
  -1   4   2   21.80    0.42
  -1   4   2   21.51    0.40
   1  -4  -2   21.53    0.42
   1  -4  -2   22.08    0.40
  -2   4   2   12.78    0.27
  -2   4   2   13.46    0.27
  -2   4   2   12.50    0.27
   2  -4  -2   13.17    0.27
  -3   4   2  356.18    5.88
  -3   4   2  341.38    5.92
   3  -4  -2  348.74    5.86
  -4   4   2  207.85    3.52
  -4   4   2  211.88    3.55
   4  -4  -2  206.37    3.46
  -5   4   2  147.91    2.49
  -5   4   2  149.73    2.50
   5  -4  -2  145.45    2.49
  -6   4   2  156.78    2.65
  -6   4   2  155.55    2.65
   6  -4  -2  156.77    2.65
  -7   4   2   71.38    1.28
  -7   4   2   71.01    1.29
   7  -4  -2   70.11    1.28
  -8   4   2   54.94    1.05
  -8   4   2   55.41    1.04
   8  -4  -2   54.92    1.05
  -9   4   2   20.19    0.50
  -9   4   2   20.02    0.49
   9  -4  -2   20.54    0.50
 -10   4   2   24.56    0.59
  10  -4  -2   25.20    0.60
 -11   4   2    9.22    0.36
  11  -4  -2    8.73    0.36
 -12   4   2    1.43    0.17
  12  -4  -2    1.66    0.19
 -13   4   2    1.78    0.19
  13  -4  -2    1.70    0.19
 -14   4   2    0.14    0.14
 -14   4   2    0.14    0.11
  14  -4  -2    0.14    0.15
  15  -4  -2   -0.18    0.16
  16  -4  -2    0.10    0.19
  17  -4  -2    0.02    0.19
  18  -4  -2    0.25    0.21
  19  -4  -2    0.04    0.22
  18   5   2    0.96    0.17
  17   5   2    1.51    0.18
  16   5   2    2.18    0.20
  15   5   2    4.22    0.29
  14   5   2    4.08    0.26
 -14  -5  -2    4.22    0.37
  13   5   2    5.04    0.26
  13   5   2    4.96    0.30
 -13  -5  -2    5.24    0.38
  12   5   2    8.47    0.34
  12   5   2    8.20    0.29
 -12  -5  -2    8.59    0.42
  11   5   2   21.58    0.55
  11   5   2   21.35    0.50
 -11  -5  -2   22.25    0.65
  10   5   2   29.77    0.62
  10   5   2   30.15    0.66
  10   5   2   30.19    0.66
 -10  -5  -2   30.07    0.76
   9   5   2   10.56    0.32
   9   5   2   10.76    0.29
   9   5   2   10.29    0.27
  -9  -5  -2   10.92    0.41
   8   5   2    6.24    0.19
   8   5   2    6.65    0.23
   8   5   2    6.26    0.20
  -8  -5  -2    6.57    0.31
  -8  -5  -2    6.64    0.21
   7   5   2   33.48    0.62
   7   5   2   33.25    0.65
   7   5   2   33.11    0.61
  -7  -5  -2   33.23    0.63
  -7  -5  -2   33.38    0.75
   6   5   2   17.78    0.36
   6   5   2   17.59    0.35
   6   5   2   17.93    0.38
  -6  -5  -2   18.27    0.37
  -6  -5  -2   17.76    0.47
   5   5   2   69.45    1.19
   5   5   2   70.58    1.19
   5   5   2   71.04    1.21
  -5  -5  -2   70.34    1.21
  -5  -5  -2   71.39    1.31
   4   5   2   20.14    0.37
   4   5   2   19.83    0.37
   4   5   2   20.14    0.38
  -4  -5  -2   20.42    0.47
  -4  -5  -2   20.67    0.38
   3   5   2    7.10    0.23
   3   5   2    6.97    0.15
   3   5   2    7.02    0.15
  -3  -5  -2    7.28    0.24
  -3  -5  -2    7.22    0.16
   2   5   2    7.11    0.22
   2   5   2    6.85    0.14
   2   5   2    7.04    0.14
  -2  -5  -2    7.03    0.15
  -2  -5  -2    6.81    0.21
   1   5   2    0.00    0.04
   1   5   2    0.01    0.03
   1   5   2    0.00    0.03
  -1  -5  -2    0.03    0.05
  -1  -5  -2    0.05    0.03
   0   5   2   21.14    0.38
   0   5   2   20.94    0.38
   0   5   2   20.70    0.42
   0  -5  -2   20.84    0.43
   0  -5  -2   21.27    0.39
  -1   5   2    7.01    0.19
  -1   5   2    7.15    0.17
   1  -5  -2    7.26    0.18
   1  -5  -2    7.12    0.19
  -2   5   2    9.48    0.22
  -2   5   2    9.64    0.22
  -2   5   2    9.56    0.22
   2  -5  -2    9.34    0.22
  -3   5   2   34.94    0.65
  -3   5   2   34.90    0.64
  -3   5   2   35.79    0.65
   3  -5  -2   35.58    0.66
  -4   5   2    0.36    0.07
  -4   5   2    0.45    0.07
   4  -5  -2    0.35    0.07
  -5   5   2    6.22    0.21
  -5   5   2    6.45    0.21
   5  -5  -2    5.91    0.21
  -6   5   2   38.89    0.75
  -6   5   2   38.26    0.74
   6  -5  -2   37.26    0.74
  -7   5   2   29.30    0.62
  -7   5   2   29.57    0.63
   7  -5  -2   30.23    0.63
  -8   5   2   14.18    0.39
  -8   5   2   14.14    0.39
   8  -5  -2   14.07    0.39
  -9   5   2   18.04    0.47
  -9   5   2   19.00    0.48
   9  -5  -2   18.33    0.48
 -10   5   2    6.36    0.30
  10  -5  -2    6.64    0.31
 -11   5   2    9.98    0.38
  11  -5  -2    9.92    0.39
 -12   5   2    9.32    0.38
  12  -5  -2    8.90    0.39
 -13   5   2    6.55    0.35
  13  -5  -2    6.18    0.36
 -14   5   2    4.29    0.35
  14  -5  -2    3.96    0.35
 -15   5   2    5.07    0.48
  15  -5  -2    4.95    0.41
  16  -5  -2    2.99    0.30
  17  -5  -2    1.95    0.28
  18  -5  -2    1.25    0.26
  19  -5  -2    0.83    0.26
  18   6   2    0.03    0.12
  17   6   2    0.20    0.12
  16   6   2    0.04    0.12
  15   6   2   -0.08    0.11
  14   6   2    0.23    0.11
  13   6   2    0.03    0.11
  13   6   2    0.02    0.09
 -13  -6  -2   -0.01    0.14
  12   6   2   -0.01    0.08
  12   6   2   -0.03    0.10
 -12  -6  -2    0.08    0.14
  11   6   2    3.04    0.19
  11   6   2    3.27    0.24
 -11  -6  -2    2.96    0.31
  10   6   2    2.34    0.21
  10   6   2    2.54    0.15
  10   6   2    2.61    0.17
 -10  -6  -2    2.30    0.23
   9   6   2    1.03    0.11
   9   6   2    1.19    0.10
   9   6   2    0.99    0.12
  -9  -6  -2    1.23    0.17
   8   6   2   16.74    0.35
   8   6   2   16.46    0.40
   8   6   2   15.94    0.34
  -8  -6  -2   16.46    0.50
   7   6   2   18.50    0.36
   7   6   2   18.59    0.37
   7   6   2   18.25    0.40
  -7  -6  -2   18.31    0.39
  -7  -6  -2   18.21    0.51
   6   6   2   14.41    0.29
   6   6   2   14.47    0.29
   6   6   2   14.40    0.33
  -6  -6  -2   14.74    0.43
  -6  -6  -2   14.73    0.31
   5   6   2   58.88    1.03
   5   6   2   59.61    1.00
   5   6   2   59.51    1.00
  -5  -6  -2   59.97    1.15
  -5  -6  -2   59.90    1.03
   4   6   2  160.67    2.66
   4   6   2  162.99    2.64
   4   6   2  157.07    2.64
  -4  -6  -2  163.34    2.78
  -4  -6  -2  161.98    2.66
   3   6   2   29.19    0.50
   3   6   2   29.28    0.50
  -3  -6  -2   29.60    0.52
  -3  -6  -2   29.53    0.62
   2   6   2   74.91    1.24
   2   6   2   76.96    1.34
   2   6   2   74.49    1.24
  -2  -6  -2   74.78    1.25
  -2  -6  -2   73.73    1.34
   1   6   2   78.30    1.31
   1   6   2   78.97    1.31
   1   6   2   78.73    1.39
  -1  -6  -2   79.86    1.32
  -1  -6  -2   78.78    1.39
   0   6   2   45.86    0.79
   0   6   2   45.83    0.84
   0   6   2   45.72    0.79
   0  -6  -2   46.15    0.84
   0  -6  -2   46.34    0.80
  -1   6   2   74.91    1.29
  -1   6   2   74.39    1.26
  -1   6   2   68.46    1.26
   1  -6  -2   77.99    1.27
   1  -6  -2   75.56    1.29
  -2   6   2    8.94    0.22
  -2   6   2    8.54    0.21
   2  -6  -2    8.70    0.22
  -3   6   2    6.00    0.18
  -3   6   2    5.84    0.17
  -3   6   2    6.03    0.19
   3  -6  -2    5.84    0.18
   3  -6  -2    5.99    0.17
  -4   6   2   21.90    0.43
  -4   6   2   22.34    0.47
  -4   6   2   21.86    0.47
  -4   6   2   22.65    0.46
   4  -6  -2   22.26    0.46
  -5   6   2    0.92    0.09
  -5   6   2    1.13    0.13
   5  -6  -2    1.05    0.10
   5  -6  -2    1.13    0.07
  -6   6   2   18.70    0.43
  -6   6   2   17.69    0.43
   6  -6  -2   17.93    0.43
  -7   6   2    0.32    0.09
  -7   6   2    0.55    0.10
   7  -6  -2    0.38    0.09
  -8   6   2    1.64    0.15
  -8   6   2    1.63    0.15
   8  -6  -2    1.57    0.14
  -9   6   2    0.12    0.11
  -9   6   2    0.04    0.09
   9  -6  -2   -0.01    0.10
 -10   6   2    0.33    0.13
  10  -6  -2    0.18    0.12
 -11   6   2    2.02    0.20
  11  -6  -2    1.85    0.20
 -12   6   2    0.78    0.16
  12  -6  -2    0.63    0.16
 -13   6   2    1.00    0.20
  13  -6  -2    1.23    0.20
 -14   6   2    1.24    0.21
  14  -6  -2    1.16    0.21
 -15   6   2    0.83    0.20
  15  -6  -2    0.85    0.22
  16  -6  -2    0.32    0.21
  17  -6  -2   -0.13    0.20
  18  -6  -2    0.01    0.21
  19  -6  -2   -0.16    0.23
  18   7   2   -0.11    0.10
  17   7   2    0.08    0.10
  16   7   2    0.10    0.10
  15   7   2    0.13    0.10
  14   7   2    0.21    0.13
  14   7   2    0.11    0.10
  13   7   2    0.54    0.10
  13   7   2    0.48    0.13
 -13  -7  -2    0.26    0.17
  12   7   2    0.35    0.09
  12   7   2    0.33    0.12
 -12  -7  -2    0.34    0.16
  11   7   2    0.08    0.08
  11   7   2    0.04    0.10
 -11  -7  -2    0.12    0.15
  10   7   2    0.00    0.05
  10   7   2    0.00    0.07
  10   7   2    0.16    0.09
 -10  -7  -2   -0.08    0.13
   9   7   2    1.48    0.13
   9   7   2    1.71    0.11
   9   7   2    1.68    0.18
  -9  -7  -2    2.21    0.27
   8   7   2    6.96    0.24
   8   7   2    6.81    0.18
   8   7   2    7.03    0.19
  -8  -7  -2    6.92    0.34
   7   7   2    6.20    0.21
   7   7   2    6.36    0.16
   7   7   2    6.20    0.15
  -7  -7  -2    7.00    0.33
   6   7   2    0.56    0.07
   6   7   2    0.64    0.05
   6   7   2    0.58    0.06
  -6  -7  -2    0.89    0.14
   5   7   2    0.27    0.06
  -5  -7  -2    0.37    0.10
  -4  -7  -2    5.64    0.25
  -3  -7  -2    0.10    0.09
   2   7   2    1.46    0.06
   2   7   2    1.18    0.06
   2   7   2    1.34    0.14
  -2  -7  -2    1.19    0.15
  -2  -7  -2    1.22    0.07
   1   7   2    3.73    0.18
   1   7   2    3.66    0.11
   1   7   2    3.79    0.11
  -1  -7  -2    3.91    0.12
  -1  -7  -2    3.77    0.18
   0   7   2    1.66    0.10
   0   7   2    1.88    0.14
   0   7   2    1.79    0.10
   0  -7  -2    1.71    0.14
   0  -7  -2    1.80    0.10
  -1   7   2   12.67    0.31
  -1   7   2   12.68    0.27
  -1   7   2   12.53    0.27
   1  -7  -2   13.14    0.28
   1  -7  -2   12.46    0.31
  -2   7   2   -0.10    0.05
  -2   7   2   -0.01    0.01
  -3   7   2   -0.04    0.04
  -3   7   2   -0.19    0.06
  -4   7   2   11.75    0.30
  -4   7   2   11.95    0.27
  -4   7   2   12.00    0.30
  -4   7   2   11.83    0.32
   4  -7  -2   11.86    0.27
   4  -7  -2   11.44    0.30
  -5   7   2    1.19    0.12
  -5   7   2    1.08    0.11
  -5   7   2    1.28    0.09
   5  -7  -2    1.19    0.11
   5  -7  -2    1.15    0.09
  -6   7   2   -0.23    0.07
  -6   7   2   -0.16    0.07
  -7   7   2    0.31    0.10
  -7   7   2    0.48    0.11
   7  -7  -2    0.32    0.09
  -8   7   2    5.50    0.27
  -8   7   2    5.33    0.26
   8  -7  -2    5.40    0.26
  -9   7   2    0.06    0.12
   9  -7  -2    0.10    0.11
 -10   7   2    1.50    0.18
  10  -7  -2    1.32    0.17
 -11   7   2   -0.34    0.12
  11  -7  -2   -0.14    0.12
 -12   7   2    1.55    0.20
  12  -7  -2    1.12    0.19
 -13   7   2    0.49    0.17
  13  -7  -2    0.33    0.16
 -14   7   2    0.73    0.20
  14  -7  -2    0.62    0.19
 -15   7   2    0.33    0.19
  15  -7  -2    0.26    0.20
 -16   7   2    0.11    0.25
  16  -7  -2    0.02    0.20
  17  -7  -2   -0.16    0.20
  18  -7  -2    0.15    0.22
  14   8   2    0.09    0.08
  14   8   2    0.20    0.13
  13   8   2    0.43    0.14
  13   8   2    0.46    0.08
  12   8   2    0.06    0.07
  12   8   2    0.15    0.11
 -12  -8  -2    0.06    0.15
  11   8   2    1.29    0.14
  11   8   2    1.20    0.09
  11   8   2    1.15    0.11
 -11  -8  -2    1.19    0.20
  10   8   2    4.61    0.14
  10   8   2    4.53    0.24
 -10  -8  -2    4.51    0.34
   9   8   2    7.08    0.26
  -9  -8  -2    7.03    0.37
   8   8   2    6.62    0.23
  -8  -8  -2    6.63    0.34
   7   8   2   42.96    0.81
  -7  -8  -2   44.25    0.96
   6   8   2   51.70    0.92
  -6  -8  -2   52.36    1.08
   5   8   2   36.09    0.66
  -5  -8  -2   36.89    0.80
  -4  -8  -2  114.68    2.05
  -3  -8  -2   76.54    1.41
  -2  -8  -2   70.17    1.30
   1   8   2   72.51    1.21
   1   8   2   73.84    1.31
   1   8   2   72.78    1.21
  -1  -8  -2   72.22    1.32
  -1  -8  -2   71.73    1.23
   0   8   2   85.12    1.49
   0   8   2   84.59    1.41
   0   8   2   83.30    1.42
   0  -8  -2   83.43    1.43
   0  -8  -2   84.36    1.49
  -1   8   2   82.03    1.43
  -1   8   2   83.85    1.46
  -1   8   2   85.02    1.43
   1  -8  -2   84.02    1.44
   1  -8  -2   84.00    1.47
  -2   8   2   29.66    0.57
  -2   8   2   28.88    0.56
   2  -8  -2   29.63    0.57
  -3   8   2   66.60    1.17
  -3   8   2   66.60    1.19
  -3   8   2   67.21    1.19
   3  -8  -2   67.57    1.19
  -4   8   2   34.68    0.64
  -4   8   2   34.51    0.67
  -4   8   2   34.32    0.69
  -4   8   2   34.58    0.68
   4  -8  -2   34.12    0.68
  -5   8   2   27.53    0.52
  -5   8   2   26.64    0.57
  -5   8   2   27.53    0.60
   5  -8  -2   27.42    0.58
   5  -8  -2   27.22    0.52
  -6   8   2    8.58    0.22
  -6   8   2    7.61    0.29
  -6   8   2    8.21    0.28
   6  -8  -2    8.32    0.19
   6  -8  -2    8.31    0.28
  -7   8   2    2.42    0.20
  -7   8   2    2.19    0.20
   7  -8  -2    2.33    0.20
  -8   8   2   22.70    0.57
  -8   8   2   23.06    0.56
   8  -8  -2   23.09    0.56
  -9   8   2    0.27    0.12
   9  -8  -2    0.56    0.13
 -10   8   2    1.18    0.18
  10  -8  -2    1.49    0.19
 -11   8   2    3.00    0.25
  11  -8  -2    3.38    0.30
 -12   8   2    1.77    0.20
  12  -8  -2    1.49    0.19
 -13   8   2    0.70    0.18
  13  -8  -2    0.53    0.17
 -14   8   2    0.28    0.18
  14  -8  -2    0.14    0.17
 -15   8   2    0.33    0.20
  15  -8  -2    0.11    0.19
 -16   8   2    0.16    0.20
  16  -8  -2   -0.07    0.20
  17  -8  -2    0.03    0.21
  18  -8  -2    0.10    0.23
  14   9   2    4.66    0.31
  13   9   2    5.39    0.31
  12   9   2    5.00    0.28
 -12  -9  -2    4.53    0.39
  11   9   2    7.56    0.30
 -11  -9  -2    7.39    0.42
  10   9   2    8.89    0.30
 -10  -9  -2    8.71    0.44
   9   9   2    9.21    0.29
  -9  -9  -2    8.91    0.42
   8   9   2   10.02    0.28
  -8  -9  -2   10.23    0.42
   7   9   2   20.94    0.44
  -7  -9  -2   20.31    0.59
   6   9   2   14.43    0.32
  -6  -9  -2   14.12    0.45
   5   9   2    7.27    0.19
  -5  -9  -2    7.39    0.31
  -4  -9  -2    2.91    0.21
  -3  -9  -2    0.66    0.11
  -2  -9  -2   21.19    0.51
   1   9   2    0.33    0.08
   1   9   2    0.49    0.05
   1   9   2    0.47    0.04
  -1  -9  -2    0.44    0.06
  -1  -9  -2    0.36    0.08
   0   9   2    0.15    0.04
   0   9   2    0.25    0.05
   0   9   2    0.16    0.06
   0  -9  -2    0.23    0.05
   0  -9  -2    0.09    0.06
  -1   9   2   -0.05    0.04
  -1   9   2   -0.01    0.04
  -1   9   2    0.06    0.05
   1  -9  -2    0.05    0.06
   1  -9  -2   -0.01    0.05
  -2   9   2    1.18    0.11
  -2   9   2    0.92    0.09
  -2   9   2    0.97    0.09
   2  -9  -2    1.14    0.09
  -3   9   2    2.48    0.14
  -3   9   2    2.77    0.13
   3  -9  -2    2.63    0.14
  -4   9   2   16.13    0.40
  -4   9   2   15.97    0.38
  -4   9   2   15.83    0.34
  -4   9   2   15.81    0.37
   4  -9  -2   15.98    0.39
  -5   9   2    8.85    0.28
  -5   9   2    8.66    0.22
  -5   9   2    8.85    0.27
  -5   9   2    8.75    0.30
   5  -9  -2    8.74    0.28
  -6   9   2   21.01    0.50
  -6   9   2   21.56    0.52
  -6   9   2   20.75    0.42
   6  -9  -2   21.22    0.51
   6  -9  -2   20.73    0.41
  -7   9   2   17.07    0.45
  -7   9   2   17.01    0.47
  -7   9   2   16.29    0.36
   7  -9  -2   17.00    0.45
  -8   9   2   23.92    0.48
  -8   9   2   24.20    0.60
  -8   9   2   24.79    0.59
   8  -9  -2   24.16    0.60
  -9   9   2   17.03    0.49
   9  -9  -2   15.67    0.48
 -10   9   2    8.99    0.38
  10  -9  -2    8.69    0.38
 -11   9   2   19.34    0.58
  11  -9  -2   19.06    0.58
 -12   9   2    9.79    0.45
  12  -9  -2    9.58    0.44
 -13   9   2    8.35    0.45
  13  -9  -2    7.13    0.42
 -14   9   2    5.34    0.44
  14  -9  -2    4.27    0.40
 -15   9   2    3.23    0.32
  15  -9  -2    2.93    0.31
 -16   9   2    1.56    0.27
  16  -9  -2    1.90    0.29
  17  -9  -2    0.77    0.26
  18  -9  -2    1.03    0.29
  15  10   2    0.21    0.17
  14  10   2    1.04    0.16
  13  10   2    0.95    0.15
  12  10   2    1.11    0.15
  11  10   2    3.05    0.22
 -11 -10  -2    2.17    0.25
  10  10   2    4.37    0.23
 -10 -10  -2    3.73    0.35
   9  10   2    6.37    0.24
  -9 -10  -2    6.66    0.39
   8  10   2    7.59    0.24
  -8 -10  -2    7.62    0.38
   7  10   2    0.62    0.08
  -7 -10  -2    0.29    0.14
   6  10   2   17.85    0.38
  -6 -10  -2   17.84    0.54
  -5 -10  -2   10.02    0.37
  -4 -10  -2   22.28    0.57
  -3 -10  -2    8.54    0.32
  -2 -10  -2    4.28    0.22
   1  10   2   25.93    0.45
  -1 -10  -2   26.20    0.59
   0  10   2    9.73    0.22
   0  10   2    9.37    0.29
   0  10   2    9.83    0.22
   0 -10  -2    9.40    0.30
   0 -10  -2    9.42    0.24
  -1  10   2   32.58    0.61
  -1  10   2   32.12    0.66
  -1  10   2   33.36    0.61
   1 -10  -2   32.28    0.67
   1 -10  -2   32.59    0.63
  -2  10   2   67.59    1.21
  -2  10   2   66.88    1.19
  -2  10   2   68.03    1.18
   2 -10  -2   66.56    1.20
  -3  10   2   59.17    1.08
  -3  10   2   60.66    1.08
   3 -10  -2   60.12    1.10
  -4  10   2   44.70    0.87
  -4  10   2   44.62    0.85
  -4  10   2   44.20    0.84
  -4  10   2   43.19    0.81
   4 -10  -2   42.68    0.85
  -5  10   2   56.94    1.09
  -5  10   2   55.87    1.06
  -5  10   2   56.56    1.06
  -5  10   2   55.16    1.00
   5 -10  -2   56.60    1.07
  -6  10   2   39.62    0.74
  -6  10   2   41.76    0.86
  -6  10   2   41.47    0.84
   6 -10  -2   41.92    0.85
  -7  10   2   10.12    0.36
  -7  10   2    9.55    0.35
   7 -10  -2   10.84    0.36
  -8  10   2   21.77    0.56
  -8  10   2   21.29    0.57
   8 -10  -2   21.63    0.57
  -9  10   2   14.64    0.47
   9 -10  -2   14.96    0.47
 -10  10   2    4.07    0.32
  10 -10  -2    3.80    0.30
 -11  10   2    4.02    0.35
  11 -10  -2    3.56    0.33
 -12  10   2    1.96    0.24
  12 -10  -2    1.71    0.22
 -13  10   2    0.19    0.19
  13 -10  -2    0.08    0.17
 -14  10   2    0.08    0.20
  14 -10  -2   -0.24    0.17
 -15  10   2    0.09    0.22
  15 -10  -2   -0.02    0.21
 -16  10   2    0.08    0.22
  16 -10  -2   -0.17    0.21
 -17  10   2   -0.03    0.21
  17 -10  -2    0.11    0.23
  15  11   2    0.22    0.14
  14  11   2   -0.03    0.12
  13  11   2   -0.01    0.11
  12  11   2   -0.02    0.11
  11  11   2   -0.01    0.10
 -11 -11  -2    0.10    0.19
  10  11   2    0.25    0.10
 -10 -11  -2    0.18    0.16
   9  11   2    0.12    0.09
  -9 -11  -2    0.11    0.15
   8  11   2    0.20    0.08
  -8 -11  -2    0.22    0.15
   7  11   2    1.50    0.14
  -7 -11  -2    1.20    0.18
   6  11   2    4.86    0.17
  -6 -11  -2    4.22    0.30
  -5 -11  -2    0.70    0.15
  -4 -11  -2    0.10    0.11
  -3 -11  -2    0.29    0.11
  -2 -11  -2    1.48    0.15
  -1 -11  -2   -0.05    0.08
   0  11   2    1.22    0.09
   0  11   2    1.42    0.10
   0 -11  -2    1.22    0.11
   0 -11  -2    1.17    0.13
  -1  11   2    0.14    0.06
  -1  11   2    0.17    0.06
   1 -11  -2    0.15    0.07
   1 -11  -2    0.13    0.08
  -2  11   2    0.20    0.07
  -2  11   2    0.18    0.07
  -2  11   2    0.05    0.08
   2 -11  -2    0.18    0.08
  -3  11   2    3.67    0.18
  -3  11   2    4.07    0.18
  -3  11   2    4.09    0.20
  -3  11   2    4.04    0.22
   3 -11  -2    3.69    0.20
  -4  11   2    1.14    0.12
  -4  11   2    0.94    0.12
  -4  11   2    0.86    0.11
   4 -11  -2    1.17    0.13
  -5  11   2    3.76    0.23
  -5  11   2    4.18    0.25
  -5  11   2    3.35    0.15
   5 -11  -2    3.62    0.22
  -6  11   2    0.32    0.06
  -6  11   2    0.39    0.11
  -6  11   2    0.40    0.11
   6 -11  -2    0.37    0.12
  -7  11   2    0.71    0.14
  -7  11   2    0.83    0.13
   7 -11  -2    0.86    0.14
  -8  11   2    0.47    0.13
  -8  11   2    0.87    0.20
   8 -11  -2    0.63    0.14
  -9  11   2    0.26    0.13
   9 -11  -2    0.03    0.14
 -10  11   2    0.06    0.14
  10 -11  -2    0.14    0.14
 -11  11   2    0.15    0.16
  11 -11  -2    0.07    0.14
 -12  11   2   -0.07    0.17
  12 -11  -2    0.00    0.16
 -13  11   2    0.34    0.20
  13 -11  -2    0.41    0.20
 -14  11   2   -0.08    0.20
  14 -11  -2    0.03    0.19
 -15  11   2   -0.12    0.20
  15 -11  -2   -0.16    0.20
 -16  11   2   -0.10    0.22
  16 -11  -2   -0.07    0.25
 -17  11   2    0.29    0.24
  15  12   2    0.03    0.13
  14  12   2    0.00    0.12
  13  12   2    0.15    0.13
  12  12   2    0.66    0.13
  11  12   2    0.96    0.13
  10  12   2    0.81    0.12
 -10 -12  -2    1.03    0.21
   9  12   2    0.66    0.11
  -9 -12  -2    0.79    0.18
   8  12   2    7.45    0.25
  -8 -12  -2    7.74    0.41
   7  12   2    4.53    0.19
  -7 -12  -2    3.83    0.32
   6  12   2    0.08    0.06
  -6 -12  -2   -0.05    0.12
  -5 -12  -2    0.24    0.13
  -4 -12  -2   -0.03    0.10
  -3 -12  -2    5.61    0.29
  -2 -12  -2    6.25    0.29
  -1 -12  -2   12.24    0.38
   0  12   2    1.19    0.07
   0  12   2    1.32    0.09
   0 -12  -2    1.05    0.12
  -1  12   2    2.19    0.11
  -1  12   2    2.03    0.13
   1 -12  -2    2.13    0.17
  -2  12   2    4.07    0.16
  -2  12   2    3.95    0.18
  -3  12   2    2.90    0.18
  -3  12   2    3.16    0.22
  -3  12   2    2.86    0.16
  -4  12   2   11.86    0.37
  -4  12   2   11.85    0.34
  -4  12   2   11.47    0.30
  -5  12   2   16.99    0.47
  -5  12   2   16.31    0.43
  -6  12   2    7.52    0.32
  -6  12   2    6.82    0.30
  -7  12   2    9.66    0.39
  -7  12   2    9.12    0.36
  -8  12   2    2.10    0.20
  -9  12   2    2.43    0.22
 -10  12   2    0.80    0.18
 -11  12   2    0.07    0.16
 -12  12   2   -0.12    0.17
 -13  12   2   -0.10    0.18
 -14  12   2    0.24    0.22
 -15  12   2    0.07    0.21
 -16  12   2    0.40    0.24
  15  13   2    0.67    0.15
  14  13   2    1.31    0.17
  13  13   2    1.69    0.18
  12  13   2    2.93    0.25
  11  13   2    3.63    0.24
  10  13   2    3.67    0.23
   9  13   2    4.19    0.22
  -9 -13  -2    4.75    0.38
   8  13   2    7.28    0.25
  -8 -13  -2    7.96    0.43
   7  13   2    4.37    0.20
  -7 -13  -2    5.17    0.35
   6  13   2    8.51    0.25
  -6 -13  -2    9.55    0.42
  -5 -13  -2    4.63    0.31
  -4 -13  -2    5.88    0.32
  -3 -13  -2    1.46    0.17
  -2 -13  -2    1.35    0.16
  -1 -13  -2   -0.03    0.09
   0  13   2    1.06    0.08
   0 -13  -2    1.02    0.13
  -1  13   2    0.61    0.07
  -1  13   2    0.59    0.08
   1 -13  -2    0.54    0.11
  -2  13   2    4.80    0.20
  -2  13   2    4.76    0.17
  -3  13   2    3.61    0.19
  -3  13   2    4.33    0.25
  -4  13   2    0.00    0.09
  -4  13   2    0.02    0.09
  -5  13   2    0.67    0.12
  -5  13   2    0.73    0.13
  -6  13   2    3.19    0.26
  -6  13   2    2.88    0.24
  -7  13   2    5.21    0.31
  -7  13   2    5.73    0.33
  -8  13   2    6.18    0.33
  -9  13   2    5.16    0.35
 -10  13   2    1.76    0.23
 -11  13   2    1.81    0.24
 -12  13   2    1.27    0.24
 -13  13   2    1.12    0.25
 -14  13   2    2.06    0.29
 -15  13   2    1.65    0.28
 -16  13   2    1.23    0.26
  14  14   2   -0.02    0.11
  13  14   2    0.15    0.12
  12  14   2    0.29    0.12
  11  14   2    0.58    0.12
  10  14   2    1.13    0.13
   9  14   2    3.62    0.21
   8  14   2   10.29    0.30
  -8 -14  -2   10.82    0.50
   7  14   2   12.08    0.32
  -7 -14  -2   12.73    0.51
   6  14   2    7.61    0.25
  -6 -14  -2    9.04    0.42
  -5 -14  -2   13.54    0.50
  -4 -14  -2   19.22    0.58
  -3 -14  -2   29.87    0.75
  -2 -14  -2   31.79    0.76
  -1 -14  -2   28.36    0.69
   0 -14  -2   22.68    0.58
  -1  14   2   17.07    0.36
  -1  14   2   16.43    0.35
  -2  14   2    6.51    0.23
  -2  14   2    6.69    0.29
  -3  14   2    5.15    0.28
  -3  14   2    4.86    0.23
  -4  14   2   12.80    0.37
  -4  14   2   12.22    0.41
  -5  14   2    8.97    0.33
  -5  14   2    9.00    0.37
  -6  14   2    6.43    0.31
  -6  14   2    6.89    0.36
  -7  14   2    3.50    0.37
  -7  14   2    2.60    0.27
  -8  14   2    0.59    0.18
  -9  14   2    0.09    0.16
 -10  14   2    1.03    0.20
 -11  14   2    0.43    0.19
 -12  14   2    0.45    0.21
 -13  14   2    0.18    0.20
 -14  14   2    0.50    0.22
 -15  14   2    0.27    0.23
  14  15   2    0.46    0.13
  13  15   2    0.26    0.12
  12  15   2    0.14    0.12
  11  15   2    0.00    0.10
  10  15   2    0.15    0.10
   9  15   2    0.49    0.10
   8  15   2    0.04    0.08
   7  15   2    1.06    0.11
  -7 -15  -2    1.29    0.21
   6  15   2    0.53    0.09
  -6 -15  -2    0.75    0.18
  -5 -15  -2    0.60    0.17
  -4 -15  -2    1.03    0.18
  -3 -15  -2    0.37    0.15
  -2 -15  -2    1.14    0.18
  -1 -15  -2    0.23    0.13
   0 -15  -2   -0.03    0.11
  -1  15   2   -0.17    0.05
  -2  15   2   -0.08    0.09
  -2  15   2    0.15    0.12
  -3  15   2   -0.20    0.11
  -3  15   2   -0.31    0.09
  -4  15   2   -0.21    0.11
  -4  15   2   -0.07    0.11
  -5  15   2   -0.07    0.12
  -5  15   2   -0.03    0.11
  -6  15   2   -0.05    0.14
  -6  15   2    0.00    0.14
  -7  15   2    0.65    0.17
  -8  15   2    0.42    0.17
  -9  15   2    0.09    0.16
 -10  15   2    0.56    0.18
 -11  15   2    0.23    0.18
 -12  15   2    0.26    0.20
 -13  15   2    0.40    0.21
 -14  15   2    0.27    0.22
  13  16   2    0.30    0.12
  12  16   2    0.13    0.11
  11  16   2   -0.03    0.10
  10  16   2    0.09    0.09
   9  16   2    0.04    0.09
   8  16   2    0.01    0.08
   7  16   2    0.81    0.10
  -7 -16  -2    0.62    0.30
   6  16   2    0.81    0.10
  -6 -16  -2    0.82    0.19
  -5 -16  -2    1.51    0.20
  -4 -16  -2    1.48    0.20
  -3 -16  -2    2.91    0.28
  -2 -16  -2    1.35    0.18
  -1 -16  -2    2.44    0.24
   0 -16  -2    1.02    0.15
  -1  16   2    1.22    0.15
  -2  16   2    0.91    0.15
  -2  16   2    0.92    0.10
  -3  16   2    0.08    0.11
  -3  16   2   -0.12    0.09
  -4  16   2   -0.04    0.12
  -4  16   2   -0.03    0.10
  -5  16   2   -0.07    0.11
  -5  16   2    0.13    0.13
  -6  16   2    0.25    0.15
  -6  16   2    0.10    0.14
  -7  16   2   -0.37    0.14
  -8  16   2    0.06    0.16
  -9  16   2    0.24    0.16
 -10  16   2    0.35    0.17
 -11  16   2    0.28    0.19
 -12  16   2    0.32    0.20
 -13  16   2    0.18    0.20
 -14  16   2    0.13    0.21
  12  17   2    1.01    0.13
  11  17   2    0.78    0.12
  10  17   2    0.47    0.11
   7  17   2    0.28    0.09
   6  17   2    0.47    0.09
  -6 -17  -2    0.36    0.22
  -5 -17  -2    0.11    0.14
  -4 -17  -2    0.39    0.15
  -3 -17  -2    0.60    0.16
  -2 -17  -2    0.25    0.14
   0  17   2    0.08    0.10
  -1  17   2    1.11    0.15
  -2  17   2    0.25    0.11
  -3  17   2    0.13    0.12
  -3  17   2    0.07    0.09
  -4  17   2    0.76    0.12
  -4  17   2    0.63    0.14
  -5  17   2    1.05    0.15
  -5  17   2    1.13    0.18
  -6  17   2    1.17    0.17
  -7  17   2    3.58    0.32
  -8  17   2    3.22    0.34
  -9  17   2    4.58    0.39
 -10  17   2    4.76    0.40
 -11  17   2    1.54    0.24
 -12  17   2    0.81    0.22
 -13  17   2    0.86    0.24
   6  18   2    1.39    0.12
  -5 -18  -2    1.39    0.36
  -4 -18  -2    2.90    0.33
   1  18   2    6.12    0.30
   0  18   2    4.57    0.29
  -1  18   2    5.89    0.32
  -2  18   2    6.36    0.34
  -3  18   2    6.66    0.36
  -3  18   2    6.00    0.22
  -4  18   2    6.02    0.27
  -4  18   2    6.77    0.37
  -5  18   2    6.37    0.39
  -5  18   2    5.99    0.31
  -6  18   2    5.85    0.33
  -7  18   2    4.12    0.33
  -8  18   2    4.73    0.37
  -9  18   2    4.71    0.39
 -10  18   2    1.42    0.23
 -11  18   2    0.18    0.20
 -12  18   2    0.02    0.22
   2  19   2    0.02    0.11
   1  19   2    0.12    0.11
   0  19   2   -0.05    0.11
  -1  19   2    0.04    0.13
  -2  19   2    0.24    0.14
  -3  19   2    0.47    0.16
  -4  19   2    0.20    0.10
  -4  19   2    0.28    0.15
  -5  19   2    0.18    0.12
  -6  19   2    0.38    0.15
  -7  19   2    0.77    0.18
  -8  19   2    0.95    0.20
  -9  19   2    0.29    0.19
 -10  19   2    0.12    0.20
   5  20   2   -0.10    0.10
   4  20   2    0.33    0.12
   3  20   2    0.32    0.12
   2  20   2    0.63    0.13
   1  20   2    0.08    0.11
   0  20   2    0.40    0.14
  -1  20   2   -0.08    0.12
  -2  20   2    0.18    0.14
  -3  20   2   -0.04    0.13
  -4  20   2    0.08    0.15
  -5  20   2   -0.10    0.10
  -6  20   2   -0.22    0.12
  -7  20   2   -0.31    0.14
  -8  20   2   -0.24    0.16
  -9  20   2   -0.19    0.18
   5  21   2    0.17    0.10
   5  21   2    0.07    0.09
   4  21   2    0.18    0.11
   3  21   2   -0.01    0.12
   2  21   2   -0.03    0.12
   1  21   2    0.24    0.14
   0  21   2    0.24    0.14
  -1  21   2    0.18    0.14
  -2  21   2    0.29    0.15
  -3  21   2    0.40    0.16
  -6  21   2   -0.19    0.11
  -7  21   2   -0.37    0.13
   4  22   2    1.33    0.15
   3  22   2    1.45    0.17
   2  22   2    1.43    0.18
   1  22   2    2.55    0.29
   0  22   2    1.32    0.20
  -1  22   2    1.05    0.19
  -2  22   2    1.23    0.20
  -3  22   2    1.22    0.21
  -3  22  -3    0.05    0.17
  -2  22  -3   -0.02    0.17
  -1  22  -3    0.07    0.17
   0  22  -3   -0.04    0.15
   1  22  -3   -0.12    0.14
   2  22  -3   -0.21    0.13
   3  22  -3   -0.11    0.12
  -6  21  -3    0.86    0.13
  -3  21  -3    1.39    0.21
  -2  21  -3    1.70    0.22
  -1  21  -3    1.80    0.22
   0  21  -3    1.47    0.19
   1  21  -3    1.03    0.16
   2  21  -3    0.83    0.15
   3  21  -3    0.63    0.13
  -8  20  -3    0.70    0.18
  -7  20  -3    0.67    0.16
  -6  20  -3    0.30    0.13
  -5  20  -3    0.17    0.11
  -4  20  -3    0.05    0.16
  -3  20  -3    0.23    0.16
  -2  20  -3    0.62    0.18
  -1  20  -3    0.08    0.14
   0  20  -3    0.13    0.13
   1  20  -3   -0.05    0.12
   2  20  -3    0.02    0.12
   3  20  -3    0.16    0.11
   4  20  -3    0.01    0.09
  -9  19  -3    0.31    0.18
  -8  19  -3    0.03    0.15
  -7  19  -3    0.12    0.15
  -6  19  -3    0.45    0.15
  -5  19  -3    0.17    0.13
  -4  19  -3    0.08    0.10
  -4  19  -3    0.40    0.18
  -3  19  -3    0.43    0.17
  -2  19  -3    0.61    0.18
  -1  19  -3    1.32    0.19
   0  19  -3    2.10    0.21
   1  19  -3    1.59    0.18
   2  19  -3    2.37    0.24
   3  19  -3    2.62    0.23
 -11  18  -3    0.12    0.19
 -10  18  -3    0.05    0.18
  -9  18  -3    0.00    0.16
  -8  18  -3   -0.09    0.15
  -7  18  -3   -0.13    0.14
  -6  18  -3   -0.26    0.12
  -5  18  -3   -0.15    0.16
  -5  18  -3   -0.27    0.11
  -4  18  -3   -0.12    0.10
  -4  18  -3   -0.04    0.14
  -3  18  -3    0.57    0.09
  -3  18  -3    0.68    0.16
  -2  18  -3    0.65    0.16
  -1  18  -3    0.47    0.15
   0  18  -3    0.00    0.12
   1  18  -3    0.16    0.12
   2  18  -3    0.19    0.11
   3  18  -3    0.22    0.10
   4  18  -3    0.17    0.09
 -12  17  -3    0.07    0.20
 -11  17  -3    0.12    0.20
 -10  17  -3   -0.04    0.18
  -9  17  -3    0.03    0.17
  -8  17  -3   -0.06    0.16
  -7  17  -3    0.88    0.18
  -6  17  -3    0.12    0.13
  -5  17  -3    0.26    0.12
  -5  17  -3    0.30    0.15
  -4  17  -3    0.86    0.13
  -4  17  -3    0.84    0.17
  -3  17  -3    1.47    0.12
  -3  17  -3    1.23    0.17
  -2  17  -3    2.32    0.26
  -1  17  -3    3.80    0.27
   0  17  -3    2.49    0.24
   1  17  -3    5.13    0.26
   2  17  -3    6.02    0.26
   3  17  -3    4.65    0.22
   4  17  -3    4.48    0.20
  -5 -17   3    5.01    0.34
  -6 -17   3    2.50    0.28
  -7 -17   3    1.07    0.19
 -13  16  -3    1.33    0.27
 -12  16  -3    1.32    0.25
 -11  16  -3    1.62    0.26
 -10  16  -3    0.89    0.22
  -9  16  -3    0.86    0.20
  -8  16  -3    0.51    0.17
  -7  16  -3    0.17    0.15
  -6  16  -3    0.83    0.16
  -5  16  -3    0.64    0.15
  -5  16  -3    0.55    0.14
  -4  16  -3    0.82    0.17
  -4  16  -3    0.63    0.12
  -3  16  -3    0.24    0.09
  -3  16  -3    0.25    0.13
  -2  16  -3    0.06    0.07
  -2  16  -3    0.27    0.12
  -1  16  -3    0.02    0.10
   0  16  -3    0.19    0.10
   1  16  -3    0.52    0.11
   2  16  -3   -0.13    0.08
  -3 -16   3    1.85    0.19
   3  16  -3    2.16    0.17
  -4 -16   3    0.42    0.13
   4  16  -3    0.57    0.08
  -5 -16   3    0.86    0.16
  -6 -16   3    1.03    0.18
  -7 -16   3    0.79    0.18
  -8 -16   3    2.11    0.25
 -13  15  -3    0.11    0.21
 -12  15  -3    0.44    0.21
 -11  15  -3    1.01    0.23
 -10  15  -3    0.50    0.20
  -9  15  -3    1.78    0.22
  -8  15  -3    4.99    0.35
  -7  15  -3    8.18    0.38
  -6  15  -3   13.68    0.50
  -6  15  -3   14.58    0.45
  -5  15  -3    9.89    0.41
  -5  15  -3    9.58    0.35
  -4  15  -3   15.25    0.48
  -4  15  -3   15.48    0.42
  -3  15  -3   14.06    0.37
  -3  15  -3   13.71    0.44
  -2  15  -3   25.20    0.51
  -2  15  -3   24.82    0.61
  -1  15  -3   16.68    0.45
   0  15  -3   11.59    0.35
  -1 -15   3   10.98    0.36
   1  15  -3   11.74    0.33
  -2 -15   3   10.79    0.37
   2  15  -3   10.88    0.30
  -3 -15   3    8.73    0.35
   3  15  -3    8.56    0.25
  -4 -15   3    7.74    0.35
  -5 -15   3    4.80    0.31
  -6 -15   3    1.98    0.22
  -7 -15   3    0.44    0.16
  -8 -15   3    0.59    0.18
  -9 -15   3    0.70    0.25
 -14  14  -3    0.15    0.22
 -13  14  -3    0.76    0.25
 -12  14  -3    1.01    0.23
 -11  14  -3    0.90    0.23
 -10  14  -3    0.50    0.19
  -9  14  -3    0.91    0.19
  -8  14  -3    1.14    0.18
  -7  14  -3    2.70    0.27
  -6  14  -3    0.53    0.13
  -6  14  -3    0.53    0.14
  -5  14  -3    0.80    0.12
  -5  14  -3    0.60    0.14
  -4  14  -3    0.80    0.11
  -4  14  -3    0.57    0.13
  -3  14  -3    0.58    0.10
  -3  14  -3    0.38    0.11
  -2  14  -3    0.51    0.08
  -2  14  -3    0.38    0.11
   1 -14   3    1.85    0.18
  -1  14  -3    1.76    0.11
  -1  14  -3    2.18    0.12
  -1  14  -3    2.03    0.20
   0 -14   3    0.36    0.09
   0  14  -3    0.29    0.09
  -1 -14   3    0.34    0.10
   1  14  -3    0.52    0.09
  -2 -14   3    0.67    0.12
   2  14  -3    0.66    0.09
  -3 -14   3    2.87    0.23
   3  14  -3    2.71    0.14
  -4 -14   3    4.63    0.28
  -5 -14   3    3.66    0.28
  -6 -14   3    0.48    0.14
  -7 -14   3    0.58    0.16
  -8 -14   3    0.04    0.14
  -9 -14   3   -0.15    0.15
 -15  13  -3    0.01    0.22
 -14  13  -3    0.20    0.22
 -13  13  -3    0.54    0.22
 -12  13  -3    0.17    0.20
 -11  13  -3   -0.03    0.18
 -10  13  -3    0.22    0.17
  -9  13  -3    1.91    0.22
  -8  13  -3    4.37    0.32
  -7  13  -3    0.60    0.15
  -6  13  -3    0.56    0.13
  -6  13  -3    0.41    0.13
  -5  13  -3    3.55    0.23
  -5  13  -3    3.56    0.27
  -4  13  -3    3.92    0.21
  -4  13  -3    3.42    0.24
  -3  13  -3    5.53    0.27
  -3  13  -3    5.14    0.22
  -2  13  -3    4.44    0.19
  -2  13  -3    4.48    0.17
  -2  13  -3    4.54    0.24
   1 -13   3    7.40    0.23
  -1  13  -3    7.61    0.20
  -1  13  -3    7.40    0.19
  -1  13  -3    7.62    0.21
  -1  13  -3    7.41    0.27
   0 -13   3    1.20    0.14
   0  13  -3    1.19    0.11
  -1 -13   3    2.92    0.19
   1  13  -3    2.46    0.26
   1  13  -3    3.03    0.16
  -2 -13   3    0.64    0.11
   2  13  -3    0.59    0.17
   2  13  -3    0.58    0.08
  -3 -13   3   -0.05    0.09
   3  13  -3    0.00    0.14
   3  13  -3   -0.15    0.05
  -4 -13   3   -0.07    0.10
   4  13  -3   -0.02    0.15
  -5 -13   3   -0.16    0.09
   5  13  -3    0.11    0.16
  -6 -13   3    0.35    0.13
   6  13  -3    0.19    0.17
  -7 -13   3   -0.03    0.12
   7  13  -3   -0.02    0.17
  -8 -13   3    0.19    0.15
  -9 -13   3    1.09    0.20
 -10 -13   3   -0.13    0.15
  11  13  -3    0.51    0.09
  12  13  -3    0.69    0.11
 -15  12  -3    0.74    0.26
 -14  12  -3    1.82    0.29
 -13  12  -3    1.98    0.28
 -12  12  -3    2.39    0.29
 -11  12  -3    3.91    0.37
 -10  12  -3    6.15    0.37
  -9  12  -3    9.83    0.42
  -8  12  -3    1.73    0.19
  -7  12  -3    6.08    0.31
  -7  12  -3    5.87    0.33
  -6  12  -3    3.93    0.28
  -6  12  -3    3.97    0.26
  -5  12  -3    0.60    0.12
  -5  12  -3    0.44    0.11
  -4  12  -3    0.73    0.13
  -4  12  -3    0.51    0.11
  -3  12  -3    0.23    0.09
  -3  12  -3    0.22    0.11
  -2  12  -3    1.42    0.11
  -2  12  -3    1.18    0.12
  -2  12  -3    1.13    0.13
   1 -12   3    0.58    0.09
  -1  12  -3    0.53    0.11
  -1  12  -3    0.66    0.07
  -1  12  -3    0.36    0.13
  -1  12  -3    0.54    0.08
   0 -12   3    0.55    0.09
   0  12  -3    0.51    0.15
   0  12  -3    0.48    0.09
  -1 -12   3   -0.19    0.07
   1  12  -3   -0.34    0.12
   1  12  -3   -0.19    0.06
  -2 -12   3    0.25    0.11
   2  12  -3    0.09    0.15
   2  12  -3    0.25    0.07
  -3 -12   3    0.59    0.13
   3  12  -3    0.76    0.19
  -4 -12   3   -0.12    0.11
   4  12  -3    0.03    0.16
  -5 -12   3    0.11    0.12
   5  12  -3    0.03    0.16
  -6 -12   3    0.21    0.12
   6  12  -3    0.27    0.18
  -7 -12   3    3.10    0.29
   7  12  -3    3.66    0.34
  -8 -12   3    2.50    0.30
   8  12  -3    3.17    0.36
  -9 -12   3    2.00    0.23
   9  12  -3    2.02    0.28
 -10 -12   3    4.94    0.38
  10  12  -3    4.86    0.19
 -11 -12   3    3.50    0.36
  11  12  -3    3.18    0.19
  12  12  -3    2.14    0.19
  13  12  -3    1.86    0.21
  14  12  -3    1.16    0.15
 -16  11  -3    0.13    0.24
 -15  11  -3    0.83    0.26
 -14  11  -3    1.18    0.25
 -13  11  -3    1.29    0.24
 -12  11  -3    1.24    0.22
 -11  11  -3    2.11    0.24
  10 -11   3    2.08    0.25
 -10  11  -3    1.89    0.22
   9 -11   3    5.19    0.32
  -9  11  -3    4.96    0.32
   8 -11   3    8.60    0.37
  -8  11  -3    8.49    0.36
   7 -11   3    8.75    0.35
  -7  11  -3    8.54    0.37
  -7  11  -3    8.75    0.34
   6 -11   3    5.57    0.27
  -6  11  -3    5.50    0.29
  -6  11  -3    5.56    0.27
   5 -11   3    2.59    0.19
  -5  11  -3    2.68    0.22
  -5  11  -3    2.10    0.19
   4 -11   3   14.98    0.40
  -4  11  -3   15.01    0.39
  -4  11  -3   15.18    0.42
   3 -11   3   33.45    0.69
  -3  11  -3   33.99    0.67
  -3  11  -3   34.25    0.71
  -3  11  -3   33.20    0.66
   2 -11   3   52.05    0.98
  -2  11  -3   52.91    1.02
  -2  11  -3   52.64    0.96
  -2  11  -3   52.22    0.95
  -2  11  -3   53.09    1.00
   1 -11   3   45.67    0.90
   1 -11   3   46.36    0.85
  -1  11  -3   46.72    0.94
  -1  11  -3   46.20    0.83
  -1  11  -3   46.65    0.83
  -1  11  -3   47.17    0.88
   0 -11   3  103.35    1.78
   0  11  -3  102.67    1.76
   0  11  -3  102.76    1.71
   0  11  -3  101.78    1.70
   0  11  -3  101.64    1.86
  -1 -11   3   78.20    1.42
   1  11  -3   79.08    1.50
   1  11  -3   79.17    1.36
  -2 -11   3   71.46    1.31
   2  11  -3   70.48    1.21
   2  11  -3   70.24    1.39
  -3 -11   3   72.54    1.36
   3  11  -3   72.90    1.43
   3  11  -3   70.84    1.21
  -4 -11   3   66.10    1.28
   4  11  -3   65.54    1.35
  -5 -11   3   42.53    0.92
   5  11  -3   42.96    0.99
  -6 -11   3   29.47    0.73
   6  11  -3   30.38    0.80
  -7 -11   3   26.69    0.70
   7  11  -3   27.60    0.77
  -8 -11   3   17.74    0.57
   8  11  -3   18.97    0.64
  -9 -11   3    7.77    0.41
   9  11  -3    6.67    0.21
   9  11  -3    7.66    0.45
 -10 -11   3    5.86    0.38
  10  11  -3    5.00    0.20
  10  11  -3    5.54    0.42
 -11 -11   3    1.09    0.20
  11  11  -3    0.83    0.11
  12  11  -3    0.68    0.11
  13  11  -3    0.26    0.11
  14  11  -3   -0.11    0.10
  16 -10   3    0.31    0.24
 -16  10  -3    0.71    0.26
  15 -10   3    0.91    0.25
 -15  10  -3    1.09    0.24
  14 -10   3    1.57    0.26
 -14  10  -3    1.84    0.27
  13 -10   3    2.11    0.26
 -13  10  -3    2.13    0.26
  12 -10   3    3.78    0.37
 -12  10  -3    3.78    0.36
  11 -10   3    3.09    0.32
 -11  10  -3    2.89    0.27
  10 -10   3    3.54    0.30
 -10  10  -3    4.07    0.31
   9 -10   3    2.37    0.22
  -9  10  -3    2.04    0.20
   8 -10   3    3.29    0.26
  -8  10  -3    3.30    0.26
   7 -10   3    3.08    0.23
  -7  10  -3    2.94    0.24
  -7  10  -3    2.63    0.23
   6 -10   3    1.47    0.15
  -6  10  -3    1.16    0.13
  -6  10  -3    1.48    0.16
   5 -10   3    0.21    0.09
  -5  10  -3    0.19    0.09
  -5  10  -3    0.41    0.11
   4 -10   3    0.29    0.09
  -4  10  -3    0.21    0.08
  -4  10  -3    0.22    0.10
  -4  10  -3    0.28    0.07
   3 -10   3    9.84    0.28
  -3  10  -3    9.75    0.28
  -3  10  -3   10.15    0.31
   2 -10   3    2.43    0.14
  -2  10  -3    2.12    0.12
  -2  10  -3    1.94    0.14
  -2  10  -3    2.16    0.16
  -2  10  -3    2.25    0.17
   1 -10   3    2.96    0.14
   1 -10   3    2.83    0.13
  -1  10  -3    2.89    0.13
  -1  10  -3    2.77    0.16
  -1  10  -3    2.92    0.19
  -1  10  -3    2.88    0.12
   0 -10   3    5.58    0.17
   0 -10   3    5.85    0.20
   0  10  -3    5.63    0.15
   0  10  -3    5.69    0.26
   0  10  -3    5.95    0.15
   0  10  -3    5.81    0.15
   0  10  -3    5.65    0.19
  -1 -10   3    0.69    0.10
   1  10  -3    0.56    0.07
   1  10  -3    0.68    0.14
  -2 -10   3   -0.05    0.07
   2  10  -3   -0.03    0.04
   2  10  -3   -0.08    0.11
  -3 -10   3    0.43    0.10
   3  10  -3    0.59    0.15
  -4 -10   3    3.68    0.24
   4  10  -3    3.65    0.29
  -5 -10   3    4.68    0.28
   5  10  -3    5.14    0.33
  -6 -10   3    3.44    0.27
   6  10  -3    3.49    0.31
  -7 -10   3    9.23    0.39
   7  10  -3    9.69    0.44
  -8 -10   3    9.15    0.40
   8  10  -3    8.70    0.22
   8  10  -3    9.33    0.45
  -9 -10   3   10.15    0.45
   9  10  -3   10.16    0.49
   9  10  -3    9.39    0.25
 -10 -10   3    4.35    0.35
  10  10  -3    4.68    0.39
  10  10  -3    4.18    0.20
 -11 -10   3    5.04    0.39
  11  10  -3    5.75    0.44
  11  10  -3    5.22    0.23
 -12 -10   3    3.37    0.35
  12  10  -3    3.60    0.23
  13  10  -3    1.30    0.14
  14  10  -3    1.10    0.15
  15  10  -3    1.17    0.17
  17  -9   3   -0.13    0.23
  16  -9   3    0.05    0.21
 -16   9  -3    0.19    0.21
  15  -9   3    0.05    0.20
 -15   9  -3    0.33    0.20
  14  -9   3    0.44    0.20
 -14   9  -3    0.41    0.19
  13  -9   3    0.43    0.20
 -13   9  -3    0.55    0.19
  12  -9   3   -0.24    0.15
 -12   9  -3   -0.06    0.14
  11  -9   3    0.79    0.18
 -11   9  -3    1.11    0.19
  10  -9   3   -0.06    0.12
 -10   9  -3   -0.03    0.13
   9  -9   3   -0.05    0.12
  -9   9  -3   -0.09    0.12
   8  -9   3   -0.04    0.11
  -8   9  -3   -0.06    0.11
   7  -9   3    6.48    0.30
  -7   9  -3    7.09    0.31
  -7   9  -3    7.48    0.31
   6  -9   3   -0.05    0.09
  -6   9  -3    0.05    0.09
  -6   9  -3    0.04    0.08
   5  -9   3    0.15    0.08
  -5   9  -3    0.29    0.08
  -5   9  -3    0.22    0.09
   4  -9   3    1.43    0.14
  -4   9  -3    1.32    0.12
  -4   9  -3    1.26    0.12
  -4   9  -3    1.39    0.14
   3  -9   3    5.10    0.19
  -3   9  -3    5.30    0.21
  -3   9  -3    5.56    0.20
  -3   9  -3    5.29    0.19
   2  -9   3   29.35    0.58
  -2   9  -3   28.09    0.56
  -2   9  -3   29.41    0.56
  -2   9  -3   29.14    0.60
  -2   9  -3   29.14    0.59
   1  -9   3    4.90    0.16
   1  -9   3    4.98    0.15
  -1   9  -3    4.86    0.21
  -1   9  -3    4.93    0.16
  -1   9  -3    4.80    0.15
  -1   9  -3    4.79    0.18
   0  -9   3    0.29    0.06
   0  -9   3    0.15    0.05
   0   9  -3    0.14    0.04
   0   9  -3    0.07    0.05
   0   9  -3    0.10    0.08
   0   9  -3    0.09    0.04
  -1  -9   3   -0.01    0.05
   1   9  -3    0.10    0.04
   1   9  -3   -0.09    0.08
  -2  -9   3    0.89    0.10
   2   9  -3    0.89    0.07
   2   9  -3    0.90    0.14
  -3  -9   3    0.28    0.08
   3   9  -3    0.13    0.10
  -4  -9   3    0.47    0.10
   4   9  -3    0.27    0.13
  -5  -9   3    3.69    0.23
   5   9  -3    3.45    0.27
  -6  -9   3    4.03    0.25
   6   9  -3    3.59    0.30
  -7  -9   3    4.06    0.28
   7   9  -3    3.85    0.32
  -8  -9   3   -0.11    0.12
   8   9  -3   -0.07    0.06
   8   9  -3   -0.04    0.14
  -9  -9   3   -0.08    0.13
   9   9  -3   -0.06    0.06
   9   9  -3   -0.04    0.15
 -10  -9   3   -0.07    0.14
  10   9  -3    0.15    0.18
  10   9  -3    0.04    0.08
 -11  -9   3    0.50    0.18
  11   9  -3    0.47    0.20
  11   9  -3    0.50    0.10
 -12  -9   3    0.14    0.17
  12   9  -3    0.11    0.10
 -13  -9   3    0.25    0.20
  13   9  -3    0.05    0.11
  14   9  -3   -0.12    0.11
  15   9  -3   -0.08    0.12
  17  -8   3    0.12    0.24
  16  -8   3    0.84    0.25
 -16   8  -3    1.38    0.26
  15  -8   3    1.97    0.29
 -15   8  -3    2.14    0.27
  14  -8   3    1.46    0.24
 -14   8  -3    1.71    0.24
  13  -8   3    0.93    0.21
 -13   8  -3    0.70    0.18
  12  -8   3    2.36    0.25
 -12   8  -3    2.11    0.24
  11  -8   3    0.40    0.14
 -11   8  -3    0.38    0.16
  10  -8   3    5.69    0.33
 -10   8  -3    5.65    0.33
   9  -8   3    5.98    0.32
  -9   8  -3    6.08    0.32
   8  -8   3    1.80    0.17
  -8   8  -3    1.97    0.19
  -8   8  -3    1.74    0.18
   7  -8   3   11.35    0.37
  -7   8  -3   11.16    0.38
  -7   8  -3   11.65    0.37
   6  -8   3    6.63    0.27
  -6   8  -3    6.36    0.27
  -6   8  -3    6.91    0.27
   5  -8   3    6.69    0.25
  -5   8  -3    6.70    0.25
  -5   8  -3    6.87    0.26
   4  -8   3    7.09    0.25
  -4   8  -3    6.81    0.25
  -4   8  -3    7.05    0.23
  -4   8  -3    6.71    0.19
  -4   8  -3    7.36    0.24
   3  -8   3    0.70    0.09
  -3   8  -3    0.75    0.09
  -3   8  -3    0.72    0.08
  -3   8  -3    0.70    0.10
  -3   8  -3    0.58    0.08
   2  -8   3    3.58    0.15
  -2   8  -3    3.64    0.16
  -2   8  -3    3.65    0.15
  -2   8  -3    3.63    0.17
   1  -8   3    0.88    0.08
   1  -8   3    0.89    0.09
  -1   8  -3    0.82    0.10
  -1   8  -3    0.86    0.09
  -1   8  -3    0.92    0.08
  -1   8  -3    0.79    0.08
   0  -8   3    2.21    0.10
   0  -8   3    2.39    0.12
   0   8  -3    2.18    0.16
   0   8  -3    2.29    0.10
   0   8  -3    2.43    0.09
   0   8  -3    2.26    0.11
  -1  -8   3    0.47    0.07
   1   8  -3    0.53    0.05
   1   8  -3    0.30    0.09
  -2  -8   3    5.30    0.20
   2   8  -3    5.12    0.12
   2   8  -3    4.65    0.23
  -3  -8   3    0.00    0.07
   3   8  -3   -0.09    0.09
   4   8  -3    4.15    0.25
   5   8  -3    1.54    0.18
   6   8  -3    3.74    0.27
   7   8  -3    5.63    0.15
   7   8  -3    5.23    0.32
  -8  -8   3   10.90    0.41
   8   8  -3   10.89    0.44
   8   8  -3   10.75    0.26
  -9  -8   3    2.43    0.27
   9   8  -3    2.37    0.26
   9   8  -3    2.46    0.15
 -10  -8   3    6.81    0.38
  10   8  -3    6.10    0.40
  10   8  -3    6.44    0.23
 -11  -8   3    2.96    0.32
  11   8  -3    3.09    0.36
  11   8  -3    2.88    0.20
 -12  -8   3    2.31    0.25
  12   8  -3    2.57    0.21
  12   8  -3    2.36    0.28
 -13  -8   3    2.20    0.26
  13   8  -3    2.96    0.24
  14   8  -3    1.03    0.16
  15   8  -3    0.65    0.15
  16   8  -3    0.39    0.23
  17  -7   3   -0.24    0.21
  16  -7   3    0.10    0.21
  15  -7   3   -0.29    0.19
 -15   7  -3   -0.13    0.17
  14  -7   3   -0.15    0.18
 -14   7  -3    0.03    0.16
  13  -7   3    1.28    0.21
 -13   7  -3    0.90    0.19
  12  -7   3    0.80    0.18
 -12   7  -3    1.21    0.19
  11  -7   3    5.05    0.33
 -11   7  -3    5.33    0.33
  10  -7   3   11.47    0.42
 -10   7  -3   11.14    0.41
   9  -7   3   31.88    0.74
  -9   7  -3   31.78    0.73
   8  -7   3   40.13    0.84
  -8   7  -3   37.39    0.83
  -8   7  -3   38.61    0.82
   7  -7   3   46.09    0.93
  -7   7  -3   46.85    0.93
  -7   7  -3   46.17    0.94
   6  -7   3   78.78    1.43
  -6   7  -3   80.06    1.43
  -6   7  -3   76.68    1.44
   5  -7   3  146.25    2.51
  -5   7  -3  146.82    2.50
  -5   7  -3  145.82    2.52
   4  -7   3   95.85    1.67
  -4   7  -3   96.27    1.67
  -4   7  -3   94.17    1.60
  -4   7  -3   94.66    1.68
  -4   7  -3   97.15    1.67
   3  -7   3  225.40    3.79
  -3   7  -3  226.58    3.80
  -3   7  -3  229.89    3.78
  -3   7  -3  228.34    3.76
  -3   7  -3  228.63    3.78
   2  -7   3  145.57    2.40
  -2   7  -3  142.56    2.39
  -2   7  -3  141.15    2.41
  -2   7  -3  141.13    2.40
   1  -7   3  159.86    2.61
   1  -7   3  157.77    2.62
  -1   7  -3  157.69    2.63
  -1   7  -3  156.41    2.66
  -1   7  -3  155.25    2.61
  -1   7  -3  158.24    2.61
   0  -7   3  195.87    3.28
   0  -7   3  195.82    3.21
   0   7  -3  189.56    3.26
   0   7  -3  194.30    3.23
   0   7  -3  197.72    3.27
   0   7  -3  197.49    3.29
  -1  -7   3  172.10    2.83
   1   7  -3  170.71    2.93
   1   7  -3  173.77    2.87
   1   7  -3  176.08    2.84
   1   7  -3  169.54    2.83
   2   7  -3   24.99    0.56
   3   7  -3   93.01    1.68
   4   7  -3   58.78    1.14
   5   7  -3   39.67    0.85
   6   7  -3   37.77    0.65
   6   7  -3   37.00    0.83
   7   7  -3   15.11    0.31
   7   7  -3   14.45    0.46
   8   7  -3    2.62    0.13
   8   7  -3    2.09    0.26
   9   7  -3   22.67    0.65
   9   7  -3   22.80    0.48
 -10  -7   3    5.16    0.32
  10   7  -3    3.94    0.33
  10   7  -3    4.44    0.20
 -11  -7   3    3.38    0.31
  11   7  -3    2.83    0.33
  11   7  -3    3.39    0.21
 -12  -7   3    4.25    0.35
  12   7  -3    4.75    0.25
  12   7  -3    3.86    0.38
 -13  -7   3    1.18    0.21
  13   7  -3    1.67    0.12
  13   7  -3    1.36    0.15
  13   7  -3    1.63    0.12
 -14  -7   3    0.17    0.19
  14   7  -3    0.36    0.12
  14   7  -3    0.37    0.07
  15   7  -3    0.32    0.13
  15   7  -3    0.55    0.09
  18  -6   3    0.75    0.27
  17  -6   3    0.46    0.24
  16  -6   3    1.32    0.26
  15  -6   3    4.68    0.45
 -15   6  -3    5.41    0.41
  14  -6   3    4.80    0.41
 -14   6  -3    4.17    0.36
  13  -6   3    4.64    0.37
 -13   6  -3    4.04    0.34
  12  -6   3    6.82    0.37
 -12   6  -3    6.97    0.37
  11  -6   3    8.66    0.39
 -11   6  -3    8.73    0.38
  10  -6   3   20.81    0.57
 -10   6  -3   21.17    0.57
 -10   6  -3   19.56    0.44
   9  -6   3    5.29    0.29
  -9   6  -3    5.63    0.18
  -9   6  -3    5.04    0.29
   8  -6   3   10.87    0.36
  -8   6  -3   10.33    0.35
  -8   6  -3   10.04    0.35
   7  -6   3   15.56    0.42
  -7   6  -3   15.80    0.42
  -7   6  -3   15.60    0.42
   6  -6   3   26.94    0.59
  -6   6  -3   27.92    0.61
  -6   6  -3   27.77    0.59
   5  -6   3   20.01    0.46
  -5   6  -3   19.80    0.45
  -5   6  -3   19.68    0.46
   4  -6   3   28.01    0.57
  -4   6  -3   28.10    0.57
  -4   6  -3   28.50    0.58
  -4   6  -3   28.54    0.50
   3  -6   3    1.14    0.11
  -3   6  -3    1.20    0.10
  -3   6  -3    1.20    0.11
  -3   6  -3    1.22    0.12
  -3   6  -3    1.17    0.09
   2  -6   3    4.22    0.15
  -2   6  -3    4.09    0.15
  -2   6  -3    4.14    0.15
  -2   6  -3    4.13    0.15
  -2   6  -3    4.21    0.14
   1  -6   3    9.06    0.22
   1  -6   3    9.35    0.19
  -1   6  -3    9.54    0.24
  -1   6  -3    9.28    0.22
  -1   6  -3    8.17    0.20
  -1   6  -3    9.46    0.21
   0  -6   3   13.83    0.28
   0   6  -3   14.04    0.34
   0   6  -3   13.98    0.29
   0   6  -3   13.96    0.28
   0   6  -3   13.97    0.27
  -1  -6   3    7.92    0.17
   1   6  -3    8.08    0.17
   1   6  -3    7.93    0.16
   1   6  -3    7.85    0.25
   1   6  -3    7.71    0.16
   2   6  -3   10.82    0.31
   3   6  -3    9.99    0.31
   4   6  -3   57.49    1.11
   5   6  -3   20.26    0.51
   6   6  -3   14.41    0.42
   6   6  -3   14.88    0.29
   7   6  -3   24.20    0.61
   7   6  -3   24.14    0.46
   8   6  -3   18.03    0.53
   8   6  -3   17.69    0.38
   9   6  -3   20.06    0.59
   9   6  -3   19.53    0.37
   9   6  -3   19.86    0.44
   9   6  -3   20.08    0.37
  10   6  -3    9.25    0.42
  10   6  -3    9.60    0.22
  10   6  -3    9.92    0.23
  10   6  -3   10.16    0.29
  11   6  -3   10.91    0.26
  11   6  -3   10.77    0.33
  11   6  -3   10.08    0.25
  11   6  -3   10.72    0.47
 -12  -6   3    6.32    0.39
  12   6  -3    6.33    0.28
  12   6  -3    6.23    0.40
  12   6  -3    6.48    0.22
  12   6  -3    6.03    0.25
 -13  -6   3    4.59    0.36
  13   6  -3    4.15    0.26
  13   6  -3    4.27    0.19
 -14  -6   3    6.27    0.42
  14   6  -3    6.28    0.24
  14   6  -3    6.47    0.32
  15   6  -3    2.54    0.27
  15   6  -3    2.98    0.21
  16   6  -3    4.00    0.24
  17   6  -3    0.62    0.13
  18   6  -3    1.17    0.14
  19   6  -3    0.52    0.12
  18  -5   3   -0.19    0.21
  17  -5   3    0.17    0.21
  16  -5   3    0.09    0.21
  15  -5   3    0.15    0.20
  14  -5   3    0.62    0.19
 -14   5  -3    0.88    0.18
  13  -5   3    0.33    0.16
 -13   5  -3    0.29    0.14
  12  -5   3    0.96    0.17
 -12   5  -3    0.69    0.15
  11  -5   3    0.98    0.16
 -11   5  -3    1.30    0.18
 -11   5  -3    0.75    0.11
  10  -5   3    5.46    0.31
 -10   5  -3    5.65    0.31
 -10   5  -3    4.58    0.21
   9  -5   3    0.40    0.13
  -9   5  -3    0.53    0.08
  -9   5  -3    0.45    0.13
   8  -5   3    4.13    0.24
  -8   5  -3    4.75    0.25
  -8   5  -3    4.47    0.16
  -8   5  -3    4.20    0.23
   7  -5   3    1.87    0.16
  -7   5  -3    1.78    0.17
  -7   5  -3    2.16    0.17
  -7   5  -3    1.80    0.11
   6  -5   3    3.89    0.19
  -6   5  -3    4.35    0.12
  -6   5  -3    3.98    0.19
  -6   5  -3    4.13    0.20
   5  -5   3    3.04    0.16
  -5   5  -3    2.78    0.16
  -5   5  -3    2.65    0.16
   4  -5   3    0.08    0.06
  -4   5  -3    0.02    0.06
  -4   5  -3    0.26    0.07
   3  -5   3   38.23    0.71
  -3   5  -3   38.43    0.72
  -3   5  -3   38.10    0.71
  -3   5  -3   38.98    0.71
  -3   5  -3   38.20    0.67
   2  -5   3    0.43    0.06
  -2   5  -3    0.49    0.06
  -2   5  -3    0.39    0.06
  -2   5  -3    0.51    0.06
  -2   5  -3    0.46    0.06
   1  -5   3   46.82    0.81
  -1   5  -3   46.81    0.81
  -1   5  -3   45.73    0.83
  -1   5  -3   44.86    0.80
   0  -5   3   75.14    1.25
   0   5  -3   73.52    1.25
   0   5  -3   72.62    1.24
   0   5  -3   74.13    1.30
   0   5  -3   74.39    1.24
  -1  -5   3    0.04    0.03
   1   5  -3   -0.02    0.03
   1   5  -3   -0.12    0.07
   1   5  -3   -0.04    0.03
   1   5  -3   -0.03    0.02
  -2  -5   3   22.61    0.39
  -2  -5   3   22.81    0.39
   2   5  -3   22.24    0.49
   3   5  -3    7.44    0.26
   4   5  -3  204.90    3.47
   5   5  -3   56.56    1.09
   5   5  -3   56.79    0.95
   6   5  -3   21.12    0.53
   6   5  -3   21.04    0.40
   6   5  -3   21.95    0.37
  -7  -5   3    8.41    0.21
   7   5  -3    8.03    0.21
   7   5  -3    8.18    0.18
   7   5  -3    8.02    0.32
   7   5  -3    8.34    0.18
  -8  -5   3   14.38    0.32
   8   5  -3   14.20    0.29
   8   5  -3   15.01    0.46
   8   5  -3   13.99    0.33
   8   5  -3   14.61    0.30
  -9  -5   3    4.05    0.17
   9   5  -3    4.12    0.19
   9   5  -3    4.33    0.16
   9   5  -3    4.13    0.29
   9   5  -3    3.90    0.14
  10   5  -3    0.37    0.15
  10   5  -3    0.51    0.07
  10   5  -3    0.58    0.10
  10   5  -3    0.53    0.08
  11   5  -3    2.58    0.15
  11   5  -3    2.79    0.17
  11   5  -3    2.50    0.21
  11   5  -3    2.79    0.32
  12   5  -3   -0.04    0.10
  12   5  -3   -0.19    0.15
  12   5  -3    0.03    0.09
 -13  -5   3    0.07    0.14
  13   5  -3    0.25    0.17
  13   5  -3    0.16    0.09
  13   5  -3    0.19    0.10
 -14  -5   3   -0.06    0.15
  14   5  -3    0.15    0.11
  14   5  -3    0.04    0.10
  15   5  -3    0.07    0.11
  16   5  -3    0.05    0.12
  17   5  -3   -0.11    0.12
  18   5  -3    0.02    0.12
  19   5  -3    0.11    0.14
  18  -4   3    0.13    0.22
  17  -4   3    0.33    0.21
  16  -4   3    0.83    0.24
  15  -4   3   -0.09    0.18
  14  -4   3    1.38    0.23
 -14   4  -3    1.88    0.22
  13  -4   3    0.43    0.15
 -13   4  -3    0.40    0.15
  12  -4   3    0.71    0.15
 -12   4  -3    0.58    0.11
 -12   4  -3    0.78    0.16
  11  -4   3    3.89    0.29
 -11   4  -3    3.20    0.21
 -11   4  -3    3.83    0.28
  10  -4   3    3.39    0.26
 -10   4  -3    3.39    0.26
 -10   4  -3    2.50    0.19
   9  -4   3   13.56    0.41
  -9   4  -3   13.46    0.40
  -9   4  -3   12.81    0.34
   8  -4   3    5.50    0.24
   8  -4   3    5.52    0.25
  -8   4  -3    5.57    0.20
  -8   4  -3    5.44    0.24
  -8   4  -3    5.82    0.24
   7  -4   3    0.36    0.08
   7  -4   3    0.39    0.09
  -7   4  -3    0.29    0.09
  -7   4  -3    0.26    0.06
  -7   4  -3    0.40    0.09
   6  -4   3    1.82    0.15
   6  -4   3    2.08    0.15
  -6   4  -3    2.53    0.15
  -6   4  -3    1.99    0.10
  -6   4  -3    1.80    0.15
   5  -4   3    6.13    0.21
   5  -4   3    6.10    0.21
  -5   4  -3    6.02    0.21
  -5   4  -3    5.80    0.21
  -5   4  -3    6.36    0.15
   4  -4   3    2.87    0.19
   4  -4   3    2.33    0.13
  -4   4  -3    2.33    0.14
  -4   4  -3    2.27    0.14
   3  -4   3    0.74    0.07
  -3   4  -3    0.73    0.07
  -3   4  -3    0.92    0.10
  -3   4  -3    0.92    0.09
   2  -4   3    0.19    0.05
  -2   4  -3    0.24    0.05
  -2   4  -3    0.28    0.05
  -2   4  -3    0.25    0.05
  -2   4  -3    0.13    0.05
   1  -4   3    2.05    0.09
  -1   4  -3    2.18    0.09
  -1   4  -3    2.10    0.10
  -1   4  -3    2.23    0.10
   0  -4   3    0.50    0.05
   0   4  -3    0.48    0.07
   0   4  -3    0.52    0.05
   0   4  -3    0.41    0.04
   0   4  -3    0.47    0.05
  -1  -4   3    0.25    0.03
   1   4  -3    0.25    0.03
   1   4  -3    0.14    0.07
   1   4  -3    0.26    0.03
   1   4  -3    0.20    0.03
  -2  -4   3    0.62    0.04
   2   4  -3    0.47    0.08
  -3  -4   3   11.02    0.20
   3   4  -3   10.31    0.30
  -4  -4   3    0.31    0.04
   4   4  -3    0.11    0.08
   4   4  -3    0.20    0.03
  -5  -4   3   35.33    0.62
   5   4  -3   35.22    0.60
   5   4  -3   34.56    0.62
   5   4  -3   35.54    0.73
   5   4  -3   35.28    0.60
  -6  -4   3    3.71    0.13
   6   4  -3    3.47    0.12
   6   4  -3    3.62    0.14
   6   4  -3    3.69    0.22
   6   4  -3    3.59    0.11
  -7  -4   3   -0.10    0.05
   7   4  -3   -0.03    0.10
   7   4  -3   -0.02    0.05
   7   4  -3   -0.09    0.05
   7   4  -3   -0.14    0.04
  -8  -4   3    4.87    0.17
   8   4  -3    4.69    0.19
   8   4  -3    4.76    0.17
   8   4  -3    4.47    0.15
   8   4  -3    4.56    0.27
  -9  -4   3    1.40    0.13
   9   4  -3    1.23    0.10
   9   4  -3    1.33    0.17
   9   4  -3    1.16    0.11
   9   4  -3    1.36    0.15
  10   4  -3    1.01    0.10
  10   4  -3    1.05    0.12
  10   4  -3    1.19    0.10
  10   4  -3    1.13    0.18
  11   4  -3    6.74    0.28
  11   4  -3    6.84    0.23
  11   4  -3    6.98    0.36
  11   4  -3    6.64    0.25
  12   4  -3    2.52    0.21
  12   4  -3    2.30    0.19
  12   4  -3    2.28    0.25
 -13  -4   3    0.80    0.17
  13   4  -3    0.52    0.17
  13   4  -3    0.69    0.12
  13   4  -3    0.47    0.13
 -14  -4   3    0.64    0.18
  14   4  -3    0.75    0.15
  14   4  -3    0.90    0.13
 -15  -4   3   -0.07    0.15
  15   4  -3   -0.14    0.11
  16   4  -3    0.52    0.15
  17   4  -3    0.49    0.15
  18   4  -3    0.23    0.15
  19   4  -3   -0.06    0.15
  18  -3   3   -0.20    0.20
  17  -3   3    0.02    0.19
  16  -3   3   -0.03    0.20
  15  -3   3    0.61    0.21
  14  -3   3    0.98    0.19
  13  -3   3    3.32    0.31
 -13   3  -3    2.85    0.23
 -13   3  -3    2.37    0.23
  12  -3   3    2.18    0.21
 -12   3  -3    1.75    0.18
 -12   3  -3    2.18    0.20
  11  -3   3   12.42    0.42
 -11   3  -3   11.73    0.38
 -11   3  -3   12.81    0.43
  10  -3   3    8.73    0.34
 -10   3  -3    8.22    0.33
 -10   3  -3    7.83    0.30
   9  -3   3    9.50    0.33
  -9   3  -3    9.61    0.33
  -9   3  -3    9.55    0.30
  -9   3  -3    9.58    0.31
   8  -3   3    8.71    0.30
   8  -3   3    7.46    0.27
  -8   3  -3    8.53    0.29
  -8   3  -3    8.30    0.20
  -8   3  -3    8.27    0.28
  -8   3  -3    8.47    0.26
   7  -3   3   32.53    0.68
   7  -3   3   32.75    0.68
  -7   3  -3   33.11    0.68
  -7   3  -3   32.97    0.59
  -7   3  -3   32.79    0.68
  -7   3  -3   33.90    0.64
   6  -3   3   18.87    0.43
   6  -3   3   18.99    0.43
  -6   3  -3   18.48    0.42
  -6   3  -3   19.23    0.39
  -6   3  -3   18.49    0.35
  -6   3  -3   18.62    0.43
   5  -3   3   22.07    0.46
   5  -3   3   20.33    0.45
  -5   3  -3   21.54    0.45
  -5   3  -3   21.82    0.42
  -5   3  -3   21.42    0.46
   4  -3   3  114.48    1.94
   4  -3   3  112.77    1.94
  -4   3  -3  115.99    1.89
  -4   3  -3  111.60    1.94
  -4   3  -3  115.54    1.95
   3  -3   3   50.73    0.90
   3  -3   3   49.60    0.90
  -3   3  -3   49.33    0.89
  -3   3  -3   51.12    0.90
  -3   3  -3   51.47    0.85
   2  -3   3   18.29    0.36
   2  -3   3   17.98    0.36
  -2   3  -3   17.99    0.36
  -2   3  -3   18.77    0.36
  -2   3  -3   17.91    0.36
   1  -3   3  244.40    4.13
  -1   3  -3  247.21    4.13
  -1   3  -3  244.83    4.16
  -1   3  -3  240.86    4.15
   0  -3   3  318.26    5.33
   0   3  -3  319.96    5.34
   0   3  -3  315.60    5.51
   0   3  -3  321.00    5.37
  -2  -3   3  407.61    6.79
  -2  -3   3  431.30    7.29
   2   3  -3  405.04    6.75
   2   3  -3  404.81    7.13
   2   3  -3  414.76    6.77
   2   3  -3  404.62    6.76
  -3  -3   3  281.89    4.58
   3   3  -3  272.00    4.55
   3   3  -3  275.89    4.56
   3   3  -3  271.65    4.77
  -4  -3   3  195.57    3.17
   4   3  -3  187.72    3.19
   4   3  -3  189.44    3.28
   4   3  -3  188.30    3.19
   4   3  -3  192.89    3.17
  -5  -3   3  119.84    1.95
   5   3  -3  117.51    1.95
   5   3  -3  117.26    2.04
   5   3  -3  115.31    1.94
   5   3  -3  116.16    1.94
  -6  -3   3  142.42    2.32
   6   3  -3  141.36    2.32
   6   3  -3  135.45    2.33
   6   3  -3  139.43    2.31
   6   3  -3  139.09    2.42
  -7  -3   3   95.75    1.60
   7   3  -3   92.83    1.69
   7   3  -3   94.59    1.59
   7   3  -3   92.33    1.61
   7   3  -3   93.83    1.59
  -8  -3   3   70.65    1.23
   8   3  -3   70.51    1.22
   8   3  -3   69.08    1.32
   8   3  -3   68.72    1.24
   8   3  -3   69.80    1.21
  -9  -3   3    8.97    0.25
   9   3  -3    8.57    0.27
   9   3  -3    8.84    0.24
   9   3  -3    8.60    0.34
   9   3  -3    9.25    0.26
 -10  -3   3    2.68    0.17
  10   3  -3    2.40    0.17
  10   3  -3    2.46    0.19
  10   3  -3    2.33    0.15
  10   3  -3    2.46    0.25
  11   3  -3    6.93    0.29
  11   3  -3    7.67    0.36
  11   3  -3    7.28    0.27
  12   3  -3    0.44    0.11
  12   3  -3    0.35    0.11
  12   3  -3    0.30    0.16
  13   3  -3    0.42    0.12
  13   3  -3    0.49    0.17
  13   3  -3    0.47    0.12
 -14  -3   3    0.16    0.14
  14   3  -3    0.22    0.11
 -15  -3   3    0.24    0.16
  15   3  -3    0.41    0.13
  16   3  -3    0.10    0.14
  17   3  -3    0.12    0.15
  18   3  -3   -0.14    0.15
  19   3  -3    0.13    0.16
  18  -2   3    2.00    0.28
  17  -2   3    2.63    0.29
  16  -2   3    2.65    0.29
  15  -2   3    7.71    0.46
  14  -2   3   10.24    0.45
 -14   2  -3    9.00    0.42
  13  -2   3    7.84    0.38
 -13   2  -3    6.96    0.33
 -13   2  -3    7.85    0.40
  12  -2   3    9.28    0.38
 -12   2  -3    9.93    0.39
 -12   2  -3    9.54    0.36
  11  -2   3   23.70    0.60
 -11   2  -3   23.13    0.58
 -11   2  -3   23.68    0.60
  10  -2   3   27.92    0.65
 -10   2  -3   27.16    0.64
 -10   2  -3   28.16    0.64
   9  -2   3   30.76    0.69
   9  -2   3   32.23    0.69
  -9   2  -3   31.82    0.68
  -9   2  -3   32.20    0.69
   8  -2   3   29.22    0.62
   8  -2   3   26.62    0.61
  -8   2  -3   28.97    0.60
  -8   2  -3   29.19    0.59
  -8   2  -3   28.01    0.61
   7  -2   3   25.24    0.55
  -7   2  -3   25.08    0.54
  -7   2  -3   25.47    0.53
  -7   2  -3   24.80    0.54
  -7   2  -3   24.86    0.49
   6  -2   3    5.00    0.19
  -6   2  -3    4.92    0.19
  -6   2  -3    5.20    0.19
  -6   2  -3    5.30    0.18
  -6   2  -3    4.99    0.15
   5  -2   3   16.65    0.38
  -5   2  -3   17.41    0.36
  -5   2  -3   16.61    0.37
  -5   2  -3   16.94    0.38
   4  -2   3    3.10    0.14
   4  -2   3    2.88    0.13
  -4   2  -3    3.15    0.14
  -4   2  -3    3.15    0.12
  -4   2  -3    3.21    0.14
   3  -2   3    0.73    0.08
   3  -2   3    0.87    0.06
  -3   2  -3    0.95    0.08
  -3   2  -3    0.78    0.06
  -3   2  -3    0.87    0.09
   2  -2   3   23.46    0.45
   2  -2   3   24.11    0.46
   2  -2   3   24.36    0.43
  -2   2  -3   24.03    0.43
  -2   2  -3   24.39    0.46
  -2   2  -3   23.88    0.45
  -2   2  -3   24.30    0.45
   1  -2   3    6.63    0.16
   1  -2   3    6.83    0.17
  -1   2  -3    6.68    0.17
  -1   2  -3    6.91    0.16
  -1   2  -3    7.00    0.17
   0  -2   3   -0.03    0.04
   0  -2   3    0.00    0.04
   0   2  -3   -0.09    0.03
   0   2  -3    0.14    0.05
   0   2  -3   -0.04    0.03
  -1  -2   3    3.82    0.11
   1   2  -3    3.58    0.11
   1   2  -3    3.79    0.11
  -2  -2   3   99.02    1.62
   2   2  -3   94.83    1.61
   2   2  -3   95.73    1.62
   2   2  -3   98.80    1.62
  -3  -2   3   16.71    0.30
   3   2  -3   16.14    0.30
   3   2  -3   16.84    0.36
   3   2  -3   15.41    0.30
  -4  -2   3   17.26    0.32
   4   2  -3   16.28    0.31
   4   2  -3   16.76    0.38
   4   2  -3   16.82    0.32
   4   2  -3   16.87    0.32
  -5  -2   3    0.27    0.05
   5   2  -3    0.26    0.05
   5   2  -3    0.40    0.08
   5   2  -3    0.26    0.04
   5   2  -3    0.30    0.05
  -6  -2   3   66.71    1.12
   6   2  -3   63.44    1.19
   6   2  -3   64.78    1.13
   6   2  -3   64.28    1.12
  -7  -2   3   26.01    0.50
   7   2  -3   25.42    0.57
   7   2  -3   25.51    0.51
   7   2  -3   25.70    0.50
  -8  -2   3   42.56    0.79
   8   2  -3   43.17    0.81
   8   2  -3   42.44    0.86
   8   2  -3   41.51    0.79
  -9  -2   3   39.70    0.77
   9   2  -3   39.87    0.84
   9   2  -3   40.44    0.79
   9   2  -3   40.43    0.77
 -10  -2   3    6.24    0.23
  10   2  -3    6.22    0.25
  10   2  -3    6.54    0.29
  10   2  -3    6.44    0.24
 -11  -2   3   32.96    0.70
  11   2  -3   33.22    0.73
  11   2  -3   33.44    0.70
  11   2  -3   33.45    0.77
  12   2  -3   32.82    0.73
  12   2  -3   30.87    0.76
  12   2  -3   32.06    0.69
  13   2  -3    5.45    0.27
  13   2  -3    5.51    0.29
  13   2  -3    4.90    0.32
 -14  -2   3    7.44    0.40
  14   2  -3    7.81    0.33
 -15  -2   3    4.51    0.37
  15   2  -3    4.49    0.31
 -16  -2   3    5.01    0.42
  16   2  -3    5.07    0.34
  17   2  -3    3.08    0.31
  18   2  -3    1.15    0.20
  19   2  -3    1.30    0.22
  18  -1   3    0.19    0.20
  17  -1   3   -0.13    0.18
  16  -1   3   -0.31    0.17
  15  -1   3    0.16    0.17
  14  -1   3    0.34    0.16
 -14   1  -3    0.22    0.13
  13  -1   3    0.44    0.14
 -13   1  -3    0.36    0.13
  12  -1   3    0.25    0.13
 -12   1  -3    0.26    0.12
 -12   1  -3    0.24    0.12
  11  -1   3    1.79    0.18
 -11   1  -3    1.96    0.22
 -11   1  -3    2.03    0.19
  10  -1   3   12.58    0.40
  10  -1   3   14.07    0.41
 -10   1  -3   13.73    0.40
 -10   1  -3   13.25    0.41
   9  -1   3    9.10    0.31
   9  -1   3    9.56    0.32
  -9   1  -3    9.72    0.31
  -9   1  -3    9.08    0.32
   8  -1   3   23.53    0.53
   8  -1   3   22.26    0.52
  -8   1  -3   22.74    0.52
  -8   1  -3   23.49    0.53
   7  -1   3  104.60    1.86
   7  -1   3  108.92    1.87
  -7   1  -3  105.65    1.85
  -7   1  -3  107.15    1.86
   6  -1   3   22.41    0.48
   6  -1   3   22.63    0.49
  -6   1  -3   23.38    0.46
  -6   1  -3   23.82    0.49
  -6   1  -3   22.91    0.48
  -6   1  -3   23.10    0.49
   5  -1   3   99.94    1.72
   5  -1   3   99.64    1.73
  -5   1  -3  102.11    1.72
  -5   1  -3   98.78    1.70
  -5   1  -3  100.95    1.72
  -5   1  -3  100.04    1.72
   4  -1   3  314.75    5.47
  -4   1  -3  320.37    5.35
  -4   1  -3  313.52    5.39
  -4   1  -3  320.45    5.47
   3  -1   3  111.52    1.84
   3  -1   3  107.72    1.84
  -3   1  -3  109.71    1.85
  -3   1  -3  110.26    1.90
  -3   1  -3  109.71    1.84
   2  -1   3  287.94    4.93
   2  -1   3  294.29    4.98
  -2   1  -3  289.00    4.97
  -2   1  -3  289.85    4.98
  -2   1  -3  297.86    4.94
   1  -1   3  187.13    3.20
   1  -1   3  186.21    3.14
   1  -1   3  184.10    3.18
   1  -1   3  186.73    3.21
  -1   1  -3  189.73    3.17
  -1   1  -3  187.91    3.21
  -1   1  -3  184.92    3.18
   0  -1   3  364.57    6.09
   0  -1   3  360.08    6.08
   0  -1   3  362.28    6.08
   0  -1   3  371.67    6.09
   0   1  -3  355.90    6.08
   0   1  -3  360.95    6.10
   0   1  -3  370.68    6.09
  -1  -1   3  341.25    5.80
  -1  -1   3  356.89    5.79
  -1  -1   3  348.64    5.79
   1   1  -3  351.16    5.81
   1   1  -3  340.90    5.80
  -2  -1   3  184.02    3.13
   2   1  -3  185.75    3.15
  -3  -1   3  115.22    1.87
  -3  -1   3  111.41    1.88
   3   1  -3  111.01    1.92
   3   1  -3  113.60    1.91
  -4  -1   3    4.87    0.13
   4   1  -3    4.85    0.13
   4   1  -3    4.60    0.16
  -5  -1   3   20.90    0.40
   5   1  -3   20.48    0.44
   5   1  -3   20.44    0.41
   5   1  -3   20.80    0.40
  -6  -1   3   24.92    0.48
   6   1  -3   24.76    0.49
   6   1  -3   25.37    0.48
   6   1  -3   24.51    0.52
   6   1  -3   25.07    0.49
  -7  -1   3    0.10    0.06
   7   1  -3    0.20    0.06
   7   1  -3    0.08    0.06
   7   1  -3    0.14    0.05
   7   1  -3   -0.08    0.08
  -8  -1   3   17.65    0.40
   8   1  -3   18.09    0.41
   8   1  -3   17.58    0.41
   8   1  -3   17.98    0.44
   8   1  -3   18.15    0.39
  -9  -1   3    2.32    0.15
   9   1  -3    2.11    0.16
   9   1  -3    2.16    0.14
   9   1  -3    1.71    0.18
   9   1  -3    2.10    0.16
 -10  -1   3    5.01    0.22
  10   1  -3    4.64    0.22
  10   1  -3    4.57    0.23
  10   1  -3    5.11    0.25
  10   1  -3    4.55    0.20
 -11  -1   3    3.66    0.24
  11   1  -3    4.19    0.26
  11   1  -3    4.24    0.27
  11   1  -3    3.42    0.26
  12   1  -3    1.51    0.19
  12   1  -3    1.23    0.14
  12   1  -3    1.59    0.16
  13   1  -3    1.13    0.24
  13   1  -3    1.02    0.14
  14   1  -3    0.61    0.14
 -15  -1   3    0.19    0.16
  15   1  -3    0.30    0.14
 -16  -1   3   -0.08    0.16
  16   1  -3    0.12    0.17
  17   1  -3   -0.12    0.15
  18   1  -3    0.00    0.17
  19   1  -3    0.16    0.19
  18   0   3    0.07    0.19
  17   0   3   -0.19    0.17
  16   0   3   -0.51    0.16
  15   0   3   -0.08    0.16
 -15   0  -3   -0.08    0.13
  14   0   3    0.10    0.14
 -14   0  -3    0.05    0.13
  13   0   3   -0.14    0.12
 -13   0  -3   -0.02    0.11
  12   0   3   -0.08    0.11
 -12   0  -3    0.07    0.11
  11   0   3   -0.03    0.10
 -11   0  -3   -0.17    0.10
 -11   0  -3    0.00    0.10
  10   0   3    0.14    0.10
  10   0   3    0.04    0.08
 -10   0  -3    0.01    0.09
 -10   0  -3   -0.08    0.10
   9   0   3    0.01    0.07
   9   0   3   -0.02    0.08
  -9   0  -3   -0.07    0.09
  -9   0  -3    0.11    0.08
   8   0   3    0.03    0.08
   8   0   3   -0.06    0.07
  -8   0  -3    0.07    0.08
  -8   0  -3   -0.01    0.07
   7   0   3    0.06    0.07
   7   0   3    0.11    0.07
  -7   0  -3    0.10    0.07
  -7   0  -3    0.03    0.08
   6   0   3    0.10    0.06
   6   0   3    0.15    0.06
  -6   0  -3    0.00    0.06
  -6   0  -3    0.08    0.05
   5   0   3    0.02    0.05
   5   0   3    0.10    0.06
   5   0   3    0.03    0.09
  -5   0  -3    0.00    0.06
  -5   0  -3    0.00    0.05
  -5   0  -3   -0.03    0.07
   4   0   3    0.19    0.06
   4   0   3    0.11    0.05
  -4   0  -3    0.20    0.06
  -4   0  -3    0.11    0.07
   3   0   3   -0.02    0.04
   3   0   3   -0.06    0.04
   3   0   3   -0.02    0.04
   3   0   3    0.05    0.04
  -3   0  -3   -0.04    0.05
  -3   0  -3   -0.09    0.04
  -3   0  -3   -0.05    0.04
   2   0   3   -0.09    0.03
   2   0   3   -0.03    0.03
   2   0   3   -0.04    0.03
   2   0   3   -0.10    0.03
  -2   0  -3   -0.05    0.03
  -2   0  -3   -0.01    0.03
  -2   0  -3   -0.08    0.04
   1   0   3   -0.10    0.03
   1   0   3   -0.07    0.03
   1   0   3   -0.06    0.03
  -1   0  -3   -0.05    0.03
  -1   0  -3   -0.12    0.03
  -1   0  -3   -0.07    0.03
  -1   0  -3   -0.08    0.03
  -1   0  -3   -0.09    0.03
   0   0   3   -0.03    0.02
   0   0   3   -0.02    0.02
   0   0   3    0.02    0.03
   0   0  -3   -0.04    0.02
   0   0  -3    0.00    0.03
   0   0  -3   -0.02    0.02
  -1   0   3   -0.05    0.02
  -1   0   3   -0.04    0.03
   1   0  -3    0.00    0.03
   1   0  -3   -0.04    0.02
  -2   0   3   -0.26    0.03
  -2   0   3   -0.29    0.04
   2   0  -3   -0.24    0.03
  -3   0   3   -0.07    0.03
   3   0  -3   -0.02    0.03
   3   0  -3    0.03    0.03
  -4   0   3   -0.06    0.03
  -4   0   3   -0.05    0.04
   4   0  -3   -0.09    0.03
   4   0  -3   -0.03    0.04
   4   0  -3   -0.10    0.04
  -5   0   3   -0.04    0.05
   5   0  -3   -0.12    0.04
   5   0  -3   -0.01    0.05
   5   0  -3   -0.09    0.04
  -6   0   3   -0.05    0.05
   6   0  -3   -0.07    0.05
   6   0  -3   -0.02    0.05
   6   0  -3   -0.07    0.04
   6   0  -3    0.03    0.06
  -7   0   3    0.02    0.06
   7   0  -3    0.03    0.06
   7   0  -3    0.01    0.06
   7   0  -3   -0.15    0.07
   7   0  -3   -0.07    0.06
  -8   0   3    0.03    0.07
   8   0  -3   -0.10    0.06
   8   0  -3   -0.04    0.06
   8   0  -3   -0.01    0.06
   8   0  -3   -0.06    0.08
  -9   0   3   -0.10    0.06
   9   0  -3    0.01    0.06
   9   0  -3   -0.19    0.07
   9   0  -3   -0.01    0.07
   9   0  -3    0.05    0.07
 -10   0   3   -0.18    0.07
  10   0  -3   -0.07    0.07
  10   0  -3    0.01    0.12
  10   0  -3   -0.16    0.08
  10   0  -3   -0.08    0.08
 -11   0   3    0.01    0.11
  11   0  -3    0.17    0.12
  11   0  -3    0.09    0.11
  11   0  -3   -0.19    0.09
 -12   0   3    0.14    0.11
  12   0  -3    0.23    0.10
  12   0  -3   -0.20    0.11
  13   0  -3    0.11    0.11
  14   0  -3    0.11    0.12
 -15   0   3    0.04    0.14
  15   0  -3   -0.19    0.13
 -16   0   3   -0.10    0.15
  16   0  -3    0.02    0.16
  17   0  -3    0.22    0.17
  18   0  -3    0.02    0.18
  19   0  -3    0.07    0.18
  20   0  -3    0.05    0.19
  18   1   3    0.20    0.19
  17   1   3   -0.12    0.17
  16   1   3   -0.25    0.16
  15   1   3    0.02    0.16
 -15  -1  -3    0.12    0.15
  14   1   3    0.33    0.15
 -14  -1  -3    0.13    0.14
  13   1   3    0.41    0.14
 -13  -1  -3    0.49    0.14
  12   1   3    0.24    0.12
 -12  -1  -3    0.16    0.12
  11   1   3    1.46    0.16
  11   1   3    1.66    0.16
 -11  -1  -3    1.77    0.17
 -11  -1  -3    2.05    0.24
  10   1   3   13.98    0.39
  10   1   3   13.74    0.41
 -10  -1  -3   13.43    0.44
 -10  -1  -3   12.88    0.38
   9   1   3    9.10    0.31
   9   1   3    9.44    0.30
  -9  -1  -3    8.76    0.34
  -9  -1  -3    9.32    0.29
   8   1   3   23.37    0.50
   8   1   3   22.65    0.52
   8   1   3   22.94    0.51
  -8  -1  -3   23.32    0.55
  -8  -1  -3   22.01    0.50
   7   1   3  105.56    1.86
   7   1   3  109.34    1.84
   7   1   3  105.19    1.84
  -7  -1  -3  104.67    1.84
  -7  -1  -3  107.13    1.89
   6   1   3   23.20    0.47
   6   1   3   22.67    0.47
   6   1   3   23.14    0.48
  -6  -1  -3   22.15    0.47
  -6  -1  -3   22.90    0.51
   5   1   3  103.75    1.71
   5   1   3  100.49    1.72
   5   1   3   99.21    1.71
  -5  -1  -3  100.94    1.75
  -5  -1  -3   98.30    1.71
   4   1   3  312.65    5.39
   4   1   3  322.61    5.35
   4   1   3  322.83    5.45
   4   1   3  318.75    5.50
  -4  -1  -3  319.15    5.36
  -4  -1  -3  317.93    5.51
   3   1   3  109.54    1.88
   3   1   3  110.17    1.86
   3   1   3  110.02    1.86
   3   1   3  110.11    1.85
  -3  -1  -3  110.14    1.93
  -3  -1  -3  115.39    1.86
  -3  -1  -3  112.08    1.86
   2   1   3  291.10    4.90
   2   1   3  294.23    5.00
   2   1   3  285.66    4.94
   2   1   3  292.63    5.04
  -2  -1  -3  288.90    4.94
  -2  -1  -3  289.08    5.12
  -2  -1  -3  300.11    4.93
   1   1   3  183.32    3.16
   1   1   3  190.30    3.13
   1   1   3  185.51    3.25
   1   1   3  182.38    3.14
  -1  -1  -3  184.94    3.17
  -1  -1  -3  187.67    3.13
  -1  -1  -3  181.55    3.21
   0   1   3  359.92    5.98
   0   1   3  351.96    6.00
   0   1   3  354.63    6.10
   0  -1  -3  357.64    6.00
   0  -1  -3  362.82    6.00
  -1   1   3  355.08    5.85
  -1   1   3  347.27    5.83
   1  -1  -3  347.07    5.84
   1  -1  -3  339.37    5.84
  -2   1   3  188.25    3.19
  -2   1   3  183.34    3.19
  -3   1   3  114.62    1.95
   3  -1  -3  115.32    1.91
   3  -1  -3  115.14    1.95
  -4   1   3    4.66    0.14
  -4   1   3    4.61    0.14
   4  -1  -3    4.79    0.14
   4  -1  -3    4.92    0.14
  -5   1   3   18.36    0.41
  -5   1   3   20.76    0.41
   5  -1  -3   20.94    0.41
   5  -1  -3   20.44    0.41
   5  -1  -3   20.43    0.41
  -6   1   3   24.45    0.56
  -6   1   3   25.44    0.50
   6  -1  -3   24.96    0.50
   6  -1  -3   24.66    0.50
  -7   1   3    0.09    0.06
   7  -1  -3    0.17    0.07
   7  -1  -3    0.14    0.06
   7  -1  -3    0.18    0.07
  -8   1   3   17.60    0.41
   8  -1  -3   18.03    0.43
   8  -1  -3   18.26    0.41
   8  -1  -3   18.18    0.42
  -9   1   3    2.17    0.16
   9  -1  -3    2.20    0.16
   9  -1  -3    2.34    0.17
   9  -1  -3    1.84    0.16
 -10   1   3    4.91    0.23
  10  -1  -3    4.90    0.24
  10  -1  -3    4.50    0.24
  10  -1  -3    4.99    0.22
 -11   1   3    4.13    0.26
  11  -1  -3    4.77    0.24
  11  -1  -3    3.69    0.26
  11  -1  -3    4.43    0.28
 -12   1   3    2.49    0.24
  12  -1  -3    2.85    0.25
  13  -1  -3    1.31    0.17
  14  -1  -3    1.04    0.17
 -15   1   3    0.21    0.14
  15  -1  -3    0.53    0.16
 -16   1   3    0.01    0.14
  16  -1  -3    0.23    0.17
  17  -1  -3   -0.01    0.17
  18  -1  -3    0.05    0.18
  19  -1  -3    0.45    0.20
  18   2   3    1.77    0.24
  17   2   3    1.93    0.24
  16   2   3    2.61    0.26
  15   2   3    7.85    0.40
 -15  -2  -3    6.74    0.42
  14   2   3   10.07    0.41
 -14  -2  -3    9.36    0.45
  13   2   3    7.78    0.34
 -13  -2  -3    7.50    0.39
  12   2   3   10.41    0.36
 -12  -2  -3    9.70    0.41
  11   2   3   22.77    0.58
  11   2   3   23.49    0.56
 -11  -2  -3   23.34    0.63
  10   2   3   26.99    0.61
  10   2   3   27.94    0.64
 -10  -2  -3   27.49    0.69
 -10  -2  -3   26.85    0.61
   9   2   3   31.03    0.64
   9   2   3   31.47    0.66
   9   2   3   31.45    0.68
  -9  -2  -3   31.59    0.66
  -9  -2  -3   31.72    0.73
   8   2   3   27.98    0.60
   8   2   3   28.84    0.58
   8   2   3   28.18    0.59
  -8  -2  -3   28.85    0.65
  -8  -2  -3   28.09    0.59
   7   2   3   25.11    0.51
   7   2   3   25.12    0.52
   7   2   3   25.34    0.53
  -7  -2  -3   25.30    0.58
  -7  -2  -3   24.67    0.52
   6   2   3    5.20    0.18
   6   2   3    4.89    0.16
   6   2   3    4.80    0.17
  -6  -2  -3    4.88    0.17
  -6  -2  -3    5.07    0.21
   5   2   3   16.83    0.35
   5   2   3   17.03    0.37
   5   2   3   16.37    0.35
  -5  -2  -3   16.84    0.40
  -5  -2  -3   17.02    0.36
   4   2   3    2.90    0.12
   4   2   3    3.14    0.12
   4   2   3    3.03    0.12
   4   2   3    3.17    0.15
  -4  -2  -3    3.01    0.16
  -4  -2  -3    3.12    0.12
   3   2   3    0.85    0.07
   3   2   3    0.79    0.09
   3   2   3    0.79    0.06
   3   2   3    0.83    0.07
  -3  -2  -3    0.85    0.10
  -3  -2  -3    0.81    0.07
   2   2   3   21.82    0.42
   2   2   3   23.87    0.43
   2   2   3   23.56    0.46
   2   2   3   23.23    0.43
  -2  -2  -3   23.19    0.46
  -2  -2  -3   23.73    0.43
   1   2   3    6.65    0.16
   1   2   3    6.63    0.16
   1   2   3    6.68    0.18
   1   2   3    6.71    0.15
  -1  -2  -3    6.57    0.16
  -1  -2  -3    6.39    0.18
   0   2   3   -0.04    0.03
   0   2   3   -0.05    0.03
   0   2   3    0.04    0.05
   0  -2  -3    0.01    0.05
   0  -2  -3   -0.05    0.03
  -1   2   3    3.65    0.12
  -1   2   3    3.90    0.12
  -2   2   3   98.61    1.63
  -2   2   3   97.52    1.63
   2  -2  -3   96.41    1.63
  -3   2   3   16.39    0.33
   3  -2  -3   16.01    0.33
  -4   2   3   17.22    0.35
  -4   2   3   16.60    0.35
   4  -2  -3   16.78    0.35
  -5   2   3    0.27    0.06
  -5   2   3    0.17    0.06
   5  -2  -3    0.15    0.05
  -6   2   3   66.14    1.17
  -6   2   3   65.33    1.17
   6  -2  -3   65.14    1.17
   6  -2  -3   65.85    1.14
  -7   2   3   25.80    0.53
  -7   2   3   25.92    0.54
   7  -2  -3   25.64    0.54
   7  -2  -3   25.70    0.51
  -8   2   3   43.83    0.84
   8  -2  -3   43.78    0.85
   8  -2  -3   43.33    0.81
  -9   2   3   40.56    0.80
   9  -2  -3   39.71    0.80
   9  -2  -3   40.21    0.76
 -10   2   3    6.59    0.27
  10  -2  -3    6.22    0.27
  10  -2  -3    6.30    0.22
 -11   2   3   33.44    0.74
  11  -2  -3   33.62    0.68
  11  -2  -3   33.77    0.75
 -12   2   3   33.62    0.76
  12  -2  -3   33.62    0.76
 -13   2   3    5.61    0.31
  13  -2  -3    5.54    0.32
  14  -2  -3    7.50    0.38
 -15   2   3    4.00    0.32
  15  -2  -3    3.97    0.35
 -16   2   3    4.76    0.36
  16  -2  -3    4.83    0.39
  17  -2  -3    2.52    0.27
  18  -2  -3    1.50    0.25
  19  -2  -3    1.07    0.25
  18   3   3    0.07    0.17
  17   3   3   -0.04    0.15
  16   3   3    0.05    0.16
  15   3   3    0.64    0.17
 -15  -3  -3    0.60    0.20
  14   3   3    0.97    0.16
 -14  -3  -3    0.75    0.18
  13   3   3    3.16    0.25
 -13  -3  -3    2.48    0.30
  12   3   3    2.09    0.22
  12   3   3    1.84    0.17
 -12  -3  -3    1.79    0.21
  11   3   3   12.53    0.37
  11   3   3   12.12    0.40
 -11  -3  -3   12.56    0.46
  10   3   3    8.13    0.29
  10   3   3    7.73    0.31
 -10  -3  -3    7.84    0.36
 -10  -3  -3    7.46    0.37
   9   3   3    9.34    0.29
   9   3   3    9.58    0.31
  -9  -3  -3    9.16    0.29
  -9  -3  -3    9.13    0.37
   8   3   3    8.71    0.26
   8   3   3    8.32    0.27
  -8  -3  -3    8.36    0.25
  -8  -3  -3    8.62    0.32
   7   3   3   32.91    0.64
   7   3   3   33.61    0.66
  -7  -3  -3   33.38    0.72
  -7  -3  -3   32.89    0.64
   6   3   3   18.38    0.39
   6   3   3   19.54    0.41
  -6  -3  -3   19.12    0.40
  -6  -3  -3   18.36    0.46
   5   3   3   21.18    0.43
   5   3   3   21.48    0.44
  -5  -3  -3   21.66    0.43
  -5  -3  -3   21.70    0.49
   4   3   3  117.24    1.95
   4   3   3  114.51    1.94
   4   3   3  116.17    2.01
  -4  -3  -3  115.79    2.01
  -4  -3  -3  116.06    1.94
   3   3   3   50.60    0.88
   3   3   3   53.11    0.94
   3   3   3   51.49    0.89
  -3  -3  -3   50.82    0.88
  -3  -3  -3   49.92    0.94
   2   3   3   18.11    0.39
   2   3   3   18.42    0.35
   2   3   3   18.23    0.34
  -2  -3  -3   18.70    0.35
   1   3   3  237.76    4.11
   1   3   3  243.02    4.15
  -1  -3  -3  241.60    4.10
  -1  -3  -3  245.35    4.25
   0   3   3  322.30    5.50
   0   3   3  309.34    5.36
   0  -3  -3  315.67    5.36
   0  -3  -3  323.11    5.50
  -2   3   3  398.28    6.85
  -2   3   3  416.73    6.81
   2  -3  -3  403.91    6.85
  -3   3   3  273.25    4.73
  -3   3   3  290.56    4.73
   3  -3  -3  278.13    4.75
  -4   3   3  193.17    3.18
  -4   3   3  189.57    3.26
   4  -3  -3  191.32    3.18
  -5   3   3  120.37    2.01
  -5   3   3  115.88    2.00
   5  -3  -3  116.26    2.00
  -6   3   3  138.42    2.36
   6  -3  -3  139.61    2.31
   6  -3  -3  138.31    2.36
  -7   3   3   92.57    1.66
  -7   3   3   98.33    1.67
   7  -3  -3   93.90    1.61
   7  -3  -3   94.94    1.67
  -8   3   3   70.07    1.29
  -8   3   3   70.44    1.28
   8  -3  -3   70.56    1.22
   8  -3  -3   70.92    1.29
  -9   3   3    9.06    0.30
   9  -3  -3    9.67    0.31
   9  -3  -3    8.91    0.24
 -10   3   3    2.55    0.21
  10  -3  -3    2.23    0.22
  10  -3  -3    2.41    0.15
 -11   3   3    7.75    0.33
  11  -3  -3    7.81    0.34
  11  -3  -3    6.84    0.23
 -12   3   3    0.53    0.14
  12  -3  -3    0.57    0.14
 -13   3   3    0.51    0.15
  13  -3  -3    0.35    0.14
 -14   3   3    0.23    0.17
  14  -3  -3    0.32    0.15
 -15   3   3    0.20    0.13
  15  -3  -3    0.09    0.17
  16  -3  -3   -0.25    0.17
  17  -3  -3   -0.13    0.18
  18  -3  -3   -0.03    0.19
  19  -3  -3   -0.15    0.21
  18   4   3   -0.07    0.15
  17   4   3   -0.03    0.14
  16   4   3    0.38    0.16
  15   4   3   -0.17    0.13
  14   4   3    1.50    0.17
 -14  -4  -3    1.51    0.22
  13   4   3    0.45    0.13
 -13  -4  -3    0.39    0.15
  12   4   3    0.54    0.12
  12   4   3    0.53    0.12
 -12  -4  -3    0.62    0.16
  11   4   3    3.67    0.23
  11   4   3    3.89    0.25
 -11  -4  -3    3.75    0.31
  10   4   3    2.92    0.22
  10   4   3    2.84    0.20
 -10  -4  -3    2.88    0.28
   9   4   3   12.65    0.34
   9   4   3   12.36    0.32
   9   4   3   13.47    0.37
  -9  -4  -3   12.79    0.44
  -9  -4  -3   12.40    0.34
   8   4   3    5.71    0.19
   8   4   3    5.90    0.23
   8   4   3    5.97    0.21
  -8  -4  -3    5.61    0.20
  -8  -4  -3    5.41    0.29
   7   4   3    0.33    0.06
   7   4   3    0.36    0.07
   7   4   3    0.30    0.07
  -7  -4  -3    0.39    0.07
  -7  -4  -3    0.21    0.10
   6   4   3    2.12    0.13
   6   4   3    1.97    0.11
   6   4   3    1.94    0.11
  -6  -4  -3    2.18    0.12
  -6  -4  -3    1.69    0.17
   5   4   3    6.25    0.17
   5   4   3    6.29    0.17
   5   4   3    6.02    0.18
  -5  -4  -3    6.27    0.18
  -5  -4  -3    6.29    0.24
   4   4   3    2.72    0.11
   4   4   3    2.67    0.12
   4   4   3    2.75    0.10
  -4  -4  -3    2.65    0.16
  -4  -4  -3    2.81    0.11
   3   4   3    0.99    0.07
   3   4   3    1.04    0.11
   3   4   3    0.96    0.07
   3   4   3    1.13    0.08
  -3  -4  -3    1.04    0.07
  -3  -4  -3    1.01    0.12
   2   4   3    0.23    0.04
   2   4   3    0.17    0.05
   2   4   3    0.27    0.04
  -2  -4  -3    0.23    0.06
  -2  -4  -3    0.26    0.04
   1   4   3    2.19    0.12
   1   4   3    2.12    0.08
   1   4   3    2.13    0.08
  -1  -4  -3    2.11    0.08
  -1  -4  -3    2.28    0.12
   0   4   3    0.68    0.09
   0   4   3    0.49    0.05
   0  -4  -3    0.57    0.05
   0  -4  -3    0.80    0.09
  -1   4   3    0.24    0.05
  -1   4   3    0.27    0.04
  -1   4   3    0.24    0.04
   1  -4  -3    0.25    0.04
  -2   4   3    0.56    0.06
  -2   4   3    0.59    0.06
  -2   4   3    0.55    0.06
   2  -4  -3    0.85    0.08
  -3   4   3   10.68    0.26
  -3   4   3   10.63    0.25
   3  -4  -3   11.11    0.26
  -4   4   3    0.14    0.06
   4  -4  -3    0.26    0.06
  -5   4   3   35.19    0.68
  -5   4   3   35.55    0.69
   5  -4  -3   35.31    0.68
  -6   4   3    3.58    0.19
  -6   4   3    3.58    0.18
   6  -4  -3    3.99    0.19
  -7   4   3   -0.05    0.06
  -7   4   3   -0.13    0.08
   7  -4  -3   -0.06    0.08
   7  -4  -3   -0.05    0.05
  -8   4   3    4.96    0.23
  -8   4   3    5.25    0.24
   8  -4  -3    4.82    0.24
   8  -4  -3    5.16    0.16
  -9   4   3    1.24    0.14
  -9   4   3    1.28    0.13
   9  -4  -3    1.38    0.15
   9  -4  -3    1.17    0.11
 -10   4   3    1.08    0.14
  10  -4  -3    1.25    0.11
  10  -4  -3    0.79    0.13
 -11   4   3    7.08    0.33
  11  -4  -3    6.62    0.33
 -12   4   3    2.88    0.27
  12  -4  -3    2.61    0.27
 -13   4   3    0.84    0.16
  13  -4  -3    0.77    0.17
 -14   4   3    0.99    0.18
  14  -4  -3    1.18    0.19
  15  -4  -3   -0.05    0.17
  16  -4  -3    0.41    0.20
  17  -4  -3    0.52    0.21
  18  -4  -3    0.31    0.21
  19  -4  -3   -0.15    0.21
  18   5   3    0.09    0.15
  17   5   3   -0.01    0.13
  16   5   3   -0.07    0.13
  15   5   3    0.19    0.14
  14   5   3    0.56    0.14
 -14  -5  -3    0.59    0.18
  13   5   3    0.24    0.12
  13   5   3    0.30    0.22
 -13  -5  -3    0.58    0.17
  12   5   3    0.45    0.12
  12   5   3    0.66    0.13
 -12  -5  -3    0.65    0.17
  11   5   3    0.64    0.12
  11   5   3    0.68    0.13
 -11  -5  -3    0.90    0.17
  10   5   3    4.92    0.23
  10   5   3    4.92    0.26
 -10  -5  -3    4.84    0.34
   9   5   3    0.40    0.09
   9   5   3    0.44    0.10
   9   5   3    0.42    0.08
  -9  -5  -3    0.44    0.14
   8   5   3    4.01    0.17
   8   5   3    4.55    0.20
   8   5   3    4.39    0.16
  -8  -5  -3    4.05    0.27
  -8  -5  -3    4.48    0.18
   7   5   3    2.03    0.13
   7   5   3    2.01    0.11
   7   5   3    2.04    0.15
  -7  -5  -3    1.92    0.13
  -7  -5  -3    2.05    0.21
   6   5   3    4.31    0.17
   6   5   3    4.18    0.15
   6   5   3    4.14    0.14
  -6  -5  -3    4.25    0.15
  -6  -5  -3    3.96    0.23
   5   5   3    3.00    0.11
   5   5   3    2.93    0.13
   5   5   3    2.82    0.11
  -5  -5  -3    3.01    0.12
  -5  -5  -3    3.10    0.19
   4   5   3    0.09    0.06
   4   5   3    0.15    0.04
   4   5   3    0.15    0.05
   4   5   3    0.20    0.04
  -4  -5  -3    0.14    0.04
  -4  -5  -3    0.20    0.08
   3   5   3   38.43    0.67
   3   5   3   38.51    0.67
   3   5   3   39.61    0.77
   3   5   3   39.31    0.69
  -3  -5  -3   39.04    0.68
  -3  -5  -3   37.91    0.76
   2   5   3    0.56    0.08
   2   5   3    0.56    0.05
   2   5   3    0.74    0.06
  -2  -5  -3    0.55    0.05
  -2  -5  -3    0.60    0.08
   1   5   3   46.46    0.86
   1   5   3   46.62    0.80
   1   5   3   46.04    0.80
  -1  -5  -3   46.57    0.87
  -1  -5  -3   47.29    0.81
   0   5   3   74.67    1.29
   0   5   3   69.17    1.24
   0   5   3   74.16    1.24
   0  -5  -3   74.75    1.29
   0  -5  -3   75.28    1.25
  -1   5   3    0.09    0.05
  -1   5   3    0.12    0.04
   1  -5  -3    0.20    0.06
   1  -5  -3    0.08    0.04
  -2   5   3   22.59    0.44
  -2   5   3   22.18    0.43
  -2   5   3   22.86    0.45
   2  -5  -3   22.38    0.44
  -3   5   3    7.56    0.21
  -3   5   3    7.71    0.21
  -3   5   3    8.00    0.21
   3  -5  -3    7.76    0.21
  -4   5   3  210.24    3.49
   4  -5  -3  208.90    3.49
  -5   5   3   56.74    1.03
  -5   5   3   56.15    1.04
   5  -5  -3   57.77    1.04
  -6   5   3   22.56    0.49
  -6   5   3   21.46    0.48
   6  -5  -3   21.67    0.48
  -7   5   3    7.83    0.27
  -7   5   3    7.88    0.27
   7  -5  -3    8.41    0.19
   7  -5  -3    8.43    0.28
  -8   5   3   14.26    0.39
  -8   5   3   15.52    0.41
   8  -5  -3   14.65    0.40
  -9   5   3    4.02    0.23
  -9   5   3    3.48    0.24
   9  -5  -3    4.62    0.25
 -10   5   3    0.20    0.13
  10  -5  -3    0.30    0.12
 -11   5   3    2.08    0.21
  11  -5  -3    2.68    0.22
 -12   5   3    0.18    0.14
  12  -5  -3    0.12    0.13
 -13   5   3    0.22    0.14
  13  -5  -3    0.26    0.15
 -14   5   3    0.02    0.13
  14  -5  -3    0.22    0.15
 -15   5   3    0.41    0.19
  15  -5  -3    0.44    0.19
  16  -5  -3   -0.14    0.18
  17  -5  -3    0.14    0.20
  18  -5  -3    0.09    0.21
  19  -5  -3   -0.03    0.23
  18   6   3    1.20    0.16
  17   6   3    0.54    0.14
  16   6   3    1.40    0.17
  15   6   3    5.09    0.29
  14   6   3    4.34    0.26
  13   6   3    4.13    0.29
  13   6   3    3.85    0.24
 -13  -6  -3    4.56    0.37
  12   6   3    6.26    0.31
  12   6   3    6.29    0.26
 -12  -6  -3    6.29    0.39
  11   6   3    8.29    0.33
  11   6   3    8.08    0.28
 -11  -6  -3    8.43    0.41
  10   6   3   19.89    0.45
  10   6   3   19.90    0.51
 -10  -6  -3   20.44    0.62
   9   6   3    4.69    0.20
   9   6   3    4.80    0.24
   9   6   3    4.46    0.17
  -9  -6  -3    5.35    0.32
   8   6   3   10.08    0.30
   8   6   3    9.56    0.25
   8   6   3    9.49    0.26
  -8  -6  -3   10.43    0.40
   7   6   3   14.88    0.33
   7   6   3   15.65    0.37
   7   6   3   14.78    0.32
  -7  -6  -3   14.73    0.34
  -7  -6  -3   15.47    0.47
   6   6   3   26.45    0.49
   6   6   3   26.03    0.53
   6   6   3   25.71    0.49
  -6  -6  -3   26.47    0.51
  -6  -6  -3   27.09    0.63
   5   6   3   20.36    0.41
   5   6   3   19.22    0.38
   5   6   3   19.40    0.38
  -5  -6  -3   20.06    0.40
  -5  -6  -3   20.06    0.50
   4   6   3   27.61    0.50
   4   6   3   28.44    0.53
   4   6   3   27.97    0.51
  -4  -6  -3   28.35    0.52
  -4  -6  -3   28.79    0.63
   3   6   3    0.87    0.07
   3   6   3    0.90    0.06
   3   6   3    1.04    0.13
  -3  -6  -3    0.83    0.10
  -3  -6  -3    0.90    0.07
   2   6   3    3.83    0.11
   2   6   3    3.81    0.11
   2   6   3    3.67    0.17
  -2  -6  -3    3.66    0.18
  -2  -6  -3    3.68    0.11
   1   6   3    8.89    0.19
   1   6   3    8.85    0.26
   1   6   3    8.93    0.20
  -1  -6  -3    9.17    0.20
  -1  -6  -3    9.08    0.26
   0   6   3   14.50    0.30
   0   6   3   14.58    0.34
   0   6   3   14.89    0.30
   0  -6  -3   14.74    0.35
   0  -6  -3   14.71    0.30
  -1   6   3    8.21    0.23
  -1   6   3    8.60    0.20
   1  -6  -3    8.39    0.24
   1  -6  -3    8.04    0.20
  -2   6   3   11.94    0.28
  -2   6   3   11.61    0.27
  -2   6   3   11.69    0.27
   2  -6  -3   11.85    0.27
  -3   6   3   10.31    0.25
  -3   6   3   10.51    0.26
  -3   6   3   10.61    0.26
   3  -6  -3   10.33    0.26
  -4   6   3   57.85    1.05
  -4   6   3   58.74    1.04
   4  -6  -3   58.53    1.05
  -5   6   3   21.55    0.48
  -5   6   3   21.01    0.46
   5  -6  -3   21.49    0.47
  -6   6   3   15.49    0.39
  -6   6   3   15.12    0.38
   6  -6  -3   15.36    0.38
  -7   6   3   24.63    0.55
  -7   6   3   25.07    0.56
   7  -6  -3   24.43    0.55
  -8   6   3   18.16    0.46
  -8   6   3   18.06    0.46
   8  -6  -3   18.42    0.47
  -9   6   3   19.82    0.52
  -9   6   3   20.60    0.52
   9  -6  -3   20.45    0.52
 -10   6   3    9.88    0.36
  10  -6  -3    9.78    0.37
 -11   6   3   11.33    0.41
  11  -6  -3   11.19    0.42
 -12   6   3    6.44    0.35
  12  -6  -3    6.43    0.36
 -13   6   3    4.72    0.34
  13  -6  -3    4.61    0.35
 -14   6   3    7.13    0.40
  14  -6  -3    7.43    0.42
 -15   6   3    2.25    0.26
  15  -6  -3    2.79    0.29
  16  -6  -3    3.11    0.31
  17  -6  -3    0.40    0.22
  18  -6  -3    0.85    0.26
  19  -6  -3    0.64    0.26
  17   7   3    0.06    0.10
  16   7   3   -0.03    0.10
  15   7   3   -0.01    0.10
  14   7   3    0.03    0.10
  13   7   3    1.13    0.13
  13   7   3    1.13    0.16
 -13  -7  -3    1.19    0.22
  12   7   3    1.06    0.12
  12   7   3    0.74    0.14
 -12  -7  -3    0.93    0.19
  11   7   3    5.33    0.27
  11   7   3    4.93    0.21
 -11  -7  -3    5.43    0.36
  10   7   3   10.35    0.27
  10   7   3   10.73    0.35
  10   7   3   10.89    0.29
 -10  -7  -3   10.93    0.46
   9   7   3   31.30    0.59
   9   7   3   29.95    0.58
   9   7   3   30.08    0.65
  -9  -7  -3   31.20    0.78
   8   7   3   38.11    0.69
   8   7   3   38.30    0.75
   8   7   3   37.37    0.69
  -8  -7  -3   37.97    0.88
   7   7   3   44.91    0.85
   7   7   3   45.37    0.80
   7   7   3   46.43    0.81
  -7  -7  -3   46.07    0.99
   6   7   3   77.03    1.35
   6   7   3   76.09    1.30
   6   7   3   78.83    1.31
  -6  -7  -3   78.15    1.48
  -6  -7  -3   76.78    1.33
   5   7   3  143.53    2.39
   5   7   3  145.10    2.44
   5   7   3  146.93    2.40
  -5  -7  -3  146.29    2.43
  -5  -7  -3  145.89    2.57
   4   7   3   94.19    1.59
   4   7   3   94.17    1.56
   4   7   3   94.15    1.56
  -4  -7  -3   94.76    1.58
  -4  -7  -3   92.79    1.71
   3   7   3  226.95    3.79
   3   7   3  222.80    3.69
   3   7   3  224.66    3.69
  -3  -7  -3  220.60    3.79
  -3  -7  -3  224.80    3.68
   2   7   3  144.55    2.33
   2   7   3  141.24    2.44
   2   7   3  140.34    2.33
  -2  -7  -3  142.04    2.35
  -2  -7  -3  140.51    2.45
   1   7   3  157.44    2.69
   1   7   3  157.30    2.60
   1   7   3  157.81    2.64
  -1  -7  -3  159.25    2.62
  -1  -7  -3  157.94    2.70
   0   7   3  192.72    3.27
   0   7   3  192.26    3.25
   0   7   3  199.40    3.21
   0  -7  -3  195.88    3.25
   0  -7  -3  194.09    3.35
  -1   7   3  170.81    2.88
  -1   7   3  171.88    2.84
  -1   7   3  170.66    2.84
   1  -7  -3  170.60    2.88
   1  -7  -3  171.67    2.85
  -2   7   3   25.48    0.50
  -2   7   3   25.65    0.51
   2  -7  -3   25.38    0.50
  -3   7   3   94.31    1.62
  -3   7   3   91.58    1.62
  -3   7   3   96.25    1.62
   3  -7  -3   95.00    1.63
  -4   7   3   58.37    1.08
  -4   7   3   59.66    1.06
  -4   7   3   61.24    1.08
   4  -7  -3   60.41    1.09
  -5   7   3   39.86    0.80
  -5   7   3   41.42    0.76
  -5   7   3   41.27    0.79
   5  -7  -3   40.54    0.79
  -6   7   3   38.15    0.76
  -6   7   3   37.50    0.77
   6  -7  -3   37.91    0.76
  -7   7   3   14.52    0.41
  -7   7   3   15.26    0.40
   7  -7  -3   15.14    0.40
  -8   7   3    2.11    0.19
  -8   7   3    2.08    0.21
   8  -7  -3    2.08    0.20
  -9   7   3   23.41    0.58
   9  -7  -3   24.12    0.59
 -10   7   3    4.61    0.29
  10  -7  -3    4.62    0.29
 -11   7   3    3.07    0.30
  11  -7  -3    3.26    0.29
 -12   7   3    5.02    0.34
  12  -7  -3    5.29    0.34
 -13   7   3    1.67    0.21
  13  -7  -3    1.52    0.20
 -14   7   3    0.42    0.18
  14  -7  -3    0.25    0.19
 -15   7   3    0.44    0.20
  15  -7  -3    0.69    0.21
 -16   7   3    0.32    0.25
  16  -7  -3    0.38    0.22
  17  -7  -3   -0.04    0.20
  18  -7  -3   -0.11    0.23
  19  -7  -3    0.00    0.24
  15   8   3    1.90    0.17
  14   8   3    1.80    0.17
  13   8   3    0.66    0.14
  13   8   3    0.77    0.10
  12   8   3    1.82    0.18
  12   8   3    1.99    0.15
 -12  -8  -3    1.85    0.24
  11   8   3    0.36    0.11
  11   8   3    0.40    0.08
 -11  -8  -3    0.32    0.16
  10   8   3    4.90    0.17
  10   8   3    5.04    0.16
  10   8   3    5.29    0.26
 -10  -8  -3    5.66    0.37
   9   8   3    5.94    0.16
   9   8   3    5.92    0.17
   9   8   3    6.01    0.25
  -9  -8  -3    6.02    0.35
   8   8   3    2.16    0.17
   8   8   3    2.13    0.11
   8   8   3    2.05    0.09
  -8  -8  -3    2.06    0.25
   7   8   3   11.31    0.30
   7   8   3   11.11    0.23
  -7  -8  -3   11.35    0.42
   6   8   3    6.83    0.21
  -6  -8  -3    6.11    0.31
   5   8   3    7.05    0.20
  -5  -8  -3    6.58    0.30
  -4  -8  -3    6.98    0.29
   3   8   3    0.62    0.10
  -3  -8  -3    0.56    0.11
   2   8   3    3.71    0.10
   2   8   3    3.57    0.19
   2   8   3    3.76    0.10
  -2  -8  -3    3.72    0.12
  -2  -8  -3    3.29    0.20
   1   8   3    0.72    0.10
   1   8   3    0.81    0.07
   1   8   3    0.80    0.07
  -1  -8  -3    0.58    0.10
  -1  -8  -3    0.90    0.08
   0   8   3    2.08    0.11
   0   8   3    2.29    0.15
   0   8   3    1.98    0.10
   0  -8  -3    2.33    0.11
   0  -8  -3    1.96    0.15
  -1   8   3    0.50    0.08
  -1   8   3    0.59    0.07
  -1   8   3    0.46    0.06
   1  -8  -3    0.51    0.07
   1  -8  -3    0.55    0.08
  -2   8   3    5.17    0.18
  -2   8   3    4.79    0.17
   2  -8  -3    5.01    0.18
  -3   8   3    0.08    0.05
  -3   8   3   -0.12    0.06
  -3   8   3   -0.10    0.05
  -4   8   3    3.95    0.19
  -4   8   3    4.02    0.17
  -4   8   3    4.50    0.16
   4  -8  -3    4.13    0.19
  -5   8   3    1.31    0.13
  -5   8   3    1.47    0.13
  -5   8   3    1.69    0.11
   5  -8  -3    1.45    0.13
  -6   8   3    4.24    0.22
  -6   8   3    4.12    0.22
  -6   8   3    4.63    0.17
   6  -8  -3    4.66    0.15
   6  -8  -3    4.20    0.22
  -7   8   3    5.33    0.25
  -7   8   3    5.35    0.26
   7  -8  -3    4.93    0.25
  -8   8   3   10.78    0.37
  -8   8   3   11.01    0.37
   8  -8  -3   10.81    0.37
  -9   8   3    2.34    0.24
   9  -8  -3    2.57    0.24
 -10   8   3    6.95    0.34
  10  -8  -3    6.66    0.34
 -11   8   3    3.49    0.31
  11  -8  -3    3.76    0.31
 -12   8   3    3.83    0.34
  12  -8  -3    3.53    0.32
 -13   8   3    3.65    0.35
  13  -8  -3    3.41    0.34
 -14   8   3    1.58    0.23
  14  -8  -3    0.95    0.21
 -15   8   3    0.84    0.22
  15  -8  -3    0.81    0.22
 -16   8   3    0.65    0.23
  16  -8  -3    0.76    0.24
  17  -8  -3   -0.15    0.21
  18  -8  -3    0.13    0.24
  14   9   3    0.14    0.13
  13   9   3    0.50    0.14
  12   9   3    0.04    0.11
 -12  -9  -3   -0.17    0.16
  11   9   3    0.89    0.13
 -11  -9  -3    0.89    0.20
  10   9   3   -0.01    0.09
 -10  -9  -3   -0.07    0.13
   9   9   3    0.09    0.09
  -9  -9  -3    0.00    0.13
   8   9   3    0.18    0.08
  -8  -9  -3    0.04    0.12
   7   9   3    7.21    0.23
  -7  -9  -3    6.94    0.35
   6   9   3    0.06    0.06
  -6  -9  -3    0.01    0.10
   5   9   3    0.23    0.06
  -5  -9  -3    0.12    0.10
  -4  -9  -3    1.52    0.18
  -3  -9  -3    5.34    0.25
   2   9   3   29.31    0.51
   2   9   3   29.29    0.51
   2   9   3   29.89    0.65
  -2  -9  -3   28.96    0.65
   1   9   3    5.01    0.13
   1   9   3    5.03    0.21
   1   9   3    5.02    0.13
  -1  -9  -3    5.02    0.15
  -1  -9  -3    4.89    0.22
   0   9   3    0.11    0.04
   0   9   3    0.26    0.05
   0   9   3    0.10    0.06
   0  -9  -3    0.03    0.06
  -1   9   3    0.09    0.04
  -1   9   3    0.14    0.06
  -1   9   3    0.11    0.05
   1  -9  -3    0.22    0.05
   1  -9  -3    0.16    0.06
  -2   9   3    0.86    0.09
  -2   9   3    1.00    0.11
  -2   9   3    0.72    0.08
   2  -9  -3    0.84    0.09
  -3   9   3    0.30    0.06
  -3   9   3    0.27    0.07
   3  -9  -3    0.35    0.07
  -4   9   3    0.48    0.08
  -4   9   3    0.51    0.08
  -4   9   3    0.45    0.07
   4  -9  -3    0.52    0.09
  -5   9   3    3.78    0.21
  -5   9   3    3.85    0.16
  -5   9   3    3.90    0.23
  -5   9   3    3.44    0.19
   5  -9  -3    3.65    0.19
  -6   9   3    3.80    0.23
  -6   9   3    3.94    0.16
  -6   9   3    4.25    0.22
   6  -9  -3    4.42    0.20
   6  -9  -3    3.99    0.22
  -7   9   3    4.27    0.25
  -7   9   3    4.15    0.17
  -7   9   3    4.37    0.25
   7  -9  -3    3.96    0.24
  -8   9   3   -0.09    0.10
  -8   9   3   -0.08    0.10
  -8   9   3    0.02    0.06
   8  -9  -3   -0.10    0.11
  -9   9   3    0.02    0.12
   9  -9  -3   -0.04    0.12
 -10   9   3    0.27    0.14
  10  -9  -3    0.04    0.13
 -11   9   3    0.58    0.17
  11  -9  -3    0.37    0.16
 -12   9   3    0.48    0.17
  12  -9  -3    0.21    0.15
 -13   9   3    0.12    0.18
  13  -9  -3    0.18    0.16
 -14   9   3    0.05    0.19
  14  -9  -3   -0.25    0.17
 -15   9   3   -0.12    0.20
  15  -9  -3    0.08    0.20
 -16   9   3   -0.12    0.21
  16  -9  -3   -0.10    0.21
  17  -9  -3   -0.09    0.22
  18  -9  -3   -0.50    0.21
  14  10   3    1.36    0.18
  13  10   3    2.40    0.27
  12  10   3    3.70    0.27
  11  10   3    2.76    0.23
 -11 -10  -3    2.50    0.27
  10  10   3    3.81    0.23
 -10 -10  -3    3.16    0.34
   9  10   3    2.27    0.19
  -9 -10  -3    1.76    0.22
   8  10   3    3.10    0.18
  -8 -10  -3    2.92    0.30
   7  10   3    3.22    0.17
  -7 -10  -3    3.06    0.29
   6  10   3    1.72    0.13
  -6 -10  -3    1.38    0.18
   5  10   3    0.34    0.07
  -5 -10  -3    0.26    0.12
  -4 -10  -3    0.40    0.12
  -3 -10  -3    9.42    0.34
  -2 -10  -3    2.10    0.19
   1  10   3    2.69    0.10
   1  10   3    2.84    0.19
   1  10   3    2.76    0.10
  -1 -10  -3    2.80    0.14
  -1 -10  -3    2.94    0.19
   0  10   3    5.65    0.16
   0  10   3    5.76    0.23
   0  10   3    5.76    0.17
   0 -10  -3    6.05    0.24
   0 -10  -3    5.49    0.18
  -1  10   3    0.84    0.09
  -1  10   3    0.77    0.08
  -1  10   3    0.76    0.10
   1 -10  -3    0.81    0.11
   1 -10  -3    0.96    0.09
  -2  10   3   -0.04    0.06
  -2  10   3   -0.02    0.06
  -2  10   3    0.05    0.07
   2 -10  -3   -0.06    0.07
  -3  10   3    0.80    0.09
  -3  10   3    0.56    0.09
   3 -10  -3    0.55    0.09
  -4  10   3    4.19    0.20
  -4  10   3    3.66    0.17
  -4  10   3    3.71    0.18
  -4  10   3    4.09    0.22
   4 -10  -3    3.43    0.19
  -5  10   3    5.25    0.19
  -5  10   3    5.06    0.23
  -5  10   3    5.99    0.25
  -5  10   3    5.80    0.27
   5 -10  -3    5.44    0.25
  -6  10   3    3.60    0.23
  -6  10   3    3.48    0.16
  -6  10   3    3.93    0.25
   6 -10  -3    3.52    0.23
  -7  10   3    9.20    0.26
  -7  10   3   10.04    0.36
  -7  10   3   10.11    0.35
   7 -10  -3    9.50    0.34
  -8  10   3    9.66    0.36
  -8  10   3    9.04    0.36
   8 -10  -3    9.01    0.36
  -9  10   3   10.56    0.39
   9 -10  -3   10.52    0.40
 -10  10   3    4.72    0.32
  10 -10  -3    4.41    0.32
 -11  10   3    6.04    0.38
  11 -10  -3    5.09    0.35
 -12  10   3    3.43    0.30
  12 -10  -3    4.02    0.35
 -13  10   3    1.69    0.24
  13 -10  -3    1.76    0.24
 -14  10   3    1.04    0.24
  14 -10  -3    0.98    0.23
 -15  10   3    0.94    0.26
  15 -10  -3    0.52    0.23
 -16  10   3    0.55    0.24
  16 -10  -3    0.63    0.24
 -17  10   3    0.48    0.24
  17 -10  -3    0.22    0.23
  14  11   3    0.57    0.15
  13  11   3    0.66    0.15
  12  11   3    0.87    0.14
  11  11   3    1.69    0.16
  10  11   3    2.19    0.21
 -10 -11  -3    1.45    0.22
   9  11   3    4.98    0.23
  -9 -11  -3    5.08    0.37
   8  11   3    8.39    0.27
  -8 -11  -3    8.66    0.43
   7  11   3    9.33    0.27
  -7 -11  -3    8.84    0.41
   6  11   3    6.41    0.21
  -6 -11  -3    5.18    0.33
  -5 -11  -3    2.53    0.25
  -4 -11  -3   15.15    0.48
  -3 -11  -3   34.19    0.78
  -2 -11  -3   53.28    1.08
   1  11   3   46.69    0.80
   1  11   3   46.73    0.80
   1  11   3   45.76    0.80
  -1 -11  -3   48.08    0.96
   0  11   3  104.74    1.76
   0  11   3  105.03    1.88
   0  11   3  105.73    1.76
   0 -11  -3  105.39    1.89
   0 -11  -3  104.12    1.83
  -1  11   3   78.68    1.46
  -1  11   3   80.72    1.38
  -1  11   3   81.53    1.39
   1 -11  -3   78.77    1.41
   1 -11  -3   80.51    1.47
  -2  11   3   72.14    1.27
  -2  11   3   72.07    1.27
  -2  11   3   71.54    1.31
   2 -11  -3   71.64    1.29
  -3  11   3   73.36    1.30
  -3  11   3   72.52    1.31
  -3  11   3   71.20    1.29
   3 -11  -3   72.74    1.31
  -4  11   3   67.79    1.26
  -4  11   3   66.04    1.21
  -4  11   3   66.64    1.23
   4 -11  -3   66.76    1.24
  -5  11   3   41.79    0.81
  -5  11   3   43.32    0.86
  -5  11   3   43.91    0.90
   5 -11  -3   43.62    0.88
  -6  11   3   29.51    0.69
  -6  11   3   30.25    0.66
  -6  11   3   28.24    0.58
   6 -11  -3   30.34    0.67
  -7  11   3   26.43    0.63
  -7  11   3   26.47    0.65
   7 -11  -3   26.52    0.64
  -8  11   3   17.59    0.50
  -8  11   3   17.85    0.75
   8 -11  -3   17.18    0.51
  -9  11   3    7.09    0.35
   9 -11  -3    7.53    0.36
 -10  11   3    6.42    0.36
  10 -11  -3    5.25    0.34
 -11  11   3    0.64    0.18
  11 -11  -3    1.00    0.20
 -12  11   3    1.07    0.22
  12 -11  -3    0.97    0.20
 -13  11   3    0.06    0.19
  13 -11  -3    0.27    0.19
 -14  11   3    0.00    0.20
  14 -11  -3   -0.19    0.18
 -15  11   3   -0.27    0.20
  15 -11  -3    0.09    0.20
 -16  11   3   -0.14    0.21
  16 -11  -3   -0.18    0.21
 -17  11   3   -0.05    0.22
  17 -11  -3   -0.50    0.34
  15  12   3    0.46    0.16
  14  12   3    1.34    0.18
  13  12   3    1.60    0.19
  12  12   3    2.14    0.24
  11  12   3    3.25    0.24
  10  12   3    4.93    0.26
 -10 -12  -3    5.82    0.49
   9  12   3    7.71    0.29
  -9 -12  -3    8.56    0.45
   8  12   3    1.77    0.18
  -8 -12  -3    1.82    0.22
   7  12   3    6.06    0.23
  -7 -12  -3    6.12    0.37
   6  12   3    4.33    0.19
  -6 -12  -3    4.32    0.32
  -5 -12  -3    0.57    0.14
  -4 -12  -3    0.55    0.14
  -3 -12  -3    0.29    0.12
  -2 -12  -3    1.38    0.16
  -1 -12  -3    0.69    0.12
   0  12   3    1.39    0.10
   0  12   3    1.08    0.08
   0 -12  -3    0.80    0.12
  -1  12   3    0.16    0.05
  -1  12   3   -0.07    0.08
  -1  12   3    0.25    0.07
   1 -12  -3    0.23    0.09
  -2  12   3    0.48    0.08
  -2  12   3    0.60    0.10
  -2  12   3    0.53    0.09
  -3  12   3    0.97    0.11
  -3  12   3    1.01    0.10
  -3  12   3    0.84    0.10
  -4  12   3    0.24    0.08
  -4  12   3    0.27    0.09
  -4  12   3    0.25    0.10
  -5  12   3    0.09    0.10
  -5  12   3    0.20    0.10
  -5  12   3    0.18    0.10
  -6  12   3    0.37    0.12
  -6  12   3    0.27    0.11
  -7  12   3    2.73    0.26
  -7  12   3    2.62    0.27
  -8  12   3    1.85    0.19
  -9  12   3    1.59    0.19
 -10  12   3    4.78    0.35
 -11  12   3    3.52    0.36
 -12  12   3    1.71    0.24
 -13  12   3    1.65    0.24
 -14  12   3    1.61    0.26
 -15  12   3    1.14    0.26
 -16  12   3    1.16    0.26
 -17  12   3    0.99    0.26
  15  13   3    0.21    0.14
  14  13   3    0.15    0.14
  13  13   3    0.11    0.13
  12  13   3    0.13    0.12
  11  13   3    0.18    0.11
  10  13   3    0.12    0.10
   9  13   3    1.27    0.13
  -9 -13  -3    1.63    0.23
   8  13   3    3.18    0.21
  -8 -13  -3    3.95    0.35
   7  13   3    0.39    0.10
  -7 -13  -3    0.49    0.16
   6  13   3    0.47    0.09
  -6 -13  -3    0.55    0.16
  -5 -13  -3    3.69    0.30
  -4 -13  -3    3.86    0.29
  -3 -13  -3    5.06    0.30
  -2 -13  -3    4.51    0.28
  -1 -13  -3    7.59    0.32
   0  13   3    1.14    0.09
   0  13   3    1.09    0.08
   0 -13  -3    1.03    0.14
  -1  13   3    2.91    0.13
  -1  13   3    2.99    0.15
   1 -13  -3    2.93    0.21
  -2  13   3    0.56    0.09
  -2  13   3    0.69    0.08
  -3  13   3    0.02    0.08
  -3  13   3   -0.05    0.08
  -4  13   3    0.05    0.10
  -4  13   3    0.14    0.09
  -5  13   3   -0.04    0.10
  -5  13   3   -0.09    0.09
  -6  13   3    0.08    0.11
  -6  13   3    0.07    0.11
  -7  13   3   -0.04    0.12
  -7  13   3   -0.20    0.11
  -8  13   3   -0.02    0.13
  -9  13   3    1.43    0.20
 -10  13   3   -0.09    0.15
 -11  13   3    0.27    0.18
 -12  13   3    0.39    0.20
 -13  13   3    0.19    0.20
 -14  13   3    0.17    0.21
 -15  13   3    0.72    0.24
 -16  13   3    0.55    0.23
  14  14   3    0.37    0.14
  13  14   3    0.56    0.14
  12  14   3    0.56    0.14
  11  14   3    0.78    0.13
  10  14   3    0.52    0.11
   9  14   3    0.71    0.12
   8  14   3    0.69    0.12
  -8 -14  -3    0.93    0.21
   7  14   3    0.99    0.12
  -7 -14  -3    1.26    0.21
   6  14   3    0.17    0.09
  -6 -14  -3    0.32    0.16
  -5 -14  -3    0.66    0.16
  -4 -14  -3    0.44    0.15
  -3 -14  -3    0.19    0.14
  -2 -14  -3    0.21    0.14
  -1 -14  -3    1.48    0.18
   0 -14  -3    0.05    0.11
  -1  14   3    0.22    0.08
  -1  14   3    0.32    0.07
  -2  14   3    0.47    0.10
  -3  14   3    2.08    0.18
  -3  14   3    2.36    0.20
  -4  14   3    4.51    0.25
  -4  14   3    4.57    0.29
  -5  14   3    3.71    0.28
  -5  14   3    3.92    0.25
  -6  14   3    0.12    0.12
  -6  14   3    0.19    0.13
  -7  14   3    0.12    0.14
  -7  14   3    0.25    0.22
  -8  14   3   -0.45    0.13
  -9  14   3   -0.37    0.13
 -10  14   3    0.19    0.17
 -11  14   3    0.23    0.19
 -12  14   3   -0.15    0.18
 -13  14   3    0.23    0.20
 -14  14   3    0.28    0.21
 -15  14   3    0.54    0.23
  13  15   3    0.06    0.12
  12  15   3    0.37    0.13
  11  15   3    0.81    0.14
  10  15   3    0.61    0.12
   9  15   3    1.86    0.18
   8  15   3    4.88    0.23
   7  15   3    7.42    0.27
  -7 -15  -3    7.14    0.44
   6  15   3   13.49    0.36
  -6 -15  -3   13.71    0.54
  -5 -15  -3    9.13    0.44
  -4 -15  -3   13.84    0.51
  -3 -15  -3   14.00    0.50
  -2 -15  -3   23.56    0.65
  -1 -15  -3   15.79    0.50
   0 -15  -3   10.82    0.40
  -1  15   3   10.35    0.24
  -1  15   3   10.63    0.26
  -2  15   3   10.19    0.29
  -3  15   3    7.65    0.29
  -3  15   3    8.14    0.35
  -4  15   3    7.57    0.31
  -4  15   3    7.46    0.36
  -5  15   3    5.04    0.32
  -5  15   3    4.67    0.28
  -6  15   3    1.96    0.21
  -6  15   3    1.87    0.19
  -7  15   3    0.16    0.15
  -8  15   3    0.32    0.17
  -9  15   3    0.63    0.18
 -10  15   3    1.65    0.22
 -11  15   3    0.40    0.19
 -12  15   3    0.52    0.20
 -13  15   3    0.46    0.21
 -14  15   3    0.06    0.20
 -15  15   3    0.16    0.21
  13  16   3    1.03    0.15
  12  16   3    1.40    0.16
  11  16   3    1.32    0.15
  10  16   3    0.80    0.13
   9  16   3    0.89    0.12
   8  16   3    0.86    0.11
   7  16   3    0.46    0.10
   6  16   3    0.96    0.11
  -6 -16  -3    0.85    0.19
  -5 -16  -3    0.63    0.17
  -4 -16  -3    0.59    0.16
  -3 -16  -3    0.27    0.14
  -2 -16  -3    0.25    0.13
  -1 -16  -3    0.06    0.11
   0 -16  -3    0.12    0.11
  -2  16   3   -0.11    0.10
  -2  16   3   -0.17    0.07
  -3  16   3    1.85    0.19
  -3  16   3    2.22    0.25
  -4  16   3    0.55    0.14
  -4  16   3    0.51    0.13
  -5  16   3    1.18    0.16
  -5  16   3    1.08    0.18
  -6  16   3    1.03    0.19
  -6  16   3    1.08    0.17
  -7  16   3    0.90    0.19
  -8  16   3    3.55    0.34
  -9  16   3    1.56    0.22
 -10  16   3    2.15    0.25
 -11  16   3    2.13    0.26
 -12  16   3    1.76    0.26
 -13  16   3    1.23    0.25
 -14  16   3    0.84    0.25
  12  17   3    0.26    0.11
  11  17   3    0.46    0.12
  10  17   3   -0.06    0.10
   9  17   3    0.09    0.09
   8  17   3    0.29    0.10
   7  17   3    0.88    0.12
   6  17   3    0.24    0.09
  -5 -17  -3    0.26    0.17
  -4 -17  -3    0.66    0.17
  -3 -17  -3    1.19    0.19
  -2 -17  -3    2.24    0.28
  -1 -17  -3    3.81    0.31
  -1  17   3    5.43    0.30
  -2  17   3    5.65    0.31
  -2  17   3    5.98    0.19
  -3  17   3    5.30    0.32
  -3  17   3    5.08    0.23
  -4  17   3    4.91    0.32
  -4  17   3    5.43    0.27
  -5  17   3    6.63    0.31
  -5  17   3    6.37    0.36
  -6  17   3    2.99    0.29
  -7  17   3    1.29    0.19
  -8  17   3    0.64    0.18
  -9  17   3    1.17    0.21
 -10  17   3    1.13    0.23
 -11  17   3    0.53    0.22
 -12  17   3   -0.12    0.20
 -13  17   3   -0.09    0.22
  11  18   3   -0.04    0.10
   9  18   3   -0.10    0.09
   8  18   3   -0.04    0.08
   7  18   3   -0.11    0.08
   6  18   3    0.03    0.09
  -4 -18  -3   -0.03    0.15
  -3 -18  -3    0.76    0.29
   0  18   3    0.13    0.13
  -1  18   3    0.33    0.13
  -2  18   3    0.28    0.14
  -3  18   3    0.28    0.13
  -3  18   3    0.11    0.09
  -4  18   3    0.31    0.14
  -4  18   3    0.31    0.11
  -5  18   3    0.63    0.16
  -5  18   3    0.70    0.15
  -6  18   3    0.69    0.15
  -7  18   3    0.45    0.17
  -8  18   3    1.02    0.21
  -9  18   3    0.64    0.20
 -10  18   3    0.43    0.20
 -11  18   3   -0.08    0.20
 -12  18   3   -0.35    0.20
   6  19   3    0.32    0.10
   1  19   3    1.43    0.17
   0  19   3    2.92    0.27
  -1  19   3    1.92    0.20
  -2  19   3    3.04    0.30
  -3  19   3    2.85    0.32
  -4  19   3    2.94    0.33
  -4  19   3    2.47    0.20
  -5  19   3    2.62    0.25
  -6  19   3    1.36    0.18
  -7  19   3    2.35    0.23
  -8  19   3    2.04    0.24
  -9  19   3    0.84    0.22
 -10  19   3    0.06    0.20
   6  20   3    0.41    0.11
   5  20   3    0.20    0.10
   3  20   3    0.32    0.13
   2  20   3    0.47    0.14
   1  20   3    0.02    0.12
   0  20   3    0.09    0.12
  -1  20   3    0.13    0.13
  -2  20   3    0.04    0.13
  -3  20   3    0.28    0.15
  -4  20   3    0.22    0.15
  -5  20   3   -0.12    0.11
  -6  20   3   -0.16    0.13
  -7  20   3    0.23    0.16
  -8  20   3   -0.12    0.17
  -9  20   3   -0.02    0.19
   5  21   3    0.73    0.13
   5  21   3    0.88    0.14
   4  21   3    0.97    0.15
   3  21   3    0.90    0.16
   2  21   3    1.31    0.17
   1  21   3    1.26    0.18
   0  21   3    0.94    0.18
  -1  21   3    0.79    0.18
  -2  21   3    0.68    0.18
  -3  21   3    0.53    0.17
  -6  21   3    0.18    0.12
  -7  21   3    0.05    0.14
   3  22   3    0.21    0.13
   2  22   3    0.16    0.14
   1  22   3    0.15    0.14
   0  22   3    0.20    0.15
  -1  22   3   -0.07    0.15
  -2  22   3    0.01    0.15
  -3  22   3    0.07    0.16
  -2  22  -4    1.22    0.22
  -1  22  -4    0.96    0.20
   0  22  -4    1.11    0.19
   1  22  -4    1.09    0.18
   2  22  -4    0.61    0.15
   3  22  -4    0.73    0.15
  -6  21  -4    0.23    0.11
  -3  21  -4    0.09    0.17
  -2  21  -4   -0.03    0.15
  -1  21  -4    0.02    0.15
   0  21  -4    0.39    0.16
   1  21  -4    0.50    0.15
   2  21  -4    0.20    0.13
   3  21  -4    0.07    0.11
  -8  20  -4    0.18    0.16
  -7  20  -4   -0.07    0.14
  -6  20  -4   -0.27    0.11
  -5  20  -4   -0.14    0.09
  -4  20  -4   -0.06    0.21
  -3  20  -4    0.01    0.16
  -2  20  -4   -0.15    0.14
  -1  20  -4   -0.15    0.14
   0  20  -4    0.07    0.14
   1  20  -4   -0.12    0.12
   2  20  -4   -0.02    0.11
   3  20  -4   -0.13    0.10
   4  20  -4    0.05    0.09
  -9  19  -4    0.30    0.17
  -8  19  -4    0.15    0.16
  -7  19  -4   -0.01    0.15
  -6  19  -4   -0.02    0.14
  -4  19  -4   -0.35    0.15
  -3  19  -4   -0.15    0.14
  -2  19  -4   -0.04    0.15
  -1  19  -4    0.07    0.15
   0  19  -4   -0.09    0.13
   1  19  -4   -0.21    0.12
   2  19  -4   -0.14    0.11
   3  19  -4    0.01    0.11
   4  19  -4    0.08    0.10
 -10  18  -4    0.86    0.21
  -9  18  -4    0.36    0.18
  -8  18  -4    0.50    0.18
  -7  18  -4    0.70    0.18
  -6  18  -4    1.15    0.17
  -5  18  -4    1.77    0.18
  -4  18  -4    1.56    0.21
  -4  18  -4    1.69    0.15
  -3  18  -4    3.57    0.34
  -3  18  -4    2.90    0.17
  -2  18  -4    4.24    0.33
  -1  18  -4    5.36    0.34
   0  18  -4    6.20    0.33
   1  18  -4    5.54    0.30
   2  18  -4   10.10    0.35
   3  18  -4    8.09    0.30
 -11  17  -4    0.18    0.21
 -10  17  -4    0.31    0.20
  -9  17  -4    0.18    0.18
  -8  17  -4    0.68    0.19
  -7  17  -4    0.37    0.16
  -6  17  -4    0.51    0.16
  -5  17  -4    0.30    0.13
  -5  17  -4    0.13    0.15
  -4  17  -4    0.16    0.11
  -4  17  -4    0.29    0.15
  -3  17  -4    0.66    0.10
  -3  17  -4    0.78    0.16
  -2  17  -4    0.34    0.14
  -1  17  -4    0.20    0.12
   0  17  -4    0.36    0.13
   1  17  -4    0.04    0.10
   2  17  -4    0.06    0.10
   3  17  -4    0.42    0.10
   4  17  -4    0.76    0.10
  -5 -17   4    1.15    0.26
  -6 -17   4    0.89    0.18
  -7 -17   4    1.32    0.20
 -12  16  -4   -0.02    0.20
 -11  16  -4    0.16    0.19
 -10  16  -4    0.26    0.19
  -9  16  -4    0.10    0.17
  -8  16  -4   -0.07    0.15
  -7  16  -4    0.60    0.17
  -6  16  -4    0.30    0.14
  -5  16  -4    0.68    0.16
  -5  16  -4    0.81    0.14
  -4  16  -4    0.24    0.11
  -4  16  -4    0.11    0.13
  -3  16  -4    0.41    0.10
  -3  16  -4    0.47    0.14
  -2  16  -4    0.07    0.07
  -2  16  -4   -0.05    0.11
  -1  16  -4    0.40    0.12
   0  16  -4    0.10    0.10
   1  16  -4   -0.03    0.09
   2  16  -4   -0.15    0.08
  -3 -16   4   -0.15    0.10
   3  16  -4   -0.16    0.08
  -4 -16   4   -0.10    0.11
  -5 -16   4   -0.24    0.11
  -6 -16   4    0.08    0.13
  -7 -16   4   -0.05    0.12
  -8 -16   4   -0.10    0.14
 -13  15  -4    0.51    0.24
 -12  15  -4    0.36    0.22
 -11  15  -4    0.13    0.19
 -10  15  -4    0.09    0.18
  -9  15  -4    0.31    0.18
  -8  15  -4    0.32    0.16
  -7  15  -4    0.44    0.14
  -6  15  -4    1.15    0.23
  -5  15  -4    0.99    0.17
  -5  15  -4    0.94    0.14
  -4  15  -4    0.48    0.14
  -4  15  -4    0.81    0.12
  -3  15  -4    0.35    0.13
  -3  15  -4    0.37    0.10
  -2  15  -4    0.63    0.13
  -2  15  -4    0.73    0.10
  -1  15  -4    0.43    0.12
   0  15  -4    1.07    0.13
  -1 -15   4    0.65    0.16
   1  15  -4    0.52    0.11
  -2 -15   4   -0.07    0.09
   2  15  -4   -0.14    0.07
  -3 -15   4    1.81    0.22
   3  15  -4    2.27    0.27
   3  15  -4    1.69    0.15
  -4 -15   4    1.65    0.19
   4  15  -4    2.12    0.14
   4  15  -4    2.13    0.28
  -5 -15   4    1.01    0.17
   5  15  -4    0.50    0.23
  -6 -15   4    0.51    0.16
  -7 -15   4    1.86    0.23
  -8 -15   4    0.77    0.19
  -9 -15   4    0.75    0.20
 -14  14  -4    0.06    0.22
 -13  14  -4    0.20    0.21
 -12  14  -4    0.48    0.21
 -11  14  -4    1.49    0.25
 -10  14  -4    1.43    0.23
  -9  14  -4    2.04    0.23
  -8  14  -4    9.32    0.41
  -7  14  -4   13.51    0.45
  -6  14  -4   20.16    0.60
  -6  14  -4   20.90    0.54
  -5  14  -4   20.13    0.51
  -5  14  -4   20.64    0.58
  -4  14  -4   18.20    0.52
  -4  14  -4   17.96    0.45
  -3  14  -4   27.37    0.65
  -3  14  -4   27.06    0.58
  -2  14  -4   14.45    0.35
  -2  14  -4   14.23    0.42
  -1  14  -4   16.25    0.33
  -1  14  -4   15.00    0.32
  -1  14  -4   16.11    0.43
   0 -14   4   11.49    0.32
   0  14  -4   11.96    0.34
  -1 -14   4    9.78    0.32
   1  14  -4   10.44    0.30
   1  14  -4   10.35    0.42
  -2 -14   4   14.75    0.42
   2  14  -4   15.70    0.54
   2  14  -4   15.29    0.36
  -3 -14   4    7.02    0.31
   3  14  -4    7.84    0.42
   3  14  -4    7.52    0.22
  -4 -14   4    7.83    0.34
   4  14  -4    8.23    0.45
  -5 -14   4    6.16    0.33
   5  14  -4    6.84    0.43
  -6 -14   4    5.59    0.34
   6  14  -4    6.42    0.44
  -7 -14   4    6.84    0.38
   7  14  -4    6.13    0.47
  -8 -14   4    3.18    0.33
   8  14  -4    2.59    0.32
  -9 -14   4    4.69    0.39
 -15  13  -4    0.99    0.27
 -14  13  -4    1.61    0.28
 -13  13  -4    2.66    0.31
 -12  13  -4    5.22    0.45
 -11  13  -4    5.38    0.44
 -10  13  -4    3.90    0.38
  -9  13  -4    5.03    0.36
  -8  13  -4    8.74    0.39
  -7  13  -4   10.68    0.40
  -6  13  -4    9.22    0.39
  -6  13  -4    8.32    0.35
  -5  13  -4    8.42    0.31
  -5  13  -4    8.78    0.36
  -4  13  -4    2.50    0.24
  -4  13  -4    2.36    0.19
  -3  13  -4    0.83    0.11
  -3  13  -4    0.80    0.12
  -2  13  -4    0.45    0.09
  -2  13  -4    0.25    0.10
  -2  13  -4    0.40    0.08
   1 -13   4    0.00    0.06
  -1  13  -4   -0.08    0.06
  -1  13  -4   -0.14    0.11
  -1  13  -4    0.00    0.08
  -1  13  -4   -0.02    0.05
   0 -13   4    1.14    0.13
   0  13  -4    1.04    0.11
   0  13  -4    0.93    0.17
  -1 -13   4    0.01    0.07
   1  13  -4    0.00    0.07
   1  13  -4   -0.17    0.12
  -2 -13   4    1.72    0.18
   2  13  -4    1.54    0.13
   2  13  -4    1.47    0.20
  -3 -13   4   10.27    0.36
   3  13  -4   10.57    0.44
   3  13  -4    9.88    0.25
  -4 -13   4   11.08    0.39
   4  13  -4   11.64    0.48
  -5 -13   4    5.08    0.30
   5  13  -4    5.46    0.38
  -6 -13   4    5.90    0.32
   6  13  -4    6.15    0.41
  -7 -13   4    2.48    0.27
   7  13  -4    2.23    0.28
  -8 -13   4    6.60    0.38
   8  13  -4    6.65    0.46
  -9 -13   4    4.55    0.36
   9  13  -4    4.29    0.44
 -10 -13   4    2.87    0.35
  10  13  -4    2.99    0.35
 -15  12  -4   -0.01    0.22
 -14  12  -4    0.15    0.22
 -13  12  -4    0.38    0.21
 -12  12  -4    0.30    0.19
 -11  12  -4    0.29    0.18
 -10  12  -4    0.06    0.15
  -9  12  -4    0.45    0.16
  -8  12  -4    0.09    0.13
  -7  12  -4    6.09    0.32
  -6  12  -4    6.04    0.33
  -6  12  -4    5.69    0.29
  -5  12  -4    3.66    0.23
  -5  12  -4    3.40    0.26
  -4  12  -4    3.67    0.25
  -4  12  -4    3.05    0.21
  -3  12  -4   12.79    0.39
  -3  12  -4   12.17    0.34
  -2  12  -4   13.75    0.32
  -2  12  -4   14.17    0.39
  -2  12  -4   12.83    0.33
  -2  12  -4   13.55    0.40
   1 -12   4   26.53    0.52
  -1  12  -4   26.16    0.50
  -1  12  -4   25.42    0.63
  -1  12  -4   26.28    0.57
  -1  12  -4   25.99    0.50
  -1  12  -4   26.31    0.51
   0 -12   4   14.30    0.35
   0  12  -4   14.57    0.36
   0  12  -4   13.98    0.28
   0  12  -4   14.17    0.29
   0  12  -4   13.78    0.45
  -1 -12   4   23.63    0.53
   1  12  -4   23.24    0.62
   1  12  -4   23.70    0.49
  -2 -12   4   30.23    0.67
   2  12  -4   30.75    0.58
   2  12  -4   30.33    0.76
  -3 -12   4   28.33    0.65
   3  12  -4   27.19    0.52
   3  12  -4   28.80    0.74
  -4 -12   4   24.95    0.62
   4  12  -4   25.06    0.70
  -5 -12   4   18.79    0.54
   5  12  -4   19.30    0.61
  -6 -12   4   10.36    0.40
   6  12  -4   10.60    0.47
  -7 -12   4    5.50    0.33
   7  12  -4    5.61    0.39
  -8 -12   4    4.98    0.33
   8  12  -4    4.90    0.39
  -9 -12   4    1.95    0.23
   9  12  -4    2.13    0.29
 -10 -12   4    0.00    0.14
  10  12  -4   -0.09    0.19
 -11 -12   4    0.50    0.18
  11  12  -4    0.60    0.24
 -16  11  -4   -0.06    0.22
 -15  11  -4    0.13    0.21
 -14  11  -4    0.37    0.21
 -13  11  -4    0.09    0.18
 -12  11  -4    0.03    0.17
 -11  11  -4   -0.07    0.15
 -10  11  -4    0.40    0.15
  -9  11  -4    0.83    0.17
   8 -11   4    2.05    0.34
  -8  11  -4    1.94    0.19
   7 -11   4    0.39    0.17
  -7  11  -4    0.45    0.14
  -7  11  -4    0.32    0.14
   6 -11   4   -0.14    0.12
  -6  11  -4   -0.28    0.11
  -6  11  -4   -0.26    0.10
   5 -11   4    4.20    0.28
  -5  11  -4    4.11    0.26
  -5  11  -4    4.26    0.23
   4 -11   4    1.15    0.15
  -4  11  -4    1.48    0.16
  -4  11  -4    0.88    0.12
   3 -11   4    5.02    0.32
  -3  11  -4    5.00    0.20
  -3  11  -4    5.14    0.22
  -3  11  -4    5.42    0.23
  -3  11  -4    5.17    0.25
  -2  11  -4    4.89    0.21
  -2  11  -4    5.32    0.24
  -2  11  -4    5.38    0.26
  -2  11  -4    5.50    0.19
  -1  11  -4   -0.24    0.07
  -1  11  -4   -0.22    0.10
  -1  11  -4   -0.18    0.06
   0 -11   4   -0.15    0.07
   0  11  -4    0.00    0.05
   0  11  -4   -0.03    0.05
   0  11  -4    0.00    0.08
   0  11  -4   -0.22    0.11
  -1 -11   4    0.19    0.10
   1  11  -4    0.16    0.14
   1  11  -4    0.22    0.08
  -2 -11   4   -0.09    0.09
   2  11  -4   -0.04    0.14
   2  11  -4    0.04    0.06
  -3 -11   4    1.05    0.14
   3  11  -4    0.98    0.10
   3  11  -4    0.95    0.18
  -4 -11   4    3.74    0.26
   4  11  -4    4.01    0.33
  -5 -11   4    1.01    0.16
   5  11  -4    1.08    0.21
  -6 -11   4    1.41    0.18
   6  11  -4    1.66    0.24
  -7 -11   4    0.13    0.13
   7  11  -4    0.40    0.17
  -8 -11   4    0.46    0.15
   8  11  -4    0.84    0.20
  -9 -11   4    0.77    0.17
   9  11  -4    1.14    0.23
   9  11  -4    0.74    0.08
 -10 -11   4    0.49    0.17
  10  11  -4    0.20    0.19
  10  11  -4    0.10    0.07
 -11 -11   4    0.01    0.14
  11  11  -4   -0.12    0.19
  11  11  -4   -0.14    0.08
  12  11  -4   -0.09    0.09
  16 -10   4   -0.04    0.28
 -16  10  -4    0.12    0.22
  15 -10   4    0.54    0.24
 -15  10  -4    0.45    0.22
  14 -10   4    0.95    0.24
 -14  10  -4    0.63    0.21
  13 -10   4    1.04    0.22
 -13  10  -4    1.52    0.23
  12 -10   4    0.72    0.19
 -12  10  -4    0.62    0.19
  11 -10   4    0.24    0.15
 -11  10  -4    0.25    0.15
  10 -10   4    1.35    0.19
 -10  10  -4    1.07    0.18
   9 -10   4    2.68    0.27
  -9  10  -4    2.47    0.23
   8 -10   4    4.59    0.30
  -8  10  -4    5.26    0.30
   7 -10   4    2.43    0.23
  -7  10  -4    2.15    0.20
  -7  10  -4    2.23    0.23
   6 -10   4    0.04    0.10
  -6  10  -4    0.17    0.11
  -6  10  -4   -0.01    0.10
   5 -10   4    7.09    0.27
  -5  10  -4    6.92    0.29
  -5  10  -4    6.77    0.27
   4 -10   4   19.82    0.47
  -4  10  -4   20.92    0.52
  -4  10  -4   19.53    0.46
  -4  10  -4   20.38    0.50
   3 -10   4   12.71    0.34
  -3  10  -4   12.89    0.33
  -3  10  -4   12.90    0.36
  -3  10  -4   12.80    0.33
   2 -10   4   29.69    0.60
  -2  10  -4   29.60    0.58
  -2  10  -4   29.62    0.62
  -2  10  -4   30.09    0.63
  -2  10  -4   29.25    0.58
   1 -10   4   38.23    0.70
   1 -10   4   38.87    0.73
  -1  10  -4   38.84    0.79
  -1  10  -4   39.02    0.71
  -1  10  -4   38.98    0.75
  -1  10  -4   38.68    0.71
   0 -10   4   29.37    0.58
   0 -10   4   29.36    0.56
   0  10  -4   29.38    0.66
   0  10  -4   29.23    0.58
   0  10  -4   29.03    0.53
   0  10  -4   29.64    0.54
  -1 -10   4   59.59    1.09
   1  10  -4   59.33    1.17
   1  10  -4   58.72    1.04
  -2 -10   4   56.89    1.07
   2  10  -4   56.21    1.14
   2  10  -4   57.24    0.98
  -3 -10   4   43.24    0.87
   3  10  -4   43.65    0.94
   3  10  -4   43.07    0.75
  -4 -10   4   41.97    0.87
   4  10  -4   42.10    0.94
  -5 -10   4   31.06    0.72
   5  10  -4   31.55    0.78
  -6 -10   4   18.09    0.52
   6  10  -4   18.38    0.57
  -7 -10   4    3.50    0.28
   7  10  -4    3.63    0.34
  -8 -10   4    3.54    0.30
   8  10  -4    3.48    0.14
   8  10  -4    4.30    0.36
  -9 -10   4    5.99    0.37
   9  10  -4    5.50    0.19
   9  10  -4    6.60    0.42
 -10 -10   4    2.59    0.32
  10  10  -4    3.85    0.38
  10  10  -4    2.88    0.17
 -11 -10   4    1.45    0.22
  11  10  -4    1.17    0.12
  11  10  -4    1.52    0.27
 -12 -10   4    0.33    0.17
  12  10  -4    0.20    0.10
  12  10  -4    0.61    0.23
  13  10  -4    0.21    0.11
  17  -9   4    0.70    0.28
  16  -9   4    1.02    0.26
 -16   9  -4    1.16    0.26
  15  -9   4    2.69    0.32
 -15   9  -4    2.19    0.28
  14  -9   4    5.07    0.45
 -14   9  -4    6.08    0.43
  13  -9   4    4.39    0.40
 -13   9  -4    4.60    0.39
  12  -9   4    4.57    0.37
 -12   9  -4    4.85    0.37
  11  -9   4    7.08    0.38
 -11   9  -4    6.93    0.38
  10  -9   4    5.19    0.33
 -10   9  -4    5.25    0.33
   9  -9   4    6.16    0.34
  -9   9  -4    6.27    0.33
   8  -9   4    2.40    0.25
  -8   9  -4    2.17    0.19
   7  -9   4    2.23    0.19
  -7   9  -4    2.17    0.23
  -7   9  -4    2.04    0.19
   6  -9   4   17.35    0.47
  -6   9  -4   17.89    0.46
  -6   9  -4   17.66    0.48
   5  -9   4    3.42    0.20
  -5   9  -4    3.19    0.20
  -5   9  -4    3.34    0.21
   4  -9   4    3.17    0.18
  -4   9  -4    3.39    0.14
  -4   9  -4    3.59    0.18
  -4   9  -4    3.55    0.17
  -4   9  -4    3.63    0.20
   3  -9   4   -0.01    0.06
  -3   9  -4    0.01    0.03
  -3   9  -4   -0.02    0.06
  -3   9  -4   -0.04    0.06
  -3   9  -4   -0.06    0.06
   2  -9   4   -0.02    0.05
  -2   9  -4    0.01    0.06
  -2   9  -4   -0.04    0.05
  -2   9  -4    0.02    0.04
  -2   9  -4    0.06    0.07
   1  -9   4    8.62    0.20
   1  -9   4    8.60    0.23
  -1   9  -4    8.48    0.22
  -1   9  -4    8.39    0.24
  -1   9  -4    8.73    0.22
  -1   9  -4    8.67    0.28
   0  -9   4    0.05    0.05
   0  -9   4    0.09    0.05
   0   9  -4    0.12    0.08
   0   9  -4    0.02    0.05
   0   9  -4    0.06    0.04
   0   9  -4    0.06    0.04
  -1  -9   4    0.99    0.11
   1   9  -4    0.94    0.13
   1   9  -4    0.89    0.09
   1   9  -4    0.97    0.06
   1   9  -4    1.00    0.05
  -2  -9   4    1.83    0.14
   2   9  -4    1.64    0.09
   2   9  -4    1.47    0.18
   3   9  -4   11.72    0.39
   4   9  -4    6.04    0.30
   5   9  -4   13.64    0.45
   6   9  -4    5.73    0.34
   7   9  -4   14.36    0.50
  -8  -9   4    5.28    0.32
   8   9  -4    5.32    0.37
   8   9  -4    5.32    0.17
  -9  -9   4    7.51    0.38
   9   9  -4    7.59    0.43
   9   9  -4    7.47    0.22
 -10  -9   4    9.82    0.44
  10   9  -4   10.01    0.28
  10   9  -4   10.32    0.49
 -11  -9   4    5.16    0.38
  11   9  -4    5.61    0.42
  11   9  -4    5.16    0.23
 -12  -9   4    6.74    0.43
  12   9  -4    5.86    0.27
  12   9  -4    7.32    0.47
 -13  -9   4    5.39    0.46
  13   9  -4    5.89    0.46
  13   9  -4    4.98    0.27
  14   9  -4    3.28    0.26
  17  -8   4   -0.34    0.21
  16  -8   4   -0.24    0.20
 -16   8  -4    0.18    0.33
  15  -8   4   -0.06    0.20
 -15   8  -4    0.50    0.20
  14  -8   4    0.34    0.20
 -14   8  -4    0.70    0.20
  13  -8   4    0.22    0.18
 -13   8  -4    0.45    0.18
  12  -8   4    0.92    0.18
 -12   8  -4    1.15    0.20
  11  -8   4    3.07    0.31
 -11   8  -4    2.96    0.31
  10  -8   4    5.57    0.33
 -10   8  -4    5.65    0.33
   9  -8   4    7.25    0.34
  -9   8  -4    7.62    0.35
   8  -8   4   20.60    0.55
  -8   8  -4   21.03    0.55
   7  -8   4   23.72    0.58
  -7   8  -4   22.50    0.58
  -7   8  -4   24.33    0.58
   6  -8   4   28.35    0.63
  -6   8  -4   27.15    0.64
  -6   8  -4   29.08    0.63
   5  -8   4   25.69    0.57
  -5   8  -4   25.21    0.56
  -5   8  -4   25.38    0.58
   4  -8   4   72.66    1.32
  -4   8  -4   71.42    1.25
  -4   8  -4   72.44    1.31
  -4   8  -4   73.57    1.31
  -4   8  -4   73.55    1.33
   3  -8   4   52.12    0.98
  -3   8  -4   53.02    0.99
  -3   8  -4   54.04    0.97
  -3   8  -4   53.45    0.97
  -3   8  -4   52.30    0.96
   2  -8   4   59.10    1.07
  -2   8  -4   60.03    1.08
  -2   8  -4   59.56    1.06
  -2   8  -4   60.20    1.09
   1  -8   4   29.87    0.54
   1  -8   4   29.63    0.57
  -1   8  -4   29.88    0.61
  -1   8  -4   29.47    0.55
  -1   8  -4   29.20    0.56
  -1   8  -4   29.42    0.58
   0  -8   4   38.22    0.69
   0  -8   4   37.43    0.68
   0   8  -4   37.11    0.67
   0   8  -4   37.81    0.67
   0   8  -4   37.12    0.69
   0   8  -4   37.81    0.67
   0   8  -4   38.28    0.76
  -1  -8   4   33.32    0.59
   1   8  -4   32.73    0.57
   1   8  -4   33.62    0.57
   1   8  -4   32.54    0.70
   1   8  -4   32.98    0.60
   2   8  -4   16.49    0.44
   2   8  -4   16.98    0.32
   3   8  -4   29.33    0.67
   4   8  -4   27.42    0.65
   5   8  -4   20.12    0.55
   6   8  -4    2.21    0.25
   7   8  -4    3.29    0.12
   7   8  -4    2.60    0.28
   8   8  -4   13.18    0.49
   8   8  -4   13.39    0.30
   9   8  -4    5.87    0.38
   9   8  -4    6.25    0.20
  10   8  -4    7.97    0.26
  10   8  -4    8.01    0.43
 -11  -8   4    4.14    0.34
  11   8  -4    4.17    0.38
  11   8  -4    4.00    0.22
 -12  -8   4    2.32    0.26
  12   8  -4    2.73    0.22
  12   8  -4    2.96    0.38
 -13  -8   4    1.05    0.21
  13   8  -4    1.66    0.27
  13   8  -4    1.32    0.15
  14   8  -4    0.47    0.13
  17  -7   4   -0.29    0.21
  16  -7   4   -0.18    0.20
  15  -7   4    0.10    0.21
 -15   7  -4    0.18    0.18
  14  -7   4   -0.01    0.19
 -14   7  -4   -0.07    0.16
  13  -7   4    0.22    0.17
 -13   7  -4    0.56    0.19
  12  -7   4    1.03    0.18
 -12   7  -4    1.13    0.18
  11  -7   4    0.32    0.15
 -11   7  -4    0.40    0.16
  10  -7   4    0.24    0.14
 -10   7  -4    0.15    0.14
   9  -7   4    0.62    0.15
  -9   7  -4    0.41    0.14
   8  -7   4    2.72    0.25
  -8   7  -4    2.86    0.25
   7  -7   4   10.85    0.36
  -7   7  -4    9.73    0.34
  -7   7  -4   10.44    0.35
   6  -7   4    0.15    0.09
  -6   7  -4    0.13    0.09
  -6   7  -4    0.29    0.09
   5  -7   4    0.14    0.08
  -5   7  -4    0.08    0.08
  -5   7  -4    0.04    0.08
   4  -7   4    0.18    0.08
  -4   7  -4    0.05    0.07
  -4   7  -4    0.21    0.08
  -4   7  -4    0.16    0.05
   3  -7   4    0.49    0.08
  -3   7  -4    0.44    0.07
  -3   7  -4    0.57    0.07
  -3   7  -4    0.55    0.09
  -3   7  -4    0.41    0.07
   2  -7   4    3.78    0.15
  -2   7  -4    3.95    0.16
  -2   7  -4    3.95    0.16
  -2   7  -4    3.55    0.15
   1  -7   4   10.15    0.24
   1  -7   4    9.77    0.22
  -1   7  -4    9.98    0.28
  -1   7  -4   10.15    0.25
  -1   7  -4   10.24    0.24
  -1   7  -4   10.07    0.24
   0  -7   4   44.57    0.79
   0   7  -4   44.55    0.78
   0   7  -4   43.92    0.85
   0   7  -4   43.44    0.79
   0   7  -4   45.01    0.78
   0   7  -4   44.78    0.77
  -1  -7   4   21.59    0.40
   1   7  -4   21.62    0.39
   1   7  -4   21.61    0.50
   1   7  -4   21.41    0.38
   1   7  -4   21.22    0.41
   2   7  -4    4.39    0.11
   2   7  -4    3.86    0.21
   3   7  -4   11.54    0.36
   4   7  -4   11.47    0.37
   5   7  -4    0.49    0.13
   6   7  -4    0.47    0.05
   6   7  -4    0.55    0.14
   7   7  -4    3.56    0.13
   7   7  -4    2.91    0.27
   8   7  -4    0.68    0.07
   8   7  -4    0.88    0.18
   9   7  -4   -0.25    0.14
   9   7  -4    0.00    0.07
  10   7  -4    0.16    0.08
  10   7  -4   -0.21    0.15
  11   7  -4   -0.14    0.17
  11   7  -4    0.16    0.09
 -12  -7   4    0.11    0.15
  12   7  -4    0.00    0.18
  12   7  -4    0.17    0.10
 -13  -7   4    0.46    0.18
  13   7  -4    0.83    0.23
  13   7  -4    0.71    0.13
 -14  -7   4    0.57    0.20
  14   7  -4    0.44    0.12
  17  -6   4   -0.48    0.20
  16  -6   4   -0.15    0.19
  15  -6   4    0.46    0.21
 -15   6  -4    0.22    0.23
  14  -6   4    0.30    0.19
 -14   6  -4   -0.01    0.16
  13  -6   4    0.32    0.17
 -13   6  -4    0.46    0.17
  12  -6   4    0.62    0.16
 -12   6  -4    0.56    0.16
  11  -6   4    0.55    0.15
 -11   6  -4    0.63    0.16
  10  -6   4    8.74    0.38
 -10   6  -4    8.39    0.37
 -10   6  -4    7.56    0.25
   9  -6   4    1.42    0.16
  -9   6  -4    1.35    0.16
  -9   6  -4    1.39    0.11
   8  -6   4   16.91    0.46
  -8   6  -4   15.37    0.46
  -8   6  -4   16.27    0.45
   7  -6   4   16.08    0.43
  -7   6  -4   15.75    0.43
  -7   6  -4   16.51    0.43
   6  -6   4   43.94    0.87
  -6   6  -4   42.75    0.87
  -6   6  -4   43.92    0.86
   5  -6   4   58.64    1.09
  -5   6  -4   57.33    1.08
  -5   6  -4   59.25    1.10
   4  -6   4   49.47    0.93
  -4   6  -4   49.22    0.92
  -4   6  -4   50.04    0.86
  -4   6  -4   50.30    0.94
   3  -6   4   80.59    1.43
  -3   6  -4   84.63    1.43
  -3   6  -4   80.61    1.39
  -3   6  -4   80.84    1.42
  -3   6  -4   81.64    1.44
   2  -6   4   12.80    0.30
  -2   6  -4   13.04    0.31
  -2   6  -4   12.72    0.30
  -2   6  -4   12.98    0.29
  -2   6  -4   12.82    0.29
   1  -6   4   19.19    0.38
  -1   6  -4   18.63    0.41
  -1   6  -4   19.02    0.38
  -1   6  -4   19.08    0.39
   0  -6   4  134.90    2.25
   0   6  -4  136.27    2.24
   0   6  -4  134.80    2.25
   0   6  -4  134.44    2.24
   0   6  -4  133.81    2.30
   0   6  -4  137.27    2.24
  -1  -6   4   74.23    1.22
   1   6  -4   72.84    1.23
   1   6  -4   71.56    1.31
   1   6  -4   71.84    1.21
   1   6  -4   72.63    1.21
  -2  -6   4   99.10    1.61
   2   6  -4   96.35    1.61
   2   6  -4   96.71    1.73
   3   6  -4    9.63    0.30
   4   6  -4    4.20    0.22
   5   6  -4    2.29    0.20
   5   6  -4    2.46    0.08
   6   6  -4   17.88    0.34
   6   6  -4   17.52    0.49
   7   6  -4   13.50    0.43
   7   6  -4   13.13    0.29
   8   6  -4    9.20    0.38
   8   6  -4    9.26    0.24
   9   6  -4    5.24    0.14
   9   6  -4    5.18    0.34
   9   6  -4    5.45    0.14
   9   6  -4    5.42    0.21
  10   6  -4    1.52    0.15
  10   6  -4    1.26    0.09
  10   6  -4    1.01    0.19
  10   6  -4    1.41    0.10
  11   6  -4    5.93    0.18
  11   6  -4    5.93    0.25
  11   6  -4    6.16    0.19
  11   6  -4    6.18    0.38
  12   6  -4    2.76    0.16
  12   6  -4    2.75    0.22
  12   6  -4    2.78    0.30
  12   6  -4    2.40    0.14
 -13  -6   4    1.26    0.20
  13   6  -4    1.69    0.15
  13   6  -4    1.06    0.23
  13   6  -4    1.26    0.15
 -14  -6   4    0.30    0.17
  14   6  -4    0.45    0.12
  14   6  -4    0.50    0.10
  14   6  -4    0.23    0.19
  15   6  -4    0.55    0.11
  16   6  -4    0.41    0.11
  17   6  -4    0.09    0.11
  18   6  -4   -0.10    0.10
  19   6  -4   -0.02    0.11
  18  -5   4    0.89    0.27
  17  -5   4    1.09    0.25
  16  -5   4    2.70    0.31
  15  -5   4    6.69    0.48
  14  -5   4    7.68    0.45
 -14   5  -4    7.62    0.42
  13  -5   4    7.32    0.40
 -13   5  -4    6.68    0.38
  12  -5   4    6.06    0.36
 -12   5  -4    6.12    0.35
  11  -5   4   17.51    0.52
 -11   5  -4   15.23    0.41
 -11   5  -4   16.57    0.51
  10  -5   4   33.08    0.76
 -10   5  -4   32.66    0.75
 -10   5  -4   30.86    0.65
   9  -5   4   45.39    0.94
  -9   5  -4   44.05    0.84
  -9   5  -4   45.50    0.94
   8  -5   4   29.92    0.67
  -8   5  -4   29.43    0.66
  -8   5  -4   28.98    0.66
  -8   5  -4   29.49    0.57
   7  -5   4   25.38    0.58
  -7   5  -4   25.74    0.57
  -7   5  -4   24.58    0.57
  -7   5  -4   25.22    0.48
   6  -5   4   26.26    0.57
  -6   5  -4   26.34    0.57
  -6   5  -4   26.46    0.58
   5  -5   4   24.40    0.53
  -5   5  -4   24.48    0.53
  -5   5  -4   24.63    0.52
   4  -5   4   20.14    0.45
  -4   5  -4   20.69    0.46
  -4   5  -4   20.45    0.45
  -4   5  -4   21.24    0.39
   3  -5   4    0.01    0.05
  -3   5  -4    0.10    0.05
  -3   5  -4   -0.01    0.06
  -3   5  -4   -0.05    0.05
  -3   5  -4    0.05    0.06
   2  -5   4   19.79    0.40
  -2   5  -4   19.49    0.40
  -2   5  -4   19.29    0.41
  -2   5  -4   19.85    0.40
  -2   5  -4   19.46    0.40
   1  -5   4   -0.14    0.04
  -1   5  -4   -0.06    0.05
  -1   5  -4   -0.05    0.05
  -1   5  -4   -0.07    0.02
  -1   5  -4   -0.09    0.04
   0  -5   4   -0.02    0.04
   0   5  -4    0.00    0.04
   0   5  -4    0.01    0.04
   0   5  -4    0.10    0.04
   0   5  -4   -0.02    0.04
   0   5  -4    0.05    0.06
  -1  -5   4    1.85    0.08
   1   5  -4    1.88    0.08
   1   5  -4    1.84    0.07
   1   5  -4    1.55    0.14
   1   5  -4    1.74    0.08
  -2  -5   4    6.72    0.15
   2   5  -4    6.34    0.24
   2   5  -4    6.69    0.13
   2   5  -4    6.48    0.13
   2   5  -4    6.75    0.15
  -3  -5   4   47.03    0.79
   3   5  -4   45.24    0.89
   3   5  -4   45.60    0.77
   4   5  -4   13.43    0.25
   4   5  -4   13.15    0.37
   5   5  -4   32.55    0.71
   5   5  -4   33.24    0.58
   6   5  -4   24.50    0.46
   6   5  -4   24.31    0.42
   6   5  -4   24.32    0.42
   6   5  -4   24.39    0.59
  -7  -5   4   36.57    0.65
   7   5  -4   35.89    0.66
   7   5  -4   35.61    0.62
   7   5  -4   36.19    0.79
   7   5  -4   36.04    0.63
  -8  -5   4   19.83    0.41
   8   5  -4   19.96    0.54
   8   5  -4   19.29    0.38
   8   5  -4   19.77    0.38
   8   5  -4   19.89    0.42
  -9  -5   4   40.57    0.75
   9   5  -4   40.34    0.89
   9   5  -4   37.91    0.75
   9   5  -4   38.17    0.70
   9   5  -4   38.83    0.71
  10   5  -4    2.82    0.14
  10   5  -4    2.72    0.13
  10   5  -4    3.08    0.18
  10   5  -4    2.87    0.28
  11   5  -4   27.70    0.56
  11   5  -4   27.83    0.74
  11   5  -4   27.73    0.61
  11   5  -4   26.82    0.54
  12   5  -4   17.42    0.41
  12   5  -4   16.39    0.58
  12   5  -4   17.51    0.47
  13   5  -4    5.40    0.23
  13   5  -4    5.20    0.39
  13   5  -4    5.28    0.28
 -14  -5   4    4.87    0.38
  14   5  -4    4.99    0.24
  14   5  -4    4.53    0.39
  14   5  -4    5.11    0.29
 -15  -5   4    3.83    0.45
  15   5  -4    3.99    0.25
  16   5  -4    1.99    0.18
  17   5  -4    2.75    0.26
  18   5  -4    0.76    0.15
  19   5  -4    0.70    0.16
  18  -4   4   -0.17    0.21
  17  -4   4    0.09    0.20
  16  -4   4    0.03    0.19
  15  -4   4    0.25    0.20
  14  -4   4    1.19    0.21
 -14   4  -4    0.81    0.21
  13  -4   4    1.91    0.21
 -13   4  -4    2.38    0.24
  12  -4   4    1.42    0.19
 -12   4  -4    1.36    0.18
 -12   4  -4    1.09    0.14
  11  -4   4    1.80    0.19
 -11   4  -4    1.99    0.20
 -11   4  -4    1.53    0.17
  10  -4   4    5.32    0.31
 -10   4  -4    5.24    0.30
 -10   4  -4    4.63    0.22
   9  -4   4    6.81    0.31
  -9   4  -4    6.42    0.30
  -9   4  -4    6.03    0.23
   8  -4   4   11.39    0.36
   8  -4   4   11.77    0.37
  -8   4  -4   11.89    0.36
  -8   4  -4   11.63    0.30
  -8   4  -4   11.29    0.35
   7  -4   4   17.74    0.44
   7  -4   4   17.80    0.45
  -7   4  -4   17.97    0.44
  -7   4  -4   17.19    0.44
  -7   4  -4   18.05    0.38
   6  -4   4   51.36    0.98
   6  -4   4   52.28    0.99
  -6   4  -4   53.29    0.92
  -6   4  -4   51.69    0.99
  -6   4  -4   51.39    0.98
   5  -4   4   43.84    0.83
   5  -4   4   43.07    0.82
  -5   4  -4   43.04    0.75
  -5   4  -4   41.55    0.81
   4  -4   4  132.28    2.25
  -4   4  -4  132.13    2.26
  -4   4  -4  132.94    2.25
   3  -4   4  129.67    2.18
  -3   4  -4  128.23    2.18
  -3   4  -4  128.44    2.17
   2  -4   4  409.61    6.71
   2  -4   4  405.69    6.89
  -2   4  -4  395.76    6.89
  -2   4  -4  408.72    6.82
  -2   4  -4  409.37    6.90
   1  -4   4  196.19    3.19
  -1   4  -4  193.26    3.20
  -1   4  -4  192.45    3.26
  -1   4  -4  192.14    3.26
   0  -4   4  861.89   14.20
   0   4  -4  850.74   14.49
   0   4  -4  862.84   14.23
  -2  -4   4  341.74    5.58
   2   4  -4  335.37    5.59
   2   4  -4  335.83    5.57
   2   4  -4  334.21    5.80
   2   4  -4  335.95    5.59
  -3  -4   4  526.68    8.63
   3   4  -4  505.67    9.01
   3   4  -4  555.83    8.58
   3   4  -4  514.76    8.56
   3   4  -4  508.31    8.60
  -4  -4   4  355.75    5.71
   4   4  -4  342.11    5.67
   4   4  -4  341.09    5.68
   4   4  -4  338.59    6.10
  -5  -4   4  140.69    2.29
   5   4  -4  138.61    2.40
   5   4  -4  137.64    2.29
   5   4  -4  137.09    2.28
   5   4  -4  138.09    2.27
  -6  -4   4  171.33    2.76
   6   4  -4  164.83    2.88
   6   4  -4  168.69    2.76
   6   4  -4  166.07    2.74
   6   4  -4  163.86    2.77
  -7  -4   4   50.88    0.88
   7   4  -4   49.55    0.86
   7   4  -4   48.75    0.99
   7   4  -4   48.90    0.88
   7   4  -4   48.76    0.86
  -8  -4   4   28.02    0.54
   8   4  -4   27.45    0.52
   8   4  -4   26.85    0.65
   8   4  -4   26.81    0.51
   8   4  -4   25.96    0.54
  -9  -4   4   22.36    0.47
   9   4  -4   21.44    0.58
   9   4  -4   22.26    0.45
   9   4  -4   21.60    0.48
   9   4  -4   21.69    0.44
  10   4  -4    8.98    0.38
  10   4  -4    8.79    0.24
  10   4  -4    8.85    0.29
  10   4  -4    8.99    0.26
  11   4  -4    1.73    0.14
  11   4  -4    2.12    0.18
  11   4  -4    2.50    0.29
  11   4  -4    1.82    0.21
  12   4  -4    2.76    0.20
  12   4  -4    2.52    0.31
  12   4  -4    2.67    0.22
  13   4  -4   -0.03    0.15
  13   4  -4    0.21    0.11
  13   4  -4    0.43    0.11
  14   4  -4    0.11    0.11
  14   4  -4    0.05    0.16
  14   4  -4    0.23    0.11
 -15  -4   4    0.08    0.16
  15   4  -4    0.05    0.12
  16   4  -4   -0.14    0.13
  17   4  -4   -0.15    0.13
  18   4  -4    0.08    0.14
  19   4  -4    0.03    0.15
  18  -3   4    0.45    0.23
  17  -3   4    0.69    0.23
  16  -3   4    0.84    0.22
  15  -3   4    2.26    0.28
  14  -3   4    2.46    0.25
  13  -3   4    2.20    0.22
 -13   3  -4    1.74    0.21
  12  -3   4    3.45    0.29
 -12   3  -4    3.56    0.29
 -12   3  -4    2.93    0.21
  11  -3   4    6.18    0.32
 -11   3  -4    5.61    0.27
 -11   3  -4    5.96    0.32
  10  -3   4   12.00    0.41
 -10   3  -4   11.18    0.35
 -10   3  -4   12.11    0.40
   9  -3   4   25.10    0.60
  -9   3  -4   24.38    0.55
  -9   3  -4   25.02    0.59
   8  -3   4    9.55    0.32
   8  -3   4    9.04    0.30
  -8   3  -4    9.23    0.23
  -8   3  -4    9.29    0.30
  -8   3  -4    9.54    0.31
  -8   3  -4    9.45    0.28
   7  -3   4    9.65    0.30
   7  -3   4    9.67    0.30
  -7   3  -4    9.53    0.30
  -7   3  -4   10.07    0.27
  -7   3  -4    9.41    0.29
  -7   3  -4    9.53    0.22
   6  -3   4   26.66    0.56
   6  -3   4   27.39    0.57
  -6   3  -4   25.39    0.56
  -6   3  -4   26.11    0.56
  -6   3  -4   27.10    0.52
   5  -3   4   22.53    0.48
  -5   3  -4   21.82    0.47
  -5   3  -4   21.95    0.48
  -5   3  -4   22.72    0.44
   4  -3   4    8.94    0.25
  -4   3  -4    9.47    0.21
  -4   3  -4    9.13    0.25
  -4   3  -4    9.08    0.25
   3  -3   4    2.85    0.13
   3  -3   4    2.90    0.10
  -3   3  -4    2.69    0.13
  -3   3  -4    2.83    0.13
   2  -3   4    7.98    0.20
   2  -3   4    8.05    0.20
   2  -3   4    8.37    0.17
  -2   3  -4    7.76    0.20
  -2   3  -4    8.12    0.20
  -2   3  -4    8.12    0.21
   1  -3   4   11.39    0.25
  -1   3  -4   11.47    0.25
  -1   3  -4   11.71    0.25
  -1   3  -4   11.98    0.25
   0  -3   4    2.58    0.10
   0   3  -4    2.88    0.10
   0   3  -4    2.61    0.10
  -1  -3   4    0.08    0.03
   1   3  -4    0.03    0.02
   1   3  -4    0.08    0.03
   1   3  -4    0.04    0.03
  -2  -3   4    5.40    0.13
   2   3  -4    5.47    0.13
   2   3  -4    5.23    0.12
   2   3  -4    5.26    0.12
   2   3  -4    5.13    0.18
  -3  -3   4   15.54    0.29
   3   3  -4   14.82    0.36
   3   3  -4   15.25    0.28
   3   3  -4   15.85    0.28
  -4  -3   4   67.59    1.12
   4   3  -4   66.28    1.12
   4   3  -4   65.91    1.21
   4   3  -4   66.42    1.11
  -5  -3   4   17.59    0.34
   5   3  -4   17.00    0.33
   5   3  -4   16.88    0.42
   5   3  -4   16.64    0.33
  -6  -3   4    3.10    0.13
   6   3  -4    3.05    0.12
   6   3  -4    2.98    0.12
   6   3  -4    3.62    0.20
   6   3  -4    3.14    0.14
  -7  -3   4    2.91    0.14
   7   3  -4    2.86    0.14
   7   3  -4    3.22    0.21
   7   3  -4    2.83    0.14
   7   3  -4    2.77    0.12
  -8  -3   4   21.50    0.47
   8   3  -4   22.52    0.48
   8   3  -4   22.08    0.45
   8   3  -4   22.91    0.56
   8   3  -4   22.36    0.46
  -9  -3   4    6.14    0.21
   9   3  -4    6.23    0.23
   9   3  -4    5.95    0.19
   9   3  -4    5.73    0.29
   9   3  -4    5.87    0.21
 -10  -3   4   20.89    0.47
  10   3  -4   20.79    0.56
  10   3  -4   20.82    0.49
  10   3  -4   20.40    0.45
  10   3  -4   20.65    0.46
  11   3  -4   12.42    0.44
  11   3  -4   12.23    0.35
  11   3  -4   11.58    0.37
  12   3  -4    5.02    0.34
  12   3  -4    5.16    0.25
  12   3  -4    4.88    0.27
  13   3  -4    2.11    0.20
  13   3  -4    1.60    0.17
  13   3  -4    1.58    0.22
  14   3  -4    2.03    0.23
  14   3  -4    2.29    0.23
 -15  -3   4    1.35    0.22
  15   3  -4    1.22    0.16
  16   3  -4    0.75    0.16
  17   3  -4    0.55    0.16
  18   3  -4    0.07    0.15
  19   3  -4    0.28    0.17
  18  -2   4    0.17    0.21
  17  -2   4    0.09    0.18
  16  -2   4    0.36    0.21
  15  -2   4    0.67    0.21
  14  -2   4    0.62    0.17
  13  -2   4    0.36    0.15
 -13   2  -4    0.22    0.11
  12  -2   4    0.30    0.13
 -12   2  -4    0.37    0.13
 -12   2  -4    0.10    0.10
  11  -2   4    0.17    0.12
 -11   2  -4    0.33    0.13
 -11   2  -4    0.26    0.11
  10  -2   4    0.90    0.15
 -10   2  -4    1.13    0.15
 -10   2  -4    0.96    0.14
   9  -2   4    0.58    0.12
   9  -2   4    0.25    0.09
  -9   2  -4    0.36    0.10
  -9   2  -4    0.33    0.10
   8  -2   4    0.45    0.10
  -8   2  -4    0.40    0.09
  -8   2  -4    0.54    0.11
   7  -2   4    0.96    0.11
  -7   2  -4    1.14    0.13
  -7   2  -4    0.94    0.11
  -7   2  -4    0.98    0.10
   6  -2   4    9.11    0.27
  -6   2  -4    9.52    0.25
  -6   2  -4    9.44    0.27
  -6   2  -4    8.97    0.27
  -6   2  -4    9.18    0.23
   5  -2   4   17.57    0.41
  -5   2  -4   18.97    0.41
  -5   2  -4   19.30    0.39
  -5   2  -4   18.55    0.41
   4  -2   4   36.26    0.69
   4  -2   4   37.10    0.70
   4  -2   4   37.02    0.67
  -4   2  -4   35.98    0.69
  -4   2  -4   36.61    0.67
  -4   2  -4   36.45    0.69
   3  -2   4    0.01    0.05
   3  -2   4    0.18    0.05
   3  -2   4    0.04    0.04
  -3   2  -4    0.00    0.04
  -3   2  -4    0.12    0.05
  -3   2  -4    0.10    0.05
   2  -2   4    4.50    0.12
   2  -2   4    4.39    0.14
   2  -2   4    3.97    0.14
  -2   2  -4    4.17    0.14
  -2   2  -4    4.31    0.14
   1  -2   4  104.10    1.72
   1  -2   4  101.31    1.71
  -1   2  -4  102.97    1.72
  -1   2  -4   99.56    1.71
  -1   2  -4  102.17    1.71
   0  -2   4  185.84    3.25
   0  -2   4  195.00    3.22
   0   2  -4  196.74    3.29
   0   2  -4  191.98    3.27
   0   2  -4  197.03    3.24
  -1  -2   4  217.19    3.65
   1   2  -4  224.37    3.69
   1   2  -4  210.06    3.67
  -2  -2   4  224.46    3.78
   2   2  -4  224.97    3.78
   2   2  -4  222.65    3.79
  -3  -2   4    1.74    0.07
   3   2  -4    1.43    0.06
   3   2  -4    1.61    0.07
  -4  -2   4   47.65    0.81
   4   2  -4   46.34    0.88
   4   2  -4   47.31    0.81
   4   2  -4   46.69    0.81
  -5  -2   4   17.40    0.34
   5   2  -4   17.67    0.34
   5   2  -4   15.87    0.33
   5   2  -4   16.80    0.40
  -6  -2   4   39.88    0.72
   6   2  -4   39.84    0.72
   6   2  -4   38.94    0.78
  -7  -2   4    6.70    0.20
   7   2  -4    6.54    0.26
   7   2  -4    6.50    0.20
   7   2  -4    6.55    0.20
  -8  -2   4    0.01    0.07
   8   2  -4    0.02    0.06
   8   2  -4    0.09    0.10
   8   2  -4    0.12    0.07
   8   2  -4    0.01    0.01
  -9  -2   4    4.81    0.20
   9   2  -4    4.73    0.20
   9   2  -4    4.38    0.26
   9   2  -4    4.42    0.20
 -10  -2   4   -0.06    0.07
  10   2  -4   -0.21    0.07
  10   2  -4   -0.02    0.08
  10   2  -4   -0.11    0.10
  10   2  -4    0.01    0.01
 -11  -2   4    0.02    0.11
  11   2  -4   -0.19    0.10
  11   2  -4   -0.09    0.10
  11   2  -4    0.29    0.14
  12   2  -4    0.55    0.12
  12   2  -4    0.41    0.16
  12   2  -4    0.61    0.13
  13   2  -4   -0.04    0.14
  13   2  -4    0.00    0.11
  13   2  -4    0.12    0.10
  14   2  -4   -0.11    0.13
  14   2  -4    0.09    0.11
  15   2  -4    0.11    0.13
 -16  -2   4   -0.09    0.16
  16   2  -4    0.12    0.15
  17   2  -4    0.13    0.16
  18   2  -4    0.22    0.16
  19   2  -4    0.23    0.18
  20   2  -4    0.00    0.18
  18  -1   4    0.66    0.23
  17  -1   4    0.90    0.22
  16  -1   4    1.18    0.24
  15  -1   4    2.95    0.28
  14  -1   4    6.48    0.38
 -14   1  -4    4.64    0.32
  13  -1   4    5.20    0.33
 -13   1  -4    4.96    0.30
  12  -1   4    4.06    0.28
 -12   1  -4    3.80    0.26
 -12   1  -4    4.31    0.28
  11  -1   4    4.72    0.29
 -11   1  -4    4.97    0.29
 -11   1  -4    5.36    0.28
  10  -1   4    8.56    0.34
 -10   1  -4    8.80    0.34
 -10   1  -4    8.98    0.33
   9  -1   4    6.63    0.28
   9  -1   4    6.90    0.28
  -9   1  -4    6.44    0.27
  -9   1  -4    6.58    0.28
   8  -1   4    5.29    0.24
   8  -1   4    5.10    0.23
  -8   1  -4    4.99    0.23
  -8   1  -4    5.07    0.23
   7  -1   4   24.69    0.55
   7  -1   4   24.38    0.54
  -7   1  -4   24.71    0.54
  -7   1  -4   24.47    0.54
   6  -1   4   10.23    0.29
   6  -1   4   10.57    0.29
  -6   1  -4   10.11    0.28
  -6   1  -4   10.52    0.28
  -6   1  -4   10.53    0.28
   5  -1   4    0.19    0.06
   5  -1   4    0.14    0.05
  -5   1  -4    0.28    0.06
  -5   1  -4    0.21    0.06
  -5   1  -4    0.29    0.06
   4  -1   4   58.82    1.05
   4  -1   4   58.98    1.04
  -4   1  -4   58.63    1.04
  -4   1  -4   58.71    1.05
  -4   1  -4   58.76    1.04
   3  -1   4   30.04    0.58
   3  -1   4   30.64    0.57
  -3   1  -4   30.58    0.57
  -3   1  -4   30.92    0.58
  -3   1  -4   31.67    0.58
   2  -1   4    0.08    0.04
   2  -1   4    0.03    0.04
   2  -1   4    0.06    0.04
  -2   1  -4   -0.02    0.04
  -2   1  -4    0.00    0.04
  -2   1  -4    0.02    0.04
   1  -1   4    0.19    0.04
   1  -1   4    0.16    0.04
   1  -1   4    0.14    0.04
  -1   1  -4    0.18    0.04
  -1   1  -4    0.13    0.04
  -1   1  -4    0.16    0.04
  -1   1  -4    0.14    0.04
   0  -1   4    2.97    0.10
   0  -1   4    3.18    0.10
   0  -1   4    3.18    0.10
   0   1  -4    3.08    0.10
   0   1  -4    3.26    0.10
   0   1  -4    3.06    0.10
  -1  -1   4   30.40    0.54
  -1  -1   4   30.74    0.54
   1   1  -4   31.00    0.54
   1   1  -4   30.50    0.54
   1   1  -4   30.54    0.54
  -2  -1   4    1.79    0.07
  -2  -1   4    1.70    0.07
   2   1  -4    1.63    0.07
   2   1  -4    1.80    0.07
  -3  -1   4    0.07    0.03
   3   1  -4    0.06    0.03
   3   1  -4    0.05    0.03
  -4  -1   4   37.42    0.62
   4   1  -4   35.85    0.62
   4   1  -4   36.29    0.67
   4   1  -4   29.43    0.61
  -5  -1   4   21.57    0.41
   5   1  -4   20.24    0.40
   5   1  -4   21.37    0.46
   5   1  -4   20.58    0.41
  -6  -1   4   48.37    0.86
   6   1  -4   48.78    0.91
   6   1  -4   47.89    0.86
   6   1  -4   47.62    0.86
  -7  -1   4  120.55    2.03
   7   1  -4  118.90    2.02
   7   1  -4  118.58    2.07
   7   1  -4  118.31    2.01
  -8  -1   4   21.59    0.46
   8   1  -4   20.52    0.50
   8   1  -4   21.08    0.47
   8   1  -4   21.28    0.46
   8   1  -4   21.16    0.45
  -9  -1   4    9.91    0.28
   9   1  -4    9.08    0.32
   9   1  -4    9.61    0.29
   9   1  -4    9.69    0.27
   9   1  -4    9.67    0.28
 -10  -1   4    0.05    0.08
  10   1  -4    0.01    0.10
  10   1  -4   -0.06    0.08
  10   1  -4   -0.04    0.07
  10   1  -4    0.01    0.08
 -11  -1   4    2.71    0.23
  11   1  -4    2.66    0.23
  11   1  -4    2.74    0.20
  12   1  -4   15.26    0.48
  12   1  -4   15.46    0.44
  13   1  -4    5.96    0.33
  13   1  -4    6.38    0.30
  14   1  -4    2.96    0.28
  14   1  -4    3.71    0.27
  15   1  -4    1.53    0.19
 -16  -1   4    1.30    0.23
  16   1  -4    1.26    0.20
  17   1  -4    1.81    0.22
  18   1  -4    0.67    0.19
  19   1  -4    0.69    0.21
  20   1  -4    0.29    0.19
  18   0   4    0.01    0.19
  17   0   4   -0.15    0.17
  16   0   4   -0.26    0.17
  15   0   4    0.64    0.20
 -15   0  -4    0.92    0.22
  14   0   4    0.47    0.16
 -14   0  -4    0.32    0.15
  13   0   4    1.45    0.18
 -13   0  -4    1.50    0.18
  12   0   4    4.74    0.29
 -12   0  -4    4.92    0.29
  11   0   4    8.35    0.34
 -11   0  -4    9.32    0.36
 -11   0  -4    8.45    0.34
  10   0   4   27.58    0.64
  10   0   4   27.25    0.65
 -10   0  -4   27.33    0.63
 -10   0  -4   28.29    0.67
   9   0   4   32.17    0.69
   9   0   4   31.93    0.70
  -9   0  -4   32.34    0.71
  -9   0  -4   31.25    0.68
   8   0   4   40.74    0.80
   8   0   4   39.92    0.81
  -8   0  -4   40.14    0.82
  -8   0  -4   39.52    0.80
   7   0   4   90.93    1.61
   7   0   4   91.05    1.63
  -7   0  -4   91.18    1.61
  -7   0  -4   92.53    1.64
   6   0   4  140.58    2.39
   6   0   4  139.49    2.40
  -6   0  -4  142.80    2.41
  -6   0  -4  138.37    2.38
   5   0   4   88.30    1.54
   5   0   4   88.02    1.53
  -5   0  -4   89.40    1.55
  -5   0  -4   87.68    1.53
   4   0   4  413.09    7.12
   4   0   4  428.19    7.16
   4   0   4  417.60    7.19
  -4   0  -4  418.93    7.09
  -4   0  -4  429.14    7.18
  -4   0  -4  418.39    7.24
   3   0   4  598.84    9.88
   3   0   4  576.57    9.73
   3   0   4  582.55    9.83
   3   0   4  563.66    9.73
  -3   0  -4  578.33    9.76
  -3   0  -4  579.83    9.76
  -3   0  -4  563.95    9.83
   2   0   4   90.00    1.54
   2   0   4   91.17    1.55
   2   0   4   91.39    1.54
  -2   0  -4   91.18    1.55
  -2   0  -4   94.91    1.55
  -2   0  -4   90.33    1.54
   1   0   4  135.04    2.26
   1   0   4  132.50    2.30
   1   0   4  136.26    2.24
  -1   0  -4  134.73    2.22
  -1   0  -4  131.55    2.31
  -1   0  -4  132.62    2.22
   0   0   4    3.61    0.11
   0   0   4    3.70    0.11
   0   0  -4    3.87    0.11
   0   0  -4    3.68    0.11
  -1   0   4  277.75    4.84
  -1   0   4  286.87    4.74
   1   0  -4  278.95    4.75
   1   0  -4  275.31    4.75
  -2   0   4  122.88    2.09
   2   0  -4  125.70    2.14
   2   0  -4  123.91    2.09
  -3   0   4    0.46    0.06
   3   0  -4    0.25    0.04
   3   0  -4    0.18    0.04
  -4   0   4  247.03    4.15
  -4   0   4  251.27    4.19
   4   0  -4  249.40    4.24
   4   0  -4  244.91    4.21
  -5   0   4   22.24    0.44
   5   0  -4   21.67    0.44
   5   0  -4   22.26    0.43
   5   0  -4   22.65    0.47
  -6   0   4   63.36    1.12
   6   0  -4   63.66    1.11
   6   0  -4   64.41    1.12
   6   0  -4   62.94    1.15
  -7   0   4  137.37    2.31
   7   0  -4  137.29    2.31
   7   0  -4  136.81    2.31
   7   0  -4  134.56    2.34
  -8   0   4   46.93    0.90
   8   0  -4   47.79    0.90
   8   0  -4   47.98    0.92
   8   0  -4   48.74    0.89
  -9   0   4   30.74    0.63
   9   0  -4   29.60    0.62
   9   0  -4   29.68    0.65
   9   0  -4   30.68    0.61
 -10   0   4   15.43    0.40
  10   0  -4   15.24    0.42
  10   0  -4   14.94    0.41
  10   0  -4   14.83    0.40
 -11   0   4   40.73    0.83
  11   0  -4   40.04    0.84
  11   0  -4   39.45    0.83
 -12   0   4   11.85    0.39
  12   0  -4   11.39    0.38
  12   0  -4   10.35    0.38
  13   0  -4    4.72    0.29
  13   0  -4    5.94    0.29
  14   0  -4    4.08    0.29
  15   0  -4    0.19    0.15
 -16   0   4    0.11    0.15
  16   0  -4   -0.07    0.17
  17   0  -4    0.18    0.17
  18   0  -4    0.15    0.17
  19   0  -4   -0.10    0.18
  20   0  -4   -0.05    0.18
  18   1   4    0.91    0.23
  17   1   4    0.84    0.21
  16   1   4    1.25    0.23
  15   1   4    2.74    0.26
 -15  -1  -4    3.38    0.33
  14   1   4    5.27    0.35
 -14  -1  -4    5.09    0.35
  13   1   4    4.81    0.31
 -13  -1  -4    4.63    0.31
  12   1   4    3.90    0.27
 -12  -1  -4    4.24    0.29
  11   1   4    5.23    0.28
 -11  -1  -4    5.15    0.30
 -11  -1  -4    5.37    0.28
  10   1   4    8.80    0.32
  10   1   4    9.00    0.34
 -10  -1  -4    8.74    0.36
 -10  -1  -4    8.68    0.31
   9   1   4    6.99    0.27
   9   1   4    6.78    0.27
  -9  -1  -4    6.33    0.30
  -9  -1  -4    7.03    0.26
   8   1   4    5.23    0.22
   8   1   4    5.19    0.22
  -8  -1  -4    4.99    0.21
  -8  -1  -4    5.22    0.25
   7   1   4   24.55    0.65
   7   1   4   24.03    0.53
   7   1   4   23.58    0.52
  -7  -1  -4   24.00    0.52
  -7  -1  -4   25.44    0.57
   6   1   4   10.43    0.28
   6   1   4   10.36    0.27
   6   1   4   10.14    0.27
  -6  -1  -4   10.10    0.30
  -6  -1  -4   10.07    0.27
   5   1   4    0.25    0.06
   5   1   4    0.21    0.06
   5   1   4    0.16    0.06
  -5  -1  -4    0.27    0.07
  -5  -1  -4    0.29    0.06
   4   1   4   60.01    1.06
   4   1   4   58.63    1.03
   4   1   4   57.70    1.03
   4   1   4   59.21    1.04
  -4  -1  -4   58.70    1.03
  -4  -1  -4   57.04    1.06
   3   1   4   29.75    0.56
   3   1   4   30.34    0.56
   3   1   4   30.54    0.57
   3   1   4   30.01    0.59
  -3  -1  -4   30.20    0.56
  -3  -1  -4   29.75    0.59
  -3  -1  -4   31.25    0.56
   2   1   4   -0.03    0.03
   2   1   4   -0.03    0.03
   2   1   4   -0.02    0.04
   2   1   4   -0.02    0.03
  -2  -1  -4    0.03    0.03
  -2  -1  -4    0.03    0.04
  -2  -1  -4   -0.01    0.04
   1   1   4    0.14    0.04
   1   1   4    0.08    0.04
   1   1   4    0.18    0.05
   1   1   4    0.06    0.03
   1   1   4    0.13    0.04
  -1  -1  -4    0.14    0.04
  -1  -1  -4    0.12    0.04
  -1  -1  -4    0.14    0.05
   0   1   4    3.11    0.10
   0   1   4    3.11    0.10
   0   1   4    2.97    0.12
   0  -1  -4    3.02    0.10
  -1   1   4   30.29    0.55
  -1   1   4   31.83    0.55
   1  -1  -4   30.85    0.55
   2  -1  -4    1.94    0.09
  -3   1   4    0.06    0.04
   3  -1  -4    0.09    0.04
   3  -1  -4    0.10    0.04
  -4   1   4   35.91    0.66
   4  -1  -4   37.13    0.66
   4  -1  -4   35.58    0.66
  -5   1   4   21.12    0.43
  -5   1   4   21.12    0.43
   5  -1  -4   21.16    0.43
   5  -1  -4   21.32    0.43
  -6   1   4   48.06    0.87
   6  -1  -4   48.00    0.88
   6  -1  -4   47.26    0.87
  -7   1   4  118.78    2.01
   7  -1  -4  117.13    2.01
   7  -1  -4  115.09    2.01
  -8   1   4   20.46    0.47
   8  -1  -4   21.10    0.47
   8  -1  -4   21.15    0.47
  -9   1   4   10.04    0.31
   9  -1  -4    9.75    0.30
   9  -1  -4    9.71    0.30
  10  -1  -4    0.12    0.09
  10  -1  -4   -0.05    0.09
 -11   1   4    3.06    0.22
  11  -1  -4    2.47    0.24
  11  -1  -4    3.96    0.23
 -12   1   4   14.55    0.46
  12  -1  -4   14.58    0.43
  12  -1  -4   16.15    0.46
  13  -1  -4    6.80    0.32
  13  -1  -4    5.48    0.28
  14  -1  -4    3.71    0.29
  15  -1  -4    1.62    0.20
 -16   1   4    1.31    0.21
  16  -1  -4    1.66    0.24
 -17   1   4    1.73    0.32
  17  -1  -4    1.85    0.25
  18  -1  -4    0.47    0.20
  19  -1  -4    1.02    0.23
  20  -1  -4    0.56    0.22
  18   2   4   -0.08    0.17
  17   2   4   -0.12    0.16
  16   2   4    0.15    0.17
  15   2   4    0.44    0.17
 -15  -2  -4    0.38    0.16
  14   2   4    0.36    0.15
 -14  -2  -4    0.43    0.16
  13   2   4    0.32    0.13
 -13  -2  -4    0.19    0.14
  12   2   4    0.25    0.11
 -12  -2  -4    0.19    0.13
  11   2   4    0.23    0.11
  11   2   4    0.51    0.12
 -11  -2  -4    0.36    0.13
  10   2   4    1.16    0.13
  10   2   4    1.21    0.14
 -10  -2  -4    1.10    0.13
 -10  -2  -4    0.85    0.15
   9   2   4    0.32    0.10
   9   2   4    0.43    0.10
  -9  -2  -4    0.33    0.13
  -9  -2  -4    0.39    0.10
   8   2   4    0.44    0.09
   8   2   4    0.41    0.08
   8   2   4    0.38    0.08
  -8  -2  -4    0.51    0.11
  -8  -2  -4    0.49    0.09
   7   2   4    0.90    0.09
   7   2   4    1.02    0.10
   7   2   4    0.79    0.09
  -7  -2  -4    0.90    0.12
  -7  -2  -4    0.93    0.09
   6   2   4    9.45    0.26
   6   2   4    9.46    0.25
   6   2   4    9.18    0.26
  -6  -2  -4    9.15    0.25
  -6  -2  -4    9.48    0.30
   5   2   4   18.40    0.40
   5   2   4   18.76    0.39
   5   2   4   18.37    0.40
  -5  -2  -4   18.52    0.39
  -5  -2  -4   19.02    0.44
   4   2   4   36.85    0.67
   4   2   4   36.42    0.68
   4   2   4   37.58    0.69
   4   2   4   37.05    0.72
  -4  -2  -4   36.59    0.72
  -4  -2  -4   36.77    0.68
   3   2   4    0.08    0.04
   3   2   4    0.04    0.04
   3   2   4   -0.01    0.04
   3   2   4   -0.01    0.05
  -3  -2  -4    0.01    0.05
  -3  -2  -4    0.05    0.04
   2   2   4    4.34    0.13
   2   2   4    4.36    0.16
   2   2   4    4.22    0.14
   2   2   4    4.56    0.14
  -2  -2  -4    4.46    0.16
  -2  -2  -4    4.48    0.13
   1   2   4  100.04    1.71
   1   2   4   98.43    1.68
   1   2   4   98.99    1.68
   1   2   4  102.39    1.68
   1   2   4  102.08    1.69
  -1  -2  -4  100.91    1.72
  -1  -2  -4   99.74    1.68
   0   2   4  192.78    3.22
   0   2   4  185.57    3.21
   0   2   4  183.20    3.24
   0  -2  -4  184.99    3.23
  -1   2   4  204.84    3.60
  -1   2   4  212.49    3.54
  -2   2   4  225.65    3.79
  -2   2   4  222.13    3.85
   2  -2  -4  220.92    3.76
  -3   2   4    1.82    0.10
   3  -2  -4    1.55    0.09
  -4   2   4   47.02    0.84
   4  -2  -4   46.62    0.84
  -5   2   4   16.34    0.36
  -5   2   4   16.89    0.36
   5  -2  -4   16.66    0.36
  -6   2   4   39.30    0.75
  -6   2   4   39.27    0.74
   6  -2  -4   39.55    0.75
  -7   2   4    6.66    0.22
  -7   2   4    6.33    0.22
   7  -2  -4    6.38    0.21
   7  -2  -4    6.86    0.23
  -8   2   4    0.14    0.08
   8  -2  -4    0.09    0.07
   8  -2  -4    0.05    0.08
  -9   2   4    4.83    0.24
   9  -2  -4    4.63    0.20
   9  -2  -4    4.59    0.23
 -10   2   4   -0.18    0.09
  10  -2  -4   -0.30    0.09
  10  -2  -4   -0.04    0.07
 -11   2   4   -0.26    0.13
  11  -2  -4    0.29    0.10
  11  -2  -4   -0.20    0.12
 -12   2   4    0.66    0.15
  12  -2  -4    0.22    0.12
  12  -2  -4    0.67    0.15
 -13   2   4    0.23    0.13
  13  -2  -4    0.12    0.12
  13  -2  -4    0.09    0.10
  14  -2  -4    0.00    0.13
  15  -2  -4    0.02    0.15
  16  -2  -4    0.00    0.18
  17  -2  -4   -0.02    0.18
  18  -2  -4    0.14    0.19
  19  -2  -4    0.03    0.20
  20  -2  -4    0.13    0.21
  18   3   4    0.48    0.18
  17   3   4    0.21    0.17
  16   3   4    0.88    0.19
  15   3   4    2.04    0.23
  14   3   4    2.90    0.28
 -14  -3  -4    1.74    0.23
  13   3   4    2.35    0.25
 -13  -3  -4    1.78    0.22
  12   3   4    3.18    0.24
 -12  -3  -4    2.66    0.29
  11   3   4    5.85    0.27
  11   3   4    6.20    0.30
 -11  -3  -4    5.68    0.33
  10   3   4   11.62    0.37
  10   3   4   11.70    0.35
 -10  -3  -4   11.26    0.43
   9   3   4   24.78    0.57
   9   3   4   24.02    0.54
  -9  -3  -4   24.55    0.63
  -9  -3  -4   24.28    0.55
   8   3   4    9.59    0.30
   8   3   4    9.48    0.28
   8   3   4    9.20    0.26
  -8  -3  -4    9.33    0.28
  -8  -3  -4    9.65    0.35
   7   3   4    9.64    0.27
   7   3   4    9.65    0.28
   7   3   4    8.94    0.25
  -7  -3  -4    9.48    0.27
  -7  -3  -4    9.84    0.34
   6   3   4   26.28    0.54
   6   3   4   26.00    0.53
  -6  -3  -4   26.56    0.53
  -6  -3  -4   26.36    0.60
   5   3   4   22.18    0.46
   5   3   4   21.89    0.45
   5   3   4   21.83    0.50
  -5  -3  -4   22.55    0.51
  -5  -3  -4   21.97    0.45
   4   3   4    8.89    0.23
   4   3   4    9.01    0.27
   4   3   4    9.05    0.23
  -4  -3  -4    9.09    0.28
  -4  -3  -4    9.16    0.23
   3   3   4    2.79    0.12
   3   3   4    2.89    0.15
   3   3   4    2.49    0.11
  -3  -3  -4    2.75    0.11
   2   3   4    7.52    0.18
   2   3   4    8.00    0.19
   2   3   4    7.94    0.22
  -2  -3  -4    7.71    0.23
  -2  -3  -4    7.68    0.18
   1   3   4   11.35    0.24
   1   3   4   11.10    0.24
   1   3   4   11.25    0.27
  -1  -3  -4   11.28    0.28
  -1  -3  -4   11.40    0.24
   0   3   4    2.40    0.10
   0   3   4    2.27    0.09
   0   3   4    2.58    0.12
   0  -3  -4    2.44    0.10
  -1   3   4    0.04    0.04
  -1   3   4    0.04    0.04
  -1   3   4    0.05    0.05
   1  -3  -4    0.04    0.04
  -2   3   4    5.07    0.15
  -2   3   4    5.25    0.15
   2  -3  -4    5.31    0.15
  -3   3   4   15.20    0.32
   3  -3  -4   15.45    0.33
  -4   3   4   66.94    1.17
   4  -3  -4   66.48    1.17
  -5   3   4   17.00    0.38
  -5   3   4   17.39    0.38
   5  -3  -4   16.49    0.38
  -6   3   4    3.29    0.17
  -6   3   4    3.33    0.17
   6  -3  -4    3.26    0.17
  -7   3   4    2.79    0.17
  -7   3   4    3.21    0.18
   7  -3  -4    2.96    0.18
   7  -3  -4    3.36    0.15
  -8   3   4   22.46    0.51
  -8   3   4   22.86    0.52
   8  -3  -4   23.39    0.48
   8  -3  -4   22.92    0.53
  -9   3   4    6.42    0.26
   9  -3  -4    6.41    0.27
   9  -3  -4    6.36    0.21
 -10   3   4   21.31    0.52
  10  -3  -4   21.30    0.53
  10  -3  -4   20.95    0.46
 -11   3   4   11.99    0.40
  11  -3  -4   11.88    0.41
  11  -3  -4   11.99    0.32
 -12   3   4    4.99    0.30
  12  -3  -4    4.33    0.22
  12  -3  -4    5.43    0.32
 -13   3   4    1.44    0.18
  13  -3  -4    1.32    0.18
 -14   3   4    2.10    0.24
  14  -3  -4    2.81    0.29
  15  -3  -4    1.08    0.20
  16  -3  -4    0.57    0.21
  17  -3  -4    0.85    0.23
  18  -3  -4    0.01    0.20
  19  -3  -4    0.28    0.22
  18   4   4   -0.17    0.16
  17   4   4   -0.01    0.15
  16   4   4   -0.17    0.14
  15   4   4    0.34    0.16
  14   4   4    0.78    0.16
 -14  -4  -4    0.57    0.18
  13   4   4    1.75    0.18
 -13  -4  -4    1.63    0.21
  12   4   4    1.30    0.17
  12   4   4    1.26    0.15
 -12  -4  -4    1.11    0.18
  11   4   4    2.07    0.22
  11   4   4    1.57    0.15
 -11  -4  -4    1.91    0.21
  10   4   4    4.78    0.26
  10   4   4    4.94    0.24
 -10  -4  -4    4.83    0.32
   9   4   4    6.04    0.27
   9   4   4    6.26    0.24
  -9  -4  -4    6.21    0.25
  -9  -4  -4    5.96    0.33
   8   4   4   11.86    0.31
   8   4   4   11.31    0.33
   8   4   4    9.88    0.28
  -8  -4  -4   11.43    0.31
  -8  -4  -4   11.08    0.39
   7   4   4   15.89    0.37
   7   4   4   17.88    0.39
   7   4   4   17.70    0.41
  -7  -4  -4   17.97    0.40
  -7  -4  -4   17.63    0.48
   6   4   4   52.99    0.94
   6   4   4   52.34    0.96
   6   4   4   49.23    0.93
  -6  -4  -4   53.12    1.04
  -6  -4  -4   52.61    0.94
   5   4   4   42.67    0.79
   5   4   4   42.79    0.78
   5   4   4   41.93    0.77
  -5  -4  -4   42.81    0.86
  -5  -4  -4   43.33    0.78
   4   4   4  133.62    2.23
   4   4   4  134.12    2.31
   4   4   4  128.81    2.22
   4   4   4  135.82    2.25
  -4  -4  -4  130.60    2.31
  -4  -4  -4  137.98    2.24
   3   4   4  129.29    2.10
   3   4   4  128.13    2.11
   3   4   4  111.02    2.09
   3   4   4  128.52    2.17
  -3  -4  -4  129.36    2.10
  -3  -4  -4  128.44    2.18
   2   4   4  401.07    7.04
   2   4   4  408.72    6.79
  -2  -4  -4  402.53    7.08
  -2  -4  -4  406.80    6.81
   1   4   4  192.99    3.24
   1   4   4  191.29    3.33
  -1  -4  -4  191.87    3.41
  -1  -4  -4  195.08    3.24
   0   4   4  826.98   13.97
   0   4   4  848.79   14.20
   0  -4  -4  853.15   13.98
   0  -4  -4  838.79   14.26
  -2   4   4  341.79    5.79
  -2   4   4  337.86    5.69
  -2   4   4  334.92    5.77
   2  -4  -4  333.67    5.73
  -3   4   4  521.67    8.86
  -3   4   4  508.45    8.74
   3  -4  -4  515.90    8.76
  -4   4   4  349.78    5.81
   4  -4  -4  344.67    5.87
  -5   4   4  138.17    2.35
  -5   4   4  139.91    2.36
   5  -4  -4  138.21    2.36
  -6   4   4  163.82    2.83
  -6   4   4  167.37    2.83
   6  -4  -4  170.70    2.83
  -7   4   4   50.05    0.95
  -7   4   4   49.25    0.94
   7  -4  -4   50.26    0.95
  -8   4   4   26.26    0.59
  -8   4   4   27.50    0.59
   8  -4  -4   27.07    0.53
   8  -4  -4   27.20    0.60
  -9   4   4   22.95    0.54
  -9   4   4   21.96    0.53
   9  -4  -4   21.88    0.45
   9  -4  -4   22.78    0.54
 -10   4   4    8.83    0.33
  10  -4  -4    9.19    0.34
  10  -4  -4    8.79    0.24
 -11   4   4    1.92    0.18
  11  -4  -4    1.66    0.18
  11  -4  -4    1.82    0.14
 -12   4   4    3.17    0.27
  12  -4  -4    3.48    0.29
 -13   4   4    0.44    0.14
  13  -4  -4    0.33    0.14
 -14   4   4    0.23    0.14
  14  -4  -4    0.08    0.14
  15  -4  -4   -0.14    0.16
  16  -4  -4    0.01    0.19
  17  -4  -4    0.11    0.19
  18  -4  -4    0.31    0.21
  19  -4  -4   -0.24    0.21
  18   5   4    0.81    0.18
  17   5   4    1.22    0.19
  16   5   4    2.06    0.21
  15   5   4    6.56    0.35
  14   5   4    7.79    0.34
  13   5   4    6.96    0.31
 -13  -5  -4    6.88    0.41
  12   5   4    5.76    0.31
  12   5   4    5.38    0.26
 -12  -5  -4    5.91    0.37
  11   5   4   15.87    0.42
  11   5   4   16.03    0.47
 -11  -5  -4   16.64    0.56
  10   5   4   31.24    0.70
  10   5   4   31.45    0.65
 -10  -5  -4   30.76    0.79
   9   5   4   44.56    0.89
   9   5   4   44.66    0.90
   9   5   4   43.90    0.85
  -9  -5  -4   43.68    0.98
   8   5   4   28.50    0.58
   8   5   4   28.14    0.57
   8   5   4   29.30    0.62
  -8  -5  -4   28.94    0.59
  -8  -5  -4   28.70    0.70
   7   5   4   25.28    0.54
   7   5   4   25.20    0.51
   7   5   4   24.83    0.50
  -7  -5  -4   24.85    0.62
  -7  -5  -4   25.41    0.52
   6   5   4   26.66    0.54
   6   5   4   25.81    0.51
   6   5   4   26.27    0.52
  -6  -5  -4   26.00    0.62
  -6  -5  -4   26.52    0.52
   5   5   4   24.97    0.48
   5   5   4   24.88    0.48
   5   5   4   24.73    0.50
  -5  -5  -4   25.43    0.49
  -5  -5  -4   24.76    0.58
   4   5   4   20.79    0.41
   4   5   4   20.84    0.49
   4   5   4   21.00    0.42
   4   5   4   21.10    0.41
  -4  -5  -4   21.02    0.50
  -4  -5  -4   21.27    0.42
   3   5   4    0.06    0.04
   3   5   4    0.11    0.06
   3   5   4    0.06    0.05
   3   5   4    0.13    0.04
  -3  -5  -4    0.02    0.07
  -3  -5  -4    0.04    0.04
   2   5   4   19.55    0.38
   2   5   4   19.18    0.44
   2   5   4   19.97    0.38
  -2  -5  -4   19.82    0.38
  -2  -5  -4   19.61    0.45
   1   5   4   -0.04    0.04
   1   5   4   -0.02    0.03
   1   5   4    0.00    0.05
  -1  -5  -4   -0.03    0.03
  -1  -5  -4   -0.03    0.06
   0   5   4    0.08    0.04
   0   5   4    0.10    0.06
   0  -5  -4    0.15    0.06
   0  -5  -4    0.15    0.04
  -1   5   4    2.03    0.10
  -1   5   4    2.20    0.11
  -1   5   4    2.12    0.13
   1  -5  -4    2.12    0.10
  -2   5   4    7.22    0.21
  -2   5   4    7.22    0.19
  -2   5   4    7.07    0.19
   2  -5  -4    6.88    0.19
  -3   5   4   47.80    0.85
  -3   5   4   46.01    0.85
   3  -5  -4   47.36    0.85
  -4   5   4   14.22    0.34
   4  -5  -4   14.07    0.33
  -5   5   4   34.32    0.67
   5  -5  -4   34.49    0.68
  -6   5   4   24.32    0.53
  -6   5   4   25.14    0.54
   6  -5  -4   24.93    0.54
  -7   5   4   36.43    0.74
  -7   5   4   35.80    0.73
   7  -5  -4   36.10    0.73
  -8   5   4   20.60    0.49
  -8   5   4   19.72    0.49
   8  -5  -4   19.67    0.49
   8  -5  -4   20.29    0.41
  -9   5   4   40.60    0.82
  -9   5   4   37.79    0.81
   9  -5  -4   38.50    0.71
   9  -5  -4   39.45    0.82
 -10   5   4    2.23    0.23
  10  -5  -4    2.63    0.24
 -11   5   4   29.34    0.69
  11  -5  -4   28.55    0.70
 -12   5   4   17.79    0.53
  12  -5  -4   17.87    0.54
 -13   5   4    6.24    0.35
  13  -5  -4    5.42    0.35
 -14   5   4    5.85    0.36
  14  -5  -4    5.87    0.38
 -15   5   4    4.69    0.43
  15  -5  -4    5.01    0.39
  16  -5  -4    2.29    0.27
  17  -5  -4    2.71    0.31
  18  -5  -4    1.00    0.25
  19  -5  -4    0.78    0.25
  17   6   4    0.21    0.13
  16   6   4   -0.11    0.12
  15   6   4    0.06    0.12
  14   6   4    0.06    0.12
  13   6   4    0.54    0.12
 -13  -6  -4    0.33    0.16
  12   6   4    0.45    0.11
  12   6   4    0.40    0.13
 -12  -6  -4    0.30    0.15
  11   6   4    0.72    0.12
  11   6   4    0.59    0.12
 -11  -6  -4    0.80    0.17
  10   6   4    8.14    0.32
  10   6   4    7.66    0.27
 -10  -6  -4    7.68    0.40
   9   6   4    1.45    0.15
   9   6   4    1.23    0.13
   9   6   4    1.47    0.12
  -9  -6  -4    1.38    0.19
   8   6   4   16.02    0.37
   8   6   4   16.10    0.41
   8   6   4   15.90    0.36
  -8  -6  -4   16.47    0.51
   7   6   4   16.20    0.36
   7   6   4   16.05    0.35
   7   6   4   16.01    0.39
  -7  -6  -4   15.98    0.37
  -7  -6  -4   15.86    0.48
   6   6   4   43.22    0.81
   6   6   4   42.25    0.77
   6   6   4   42.88    0.77
  -6  -6  -4   43.43    0.79
  -6  -6  -4   42.34    0.91
   5   6   4   57.32    1.00
   5   6   4   57.29    1.01
   5   6   4   58.31    1.03
  -5  -6  -4   58.12    1.02
  -5  -6  -4   57.57    1.13
   4   6   4   49.59    0.89
   4   6   4   50.26    0.98
   4   6   4   49.54    0.86
   4   6   4   48.83    0.86
  -4  -6  -4   48.83    0.98
  -4  -6  -4   50.11    0.88
   3   6   4   82.51    1.39
   3   6   4   82.59    1.49
   3   6   4   80.68    1.39
  -3  -6  -4   81.41    1.50
  -3  -6  -4   83.41    1.40
   2   6   4   12.69    0.34
   2   6   4   12.45    0.26
   2   6   4   12.53    0.26
  -2  -6  -4   12.73    0.27
  -2  -6  -4   12.38    0.34
   1   6   4   18.71    0.43
   1   6   4   18.89    0.36
   1   6   4   18.77    0.37
  -1  -6  -4   19.17    0.37
  -1  -6  -4   18.34    0.43
   0   6   4  134.78    2.24
   0   6   4  132.02    2.23
   0   6   4  134.63    2.29
   0  -6  -4  134.49    2.24
   0  -6  -4  135.29    2.30
  -1   6   4   72.61    1.31
  -1   6   4   76.36    1.28
   1  -6  -4   74.02    1.28
   1  -6  -4   73.29    1.32
  -2   6   4   96.65    1.67
  -2   6   4   99.06    1.70
  -2   6   4   99.13    1.67
   2  -6  -4   98.11    1.68
  -3   6   4   10.00    0.25
  -3   6   4    9.95    0.26
  -3   6   4    9.87    0.26
   3  -6  -4   10.03    0.26
  -4   6   4    4.23    0.18
   4  -6  -4    4.47    0.18
  -5   6   4    2.67    0.16
   5  -6  -4    2.38    0.15
  -6   6   4   17.56    0.43
  -6   6   4   18.08    0.43
   6  -6  -4   18.59    0.43
  -7   6   4   13.29    0.37
  -7   6   4   13.26    0.37
   7  -6  -4   13.21    0.37
  -8   6   4    9.71    0.32
  -8   6   4    9.70    0.32
   8  -6  -4    9.51    0.23
   8  -6  -4    9.33    0.32
  -9   6   4    5.66    0.28
  -9   6   4    5.30    0.26
   9  -6  -4    5.01    0.27
 -10   6   4    1.19    0.16
  10  -6  -4    0.87    0.14
 -11   6   4    5.69    0.33
  11  -6  -4    5.51    0.33
 -12   6   4    2.88    0.30
  12  -6  -4    2.50    0.24
 -13   6   4    1.31    0.20
  13  -6  -4    1.44    0.20
 -14   6   4    0.39    0.17
  14  -6  -4    0.40    0.17
 -15   6   4    0.56    0.20
  15  -6  -4    0.45    0.19
  16  -6  -4    0.14    0.20
  17  -6  -4   -0.11    0.20
  18  -6  -4   -0.21    0.21
  19  -6  -4   -0.21    0.23
  17   7   4    0.07    0.11
  16   7   4   -0.12    0.11
  15   7   4   -0.09    0.11
  14   7   4    0.16    0.11
  13   7   4    0.44    0.14
  13   7   4    0.34    0.11
  12   7   4    1.07    0.15
  12   7   4    1.26    0.13
 -12  -7  -4    1.15    0.20
  11   7   4    0.22    0.11
  11   7   4    0.22    0.09
 -11  -7  -4    0.23    0.15
  10   7   4    0.02    0.10
  10   7   4    0.12    0.08
 -10  -7  -4    0.30    0.15
   9   7   4    0.43    0.11
   9   7   4    0.37    0.07
   9   7   4    0.43    0.09
  -9  -7  -4    0.51    0.15
   8   7   4    2.50    0.15
   8   7   4    2.57    0.14
   8   7   4    2.62    0.19
  -8  -7  -4    3.19    0.28
   7   7   4   10.28    0.29
   7   7   4   10.00    0.25
   7   7   4    9.72    0.24
  -7  -7  -4    9.96    0.39
   6   7   4    0.18    0.06
   6   7   4    0.16    0.07
   6   7   4    0.15    0.05
  -6  -7  -4    0.04    0.06
  -6  -7  -4   -0.05    0.10
   5   7   4    0.05    0.05
   5   7   4    0.07    0.05
   5   7   4    0.01    0.06
  -5  -7  -4    0.05    0.06
  -5  -7  -4    0.11    0.10
   4   7   4    0.18    0.06
   4   7   4    0.09    0.05
   4   7   4    0.09    0.04
   4   7   4    0.09    0.08
  -4  -7  -4    0.09    0.09
  -4  -7  -4    0.26    0.06
   3   7   4    0.52    0.05
   3   7   4    0.34    0.09
   3   7   4    0.47    0.05
  -3  -7  -4    0.45    0.06
  -3  -7  -4    0.29    0.10
   2   7   4    3.66    0.12
   2   7   4    3.70    0.12
   2   7   4    2.95    0.19
  -2  -7  -4    3.71    0.13
  -2  -7  -4    3.28    0.20
   1   7   4    9.99    0.22
   1   7   4    9.70    0.29
   1   7   4    9.94    0.23
  -1  -7  -4    9.61    0.30
  -1  -7  -4   10.21    0.23
   0   7   4   43.94    0.78
   0   7   4   44.19    0.78
   0   7   4   42.58    0.84
   0  -7  -4   45.85    0.80
   0  -7  -4   43.62    0.85
  -1   7   4   21.74    0.44
  -1   7   4   21.28    0.47
   1  -7  -4   21.81    0.44
   1  -7  -4   22.25    0.49
  -2   7   4    3.99    0.15
  -2   7   4    4.20    0.17
  -2   7   4    4.34    0.16
   2  -7  -4    4.46    0.16
  -3   7   4   11.66    0.29
  -3   7   4   11.42    0.29
  -3   7   4   11.37    0.28
   3  -7  -4   11.36    0.29
  -4   7   4   11.28    0.30
  -4   7   4   10.98    0.29
  -4   7   4   11.80    0.29
   4  -7  -4   10.90    0.30
  -5   7   4    0.55    0.08
  -5   7   4    0.45    0.09
   5  -7  -4    0.42    0.09
  -6   7   4    0.48    0.10
  -6   7   4    0.58    0.10
   6  -7  -4    0.36    0.10
  -7   7   4    3.27    0.21
  -7   7   4    3.21    0.21
   7  -7  -4    3.22    0.21
  -8   7   4    0.63    0.12
  -8   7   4    0.70    0.13
   8  -7  -4    0.77    0.13
  -9   7   4   -0.02    0.10
   9  -7  -4   -0.01    0.10
 -10   7   4    0.16    0.13
  10  -7  -4   -0.01    0.12
 -11   7   4   -0.07    0.13
  11  -7  -4    0.13    0.14
 -12   7   4    0.27    0.16
  12  -7  -4    0.30    0.15
 -13   7   4    0.75    0.17
  13  -7  -4    0.70    0.18
 -14   7   4    0.46    0.18
  14  -7  -4    0.50    0.19
 -15   7   4    0.64    0.21
  15  -7  -4    0.69    0.21
 -16   7   4    0.06    0.23
  16  -7  -4    0.01    0.21
  17  -7  -4   -0.13    0.20
  18  -7  -4   -0.02    0.23
  19  -7  -4    0.04    0.25
  16   8   4   -0.07    0.08
  15   8   4    0.07    0.09
  14   8   4    0.50    0.10
  13   8   4    0.46    0.10
  13   8   4    0.33    0.14
  12   8   4    0.80    0.10
  12   8   4    0.68    0.14
 -12  -8  -4    0.66    0.18
  11   8   4    3.03    0.17
  11   8   4    2.54    0.24
 -11  -8  -4    3.08    0.33
  10   8   4    4.86    0.19
  10   8   4    5.01    0.27
 -10  -8  -4    5.61    0.36
   9   8   4    7.26    0.20
   9   8   4    7.54    0.29
   9   8   4    7.43    0.22
  -9  -8  -4    7.84    0.40
   8   8   4   20.41    0.48
   8   8   4   20.23    0.40
   8   8   4   20.93    0.41
  -8  -8  -4   20.84    0.61
   7   8   4   23.89    0.51
   7   8   4   23.59    0.45
   7   8   4   22.65    0.44
  -7  -8  -4   23.20    0.63
   6   8   4   27.43    0.50
   6   8   4   28.36    0.57
   6   8   4   28.04    0.51
  -6  -8  -4   27.21    0.69
   5   8   4   25.19    0.46
   5   8   4   25.21    0.51
   5   8   4   25.23    0.46
  -5  -8  -4   25.45    0.63
  -5  -8  -4   25.95    0.53
   4   8   4   72.32    1.22
   4   8   4   72.68    1.27
   4   8   4   72.03    1.22
  -4  -8  -4   73.20    1.39
  -4  -8  -4   72.18    1.25
   3   8   4   52.04    0.90
   3   8   4   52.36    0.90
   3   8   4   53.26    1.04
  -3  -8  -4   52.62    0.93
  -3  -8  -4   53.20    1.05
   2   8   4   60.13    1.02
   2   8   4   59.34    1.14
   2   8   4   58.16    1.02
  -2  -8  -4   59.60    1.04
  -2  -8  -4   60.54    1.15
   1   8   4   29.86    0.54
   1   8   4   28.97    0.63
   1   8   4   29.35    0.54
  -1  -8  -4   29.60    0.64
  -1  -8  -4   29.52    0.55
   0   8   4   37.75    0.68
   0   8   4   37.75    0.68
   0   8   4   37.46    0.75
   0  -8  -4   37.66    0.76
   0  -8  -4   38.34    0.70
  -1   8   4   33.74    0.63
  -1   8   4   33.17    0.67
  -1   8   4   33.68    0.62
   1  -8  -4   33.62    0.68
   1  -8  -4   33.29    0.63
  -2   8   4   16.93    0.37
  -2   8   4   17.37    0.40
   2  -8  -4   17.37    0.38
  -3   8   4   29.39    0.59
  -3   8   4   29.63    0.58
  -3   8   4   29.71    0.60
   3  -8  -4   29.34    0.59
  -4   8   4   28.55    0.58
  -4   8   4   28.09    0.58
  -4   8   4   28.03    0.57
   4  -8  -4   28.86    0.59
  -5   8   4   20.95    0.45
  -5   8   4   20.69    0.48
   5  -8  -4   20.99    0.48
  -6   8   4    2.97    0.15
  -6   8   4    2.83    0.20
  -6   8   4    2.55    0.19
   6  -8  -4    2.68    0.19
  -7   8   4    2.94    0.22
  -7   8   4    3.34    0.22
   7  -8  -4    2.98    0.21
  -8   8   4   13.56    0.41
  -8   8   4   13.62    0.42
   8  -8  -4   14.02    0.42
  -9   8   4    6.55    0.31
   9  -8  -4    6.77    0.32
[truncated: 1,036,350 more chars]
