# Supplementary material for: Crystal structure of meso-di-μ-chlorido-bis­[bis­(2,2′-bi­pyridine)­cadmium] bis­(1,1,3,3-tetra­cyano-2-ethoxy­propenide) 0.81-hydrate
Source: Acta Crystallogr E Crystallogr Commun. 2017 Jan 1;73(Pt 1):48–52. doi: 10.1107/S205698901601971X (PMC5209770; doi:10.1107/S205698901601971X)
Supplement: Supplementary file 2 [file e-73-00048-Isup2.hkl]

data_I                                                                          
_shelx_title ' fs06cg'                                                          
_shelx_refln_list_code          4                                               
_shelx_F_calc_maximum      271.50                                               
_exptl_crystal_F_000      1308.88                                               
_reflns_d_resolution_high  0.6430                                               
                                                                                
loop_                                                                           
 _space_group_symop_operation_xyz                                               
 'x, y, z'                                                                      
 '-x, y+1/2, -z+1/2'                                                            
 '-x, -y, -z'                                                                   
 'x, -y-1/2, z-1/2'                                                             
                                                                                
_cell_length_a    12.4250                                                       
_cell_length_b    13.9120                                                       
_cell_length_c    17.3820                                                       
_cell_angle_alpha  90.000                                                       
_cell_angle_beta  104.395                                                       
_cell_angle_gamma  90.000                                                       
                                                                                
_shelx_F_squared_multiplier     1.000                                           
                                                                                
loop_                                                                           
 _refln_index_h                                                                 
 _refln_index_k                                                                 
 _refln_index_l                                                                 
 _refln_F_squared_calc                                                          
 _refln_F_squared_meas                                                          
 _refln_F_squared_sigma                                                         
 _refln_observed_status                                                         
   2   0   0      56651.96      59378.35       976.03 o                         
   4   0   0       6159.33       6733.98        43.09 o                         
   5   0   0      22579.00      24300.76       167.57 o                         
   6   0   0      10325.26      11167.46        76.86 o                         
   7   0   0       7042.96       7516.40        65.48 o                         
   8   0   0       1460.47       1689.21        23.62 o                         
   9   0   0        197.38        194.28         8.11 o                         
  10   0   0        658.84        672.53        15.71 o                         
  11   0   0         38.35         54.70         5.56 o                         
  12   0   0        365.60        305.59        12.42 o                         
  13   0   0          4.62          8.69         6.84 o                         
  14   0   0         68.99         44.28         9.23 o                         
  15   0   0         12.39         17.22         8.63 o                         
  16   0   0          2.06         -2.26         9.23 o                         
  17   0   0          0.04        -13.50        13.50 o                         
  18   0   0          0.51          2.53        15.18 o                         
   2   1   0       1357.99       1374.10         6.92 o                         
   3   1   0       5804.26       6646.82        33.48 o                         
   4   1   0        394.00        397.35         4.32 o                         
   5   1   0       3889.14       4275.64        21.85 o                         
   6   1   0       1001.60       1055.84         7.79 o                         
   7   1   0       2303.89       2492.14        16.45 o                         
   8   1   0       1718.59       1769.94        14.79 o                         
   9   1   0       2057.23       2184.93        17.84 o                         
  10   1   0       5598.30       5346.76        34.03 o                         
  11   1   0       2512.88       2495.16        20.21 o                         
  12   1   0        647.79        654.83        11.45 o                         
  13   1   0        564.95        589.50        14.15 o                         
  14   1   0        291.71        313.11        20.94 o                         
  15   1   0        474.11        510.78        15.59 o                         
  16   1   0        293.95        328.57        17.83 o                         
  17   1   0        104.28        100.78        13.08 o                         
  18   1   0         64.82         77.06        12.73 o                         
   0   2   0      28521.14      26225.35      1910.31 o                         
   1   2   0       9403.92      12316.29       228.04 o                         
   2   2   0        415.18        662.16         7.53 o                         
   3   2   0        146.93        230.78         2.38 o                         
   4   2   0         89.92         63.65         3.26 o                         
   5   2   0       2694.91       2839.23        19.98 o                         
   6   2   0        937.75       1094.32         9.76 o                         
   7   2   0        289.24        309.33         4.87 o                         
   8   2   0        600.16        541.70         7.84 o                         
   9   2   0        566.38        553.35         7.22 o                         
  10   2   0         61.92         69.05         3.55 o                         
  11   2   0         79.61         56.73         4.51 o                         
  12   2   0         70.53         70.79         5.00 o                         
  13   2   0          2.80          7.91         4.43 o                         
  14   2   0          9.09          3.57         5.43 o                         
  15   2   0          0.07         14.14         6.13 o                         
  16   2   0          0.94          4.12        10.09 o                         
  17   2   0          0.03         -9.72         9.72 o                         
  18   2   0          0.27         -2.09        15.61 o                         
   1   3   0       3041.78       2989.18        16.25 o                         
   2   3   0       1251.37       1450.06         9.27 o                         
   3   3   0       1495.22       1735.49        10.70 o                         
   4   3   0        582.81        522.49         4.55 o                         
   5   3   0        795.76        711.01         6.10 o                         
   6   3   0         57.03         45.65         2.69 o                         
   7   3   0       1781.95       1672.49        12.29 o                         
   8   3   0        430.15        350.15         5.40 o                         
   9   3   0          2.57          4.92         1.37 o                         
  10   3   0         60.22         58.01         3.39 o                         
  11   3   0        187.72        173.87         7.99 o                         
  12   3   0        271.20        283.91         8.81 o                         
  13   3   0        277.64        278.32         9.21 o                         
  14   3   0        101.15         85.05         7.08 o                         
  15   3   0        117.53        119.61        10.18 o                         
  16   3   0         66.32         50.91        13.08 o                         
  17   3   0         35.39         18.84        10.54 o                         
  18   3   0         25.34         36.43        11.35 o                         
   0   4   0       1244.51        967.46         7.62 o                         
   1   4   0      10427.27      11144.74        62.97 o                         
   2   4   0      16388.79      18454.72       111.91 o                         
   3   4   0       3774.46       3599.91        24.15 o                         
   4   4   0      17263.34      17879.22        94.22 o                         
   5   4   0       7427.14       6997.38        38.18 o                         
   6   4   0       3569.67       3680.98        21.60 o                         
   7   4   0       4462.41       4218.07        24.90 o                         
   8   4   0       4409.61       4150.98        25.00 o                         
   9   4   0       3121.73       3258.21        21.87 o                         
  10   4   0       2123.08       1974.82        18.86 o                         
  11   4   0       1272.19       1140.38        14.30 o                         
  12   4   0        517.73        515.32        18.28 o                         
  13   4   0        185.74        149.68         6.59 o                         
  14   4   0        118.48         91.44         7.70 o                         
  15   4   0         42.19         27.77         7.92 o                         
  16   4   0         15.16         -9.05         9.05 o                         
  17   4   0          1.00         -4.17         9.68 o                         
  18   4   0          0.87          4.86         9.68 o                         
   1   5   0       3815.20       4358.75        26.78 o                         
   2   5   0          0.67         -1.12         1.12 o                         
   3   5   0        183.97        122.80         3.07 o                         
   4   5   0        784.24        699.62         7.57 o                         
   5   5   0        894.24        954.96         7.28 o                         
   6   5   0        860.06        811.71         6.95 o                         
   7   5   0       1825.06       1706.06        11.88 o                         
   8   5   0       1371.44       1419.84        11.24 o                         
   9   5   0         86.84        107.15         3.81 o                         
  10   5   0        817.39        789.72        10.76 o                         
  11   5   0       1248.03       1234.45        14.82 o                         
  12   5   0        645.85        652.91        12.07 o                         
  13   5   0        475.34        476.46        11.79 o                         
  14   5   0        278.63        298.54        11.25 o                         
  15   5   0        375.35        408.04        24.89 o                         
  16   5   0        218.87        191.76        13.89 o                         
  17   5   0        102.20        120.56        12.00 o                         
  18   5   0        105.27        116.55        12.77 o                         
   0   6   0      14178.81      14500.80       109.22 o                         
   1   6   0       6519.19       6427.83        38.71 o                         
   2   6   0       4300.19       4383.28        29.49 o                         
   3   6   0        263.52        182.05         3.28 o                         
   4   6   0       1544.81       1609.86        13.18 o                         
   5   6   0       3348.46       3378.60        26.59 o                         
   6   6   0        341.22        274.56         5.89 o                         
   7   6   0        115.43        111.95         3.26 o                         
   8   6   0        208.99        200.34         4.54 o                         
   9   6   0         11.23         -1.11         2.40 o                         
  10   6   0         22.09         21.82         4.78 o                         
  11   6   0         74.09         63.95         4.02 o                         
  12   6   0         76.52         63.64         4.87 o                         
  13   6   0          7.70          7.83         4.49 o                         
  14   6   0         52.34         47.70         5.52 o                         
  15   6   0          3.45         10.42         7.02 o                         
  16   6   0          6.36        -13.92        13.92 o                         
  17   6   0         12.13         10.02         8.68 o                         
   1   7   0        856.69        896.51         8.04 o                         
   2   7   0          5.24         10.02         2.06 o                         
   3   7   0       1610.33       1693.12        12.74 o                         
   4   7   0       3142.41       3319.37        24.28 o                         
   5   7   0        272.63        304.72         5.86 o                         
   6   7   0        893.62        951.55        14.90 o                         
   7   7   0        372.32        380.85         9.07 o                         
   8   7   0       1259.26       1300.35        15.93 o                         
   9   7   0        220.88        171.73         8.81 o                         
  10   7   0         64.74         47.95         2.91 o                         
  11   7   0        169.25        156.15         5.15 o                         
  12   7   0         17.28         14.90         4.02 o                         
  13   7   0         11.01          4.87         4.37 o                         
  14   7   0         71.47         64.44         5.94 o                         
  15   7   0          2.98         -3.32         6.25 o                         
  16   7   0         14.62          8.14         7.62 o                         
  17   7   0          0.82          1.09        13.50 o                         
   0   8   0      25629.50      25818.28       215.48 o                         
   1   8   0      21412.96      22780.46       171.20 o                         
   2   8   0      10699.26      10762.33        74.87 o                         
   3   8   0      16565.65      16688.06       114.30 o                         
   4   8   0       6854.16       7222.64        48.53 o                         
   5   8   0       3579.07       3677.53        32.94 o                         
   6   8   0       2012.53       1958.67        19.50 o                         
   7   8   0       2162.27       2205.91        22.12 o                         
   8   8   0        788.39        781.81        12.11 o                         
   9   8   0        113.85         69.55         5.59 o                         
  10   8   0         96.12         86.26         6.22 o                         
  11   8   0        133.96        130.08         7.50 o                         
  12   8   0          1.75          7.78         5.45 o                         
  13   8   0          2.07          1.22         5.52 o                         
  14   8   0          3.11          4.98         7.02 o                         
  15   8   0         11.65         16.92         8.16 o                         
  16   8   0          0.01        -11.93        11.93 o                         
  17   8   0          1.17         35.43        19.40 o                         
   1   9   0        644.37        660.06         8.01 o                         
   2   9   0       2067.19       2003.33        18.45 o                         
   3   9   0       1805.91       1927.01        20.93 o                         
   4   9   0         40.52         43.68         3.29 o                         
   5   9   0       1298.37       1223.50        12.57 o                         
   6   9   0       1599.40       1600.48        38.91 o                         
   7   9   0        915.97        920.25        12.62 o                         
   8   9   0       2120.35       2030.36        21.81 o                         
   9   9   0       1425.70       1425.52        19.92 o                         
  10   9   0       1028.17       1066.66        17.84 o                         
  11   9   0       1340.64       1383.36        41.52 o                         
  12   9   0        567.94        646.19        26.79 o                         
  13   9   0        383.47        447.06        17.29 o                         
  14   9   0        301.66        394.18        30.17 o                         
  15   9   0        320.61        346.16        24.79 o                         
  16   9   0        170.19        177.62        17.59 o                         
  17   9   0        110.11        124.01        23.62 o                         
   0  10   0       2128.90       2453.18        22.98 o                         
   1  10   0       3323.18       3263.55        27.25 o                         
   2  10   0       2952.92       2910.37        25.40 o                         
   3  10   0       1152.91       1082.72        12.50 o                         
   4  10   0       3166.03       2983.61        27.16 o                         
   5  10   0       1605.24       1545.11        15.29 o                         
   6  10   0       2786.39       2730.93        30.29 o                         
   7  10   0       1213.52       1126.88        14.47 o                         
   8  10   0       1683.61       1634.17        19.07 o                         
   9  10   0        594.28        613.23        18.63 o                         
  10  10   0        639.30        640.52        26.79 o                         
  11  10   0        384.65        409.10        27.88 o                         
  12  10   0        123.69         96.57         7.73 o                         
  13  10   0         29.10         14.40         7.34 o                         
  14  10   0         42.10         24.12         9.23 o                         
  15  10   0         17.45         23.50         8.42 o                         
  16  10   0          2.23          3.47        13.92 o                         
   1  11   0          8.74         -0.02         2.08 o                         
   2  11   0        186.54        169.04         5.96 o                         
   3  11   0         93.39         78.29         4.18 o                         
   4  11   0         28.58          9.70         4.63 o                         
   5  11   0         54.01         64.95         5.17 o                         
   6  11   0        114.07        101.99         6.19 o                         
   7  11   0        213.20        210.67        11.07 o                         
   8  11   0         50.85         58.50         5.02 o                         
   9  11   0         30.14         25.38         5.26 o                         
  10  11   0         18.27         20.43         8.04 o                         
  11  11   0         26.98         30.86         5.90 o                         
  12  11   0          1.93          5.93         6.49 o                         
  13  11   0          0.01         -0.10         6.56 o                         
  14  11   0          4.87          7.39         7.94 o                         
  15  11   0          3.72          8.93         8.89 o                         
  16  11   0          5.30          6.59        10.09 o                         
   0  12   0        147.50        121.85        25.73 o                         
   1  12   0        180.75        177.95         9.96 o                         
   2  12   0        617.25        622.07        10.35 o                         
   3  12   0        713.88        780.50        12.44 o                         
   4  12   0        457.59        474.25        19.05 o                         
   5  12   0        397.62        420.61        21.95 o                         
   6  12   0          1.83          0.58         5.02 o                         
   7  12   0        251.22        249.51        11.57 o                         
   8  12   0        400.66        404.02        12.54 o                         
   9  12   0        272.65        276.97        11.46 o                         
  10  12   0        233.47        240.83        26.94 o                         
  11  12   0         49.78         41.37        14.76 o                         
  12  12   0         20.86         22.02         8.03 o                         
  13  12   0         35.25         21.55         8.13 o                         
  14  12   0          3.67         22.10         8.97 o                         
  15  12   0          3.21         12.63         9.32 o                         
   1  13   0         33.73         24.58         2.64 o                         
   2  13   0        260.27        297.85         7.68 o                         
   3  13   0         21.14         18.15         5.07 o                         
   4  13   0        335.30        335.86        16.48 o                         
   5  13   0        100.98        116.73         7.55 o                         
   6  13   0        181.66        162.08         9.61 o                         
   7  13   0        353.87        350.49        14.70 o                         
   8  13   0         98.32        106.14         9.71 o                         
   9  13   0        231.19        229.83        11.62 o                         
  10  13   0        220.55        214.57        11.67 o                         
  11  13   0        200.92        219.55        13.98 o                         
  12  13   0        171.04        151.96        11.61 o                         
  13  13   0        182.10        182.47        16.03 o                         
  14  13   0        125.30        116.17        11.61 o                         
   0  14   0       2580.27       2662.56        44.71 o                         
   1  14   0       2858.40       2932.12        25.89 o                         
   2  14   0       2152.81       2202.50        23.95 o                         
   3  14   0       1837.27       1925.40        27.09 o                         
   4  14   0       1349.21       1424.52        23.16 o                         
   5  14   0        674.78        682.11        16.73 o                         
   6  14   0        236.47        235.50        27.47 o                         
   7  14   0         52.36         54.51        11.01 o                         
   8  14   0        298.83        279.66        18.78 o                         
   9  14   0        205.57        206.18        18.14 o                         
  10  14   0         72.95         63.58        10.12 o                         
  11  14   0         23.64         31.61        12.23 o                         
  12  14   0         27.35         24.51        19.82 o                         
  13  14   0          7.83         10.53         7.62 o                         
  14  14   0         17.41         26.73         8.97 o                         
   1  15   0          4.72         11.66         5.40 o                         
   2  15   0         28.68         28.06         5.31 o                         
   3  15   0         90.20         86.45         6.92 o                         
   4  15   0        149.35        139.78         8.54 o                         
   5  15   0         99.35         92.60         8.60 o                         
   6  15   0          8.33         -8.29         8.29 o                         
   7  15   0          0.41        -14.34        19.40 o                         
   8  15   0          1.12         -8.35         8.35 o                         
   9  15   0          1.96        -11.81        12.65 o                         
  10  15   0         80.67         91.11        17.72 o                         
  11  15   0         35.96         26.49         7.55 o                         
  12  15   0         22.53         15.47         7.55 o                         
  13  15   0         32.77         21.30         8.22 o                         
   0  16   0        238.96        231.99        17.72 o                         
   1  16   0        479.66        492.70        13.20 o                         
   2  16   0        251.26        237.52         8.26 o                         
   3  16   0        173.56        166.08         9.68 o                         
   4  16   0        159.06        143.68         8.44 o                         
   5  16   0         48.04         43.93         9.96 o                         
   6  16   0        103.61         83.48         8.38 o                         
   7  16   0         57.92         52.83         9.83 o                         
   8  16   0         22.08         16.03        13.50 o                         
   9  16   0         15.60         27.84        14.34 o                         
  10  16   0         20.23         32.06        15.18 o                         
  11  16   0          0.28          0.84        15.18 o                         
  12  16   0          0.53          0.00        16.03 o                         
   1  17   0          0.04         -4.97         5.64 o                         
   2  17   0         39.59         34.43         6.69 o                         
   3  17   0         89.97         79.25         5.61 o                         
   4  17   0         96.74        102.42         7.94 o                         
   5  17   0         52.39         46.96         7.32 o                         
   6  17   0         97.56        102.71        10.93 o                         
   7  17   0         50.87         67.49        14.34 o                         
   8  17   0         86.83        134.97        16.87 o                         
   9  17   0         93.72        108.82        16.87 o                         
  10  17   0        107.02        125.69        18.56 o                         
  11  17   0         70.33         76.77        17.72 o                         
   0  18   0        348.67        331.53        22.78 o                         
   1  18   0        417.78        432.39        17.78 o                         
   2  18   0        339.77        348.14        16.87 o                         
   3  18   0        457.52        484.72        12.49 o                         
   4  18   0        319.15        343.59        25.99 o                         
   5  18   0        302.95        369.38        15.81 o                         
   6  18   0        273.39        394.80        25.31 o                         
   7  18   0        302.95        462.29        29.53 o                         
   8  18   0        186.07        272.48        28.68 o                         
   9  18   0        179.30        314.66        30.37 o                         
  10  18   0         39.96         52.30        16.03 o                         
   1  19   0         15.72         -1.16         7.08 o                         
   2  19   0         34.85         11.81         7.69 o                         
   3  19   0         37.82         21.21         7.65 o                         
   4  19   0         37.43         30.49         5.46 o                         
   5  19   0         34.49         10.97        10.12 o                         
   6  19   0         38.13         53.99        12.65 o                         
   7  19   0         47.68         53.15        14.34 o                         
   8  19   0         12.01         28.68        14.34 o                         
   0  20   0         84.40         84.36        13.50 o                         
   1  20   0         22.80         32.17         8.04 o                         
   2  20   0         31.82         24.94        18.56 o                         
   3  20   0         29.33         26.99         7.48 o                         
   4  20   0         22.06         31.53         7.15 o                         
   5  20   0         11.18          0.00         8.44 o                         
   6  20   0          0.55         -9.28        10.12 o                         
   7  20   0          0.84        -11.81        11.81 o                         
   1  21   0          0.97         34.59        12.65 o                         
   2  21   0          5.00         27.12        10.97 o                         
   3  21   0         19.02         46.09         8.71 o                         
   4  21   0         40.05         53.99        10.12 o                         
 -18   1   1          0.45         19.99        12.23 o                         
 -17   1   1          1.02          0.31         9.83 o                         
 -16   1   1          1.96          4.56         7.04 o                         
 -15   1   1         14.89         11.26         6.21 o                         
 -14   1   1         47.22         32.51         5.98 o                         
 -13   1   1         77.85         89.55         6.68 o                         
 -12   1   1         17.90         20.12         3.98 o                         
 -11   1   1        882.11        899.65        16.41 o                         
 -10   1   1        318.99        385.64         7.47 o                         
  -9   1   1        101.75         75.58         3.13 o                         
  -8   1   1       2486.33       2613.16        17.58 o                         
  -7   1   1         77.00         87.97         3.63 o                         
  -6   1   1       1341.46       1365.91         9.41 o                         
  -5   1   1       9371.69      10356.61        52.35 o                         
  -4   1   1       8869.14       8548.50        45.40 o                         
  -3   1   1      11063.87      12987.81        66.47 o                         
  -2   1   1       4793.63       5722.58        27.58 o                         
   1   1   1      24349.92      22033.24      5270.67 o                         
   2   1   1      16800.22      16163.06        87.03 o                         
   3   1   1      31047.20      35526.07       204.68 o                         
   4   1   1      13823.91      14155.77        68.64 o                         
   5   1   1      15344.90      17207.88        90.78 o                         
   6   1   1       2460.48       2327.62        14.49 o                         
   7   1   1       1672.98       1669.87        11.55 o                         
   8   1   1       1027.77       1147.31         9.94 o                         
   9   1   1        490.35        467.76         6.61 o                         
  10   1   1         99.60         80.31         4.16 o                         
  11   1   1         86.34         77.22         4.25 o                         
  12   1   1          6.55          7.02         3.86 o                         
  13   1   1         14.67          9.03         5.04 o                         
  14   1   1          6.28          4.80         5.37 o                         
  15   1   1         17.56         26.11         7.90 o                         
  16   1   1          0.15         -7.62         7.62 o                         
  17   1   1          2.90          2.44        10.69 o                         
  18   1   1          1.12         23.89        11.29 o                         
 -18   2   1        153.70        182.03        15.37 o                         
 -17   2   1         98.66         99.31        12.73 o                         
 -16   2   1        490.47        549.46        36.06 o                         
 -15   2   1        438.92        471.88        18.51 o                         
 -14   2   1        497.64        503.78        14.33 o                         
 -13   2   1        704.71        772.58        12.78 o                         
 -12   2   1        945.98       1020.71        15.27 o                         
 -11   2   1       3230.44       3362.91        31.70 o                         
 -10   2   1       1339.23       1375.09        13.71 o                         
  -9   2   1        306.04        389.67         6.67 o                         
  -8   2   1       4182.51       4441.38        29.23 o                         
  -7   2   1       1673.53       1704.43        12.24 o                         
  -6   2   1       9573.98      11246.34        66.98 o                         
  -5   2   1       5240.12       5364.27        30.97 o                         
  -4   2   1       4223.12       4292.33        26.19 o                         
  -3   2   1         99.34        103.42         3.49 o                         
  -2   2   1       1754.65       1940.26        10.43 o                         
  -1   2   1       1016.97       1027.70         8.75 o                         
   0   2   1        223.40        194.68         2.33 o                         
   1   2   1        323.24        371.92         3.11 o                         
   2   2   1        925.41        880.87         5.39 o                         
   3   2   1        385.18        455.90         4.30 o                         
   4   2   1       3224.94       3430.98        20.50 o                         
   5   2   1       6638.07       6732.41        43.69 o                         
   6   2   1       4357.07       4766.19        30.25 o                         
   7   2   1       1828.49       1764.21        12.69 o                         
   8   2   1       3986.43       4276.96        25.36 o                         
   9   2   1       1938.05       1904.11        13.65 o                         
  10   2   1       2853.52       2862.24        21.80 o                         
  11   2   1       2472.62       2465.42        23.48 o                         
  12   2   1        955.36        995.89        13.93 o                         
  13   2   1        562.98        596.00        14.80 o                         
  14   2   1        526.47        566.84        15.20 o                         
  15   2   1        768.66        877.60        27.77 o                         
  16   2   1        295.15        362.87        24.04 o                         
  17   2   1        122.28        113.44        13.56 o                         
  18   2   1        169.30        187.33        15.37 o                         
 -18   3   1          4.89         -0.36        11.39 o                         
 -17   3   1          0.17         -7.90        10.54 o                         
 -16   3   1         12.50         30.49        10.12 o                         
 -15   3   1         18.12          6.85         7.20 o                         
 -14   3   1         15.47          6.32         4.94 o                         
 -13   3   1        225.50        180.53         7.68 o                         
 -12   3   1        691.55        599.19        12.14 o                         
 -11   3   1       1648.97       1581.00        22.03 o                         
 -10   3   1       2511.61       2392.91        20.50 o                         
  -9   3   1       2803.71       2907.23        22.20 o                         
  -8   3   1       5822.74       5677.01        36.35 o                         
  -7   3   1       6807.64       6592.02        40.98 o                         
  -6   3   1      20120.67      21126.16       135.86 o                         
  -5   3   1      18280.07      19022.66       112.09 o                         
  -4   3   1       8741.55       9454.71        55.95 o                         
  -3   3   1      24674.65      26098.16       154.58 o                         
  -2   3   1       6268.06       8334.35        63.00 o                         
  -1   3   1      29114.53      34563.14       237.83 o                         
   0   3   1      24744.93      25200.82       180.89 o                         
   1   3   1        118.25        146.27         1.95 o                         
   2   3   1        580.60        799.65         5.28 o                         
   3   3   1       1116.54       1223.30         7.74 o                         
   4   3   1      14506.96      15782.83        88.55 o                         
   5   3   1      12464.00      13388.65        74.70 o                         
   6   3   1       2727.07       2945.49        18.77 o                         
   7   3   1       4995.13       5006.27        46.71 o                         
   8   3   1       3326.81       3139.18        28.44 o                         
   9   3   1        880.57        892.89        10.16 o                         
  10   3   1       1139.09       1077.79        12.22 o                         
  11   3   1       1454.16       1319.44        15.79 o                         
  12   3   1        311.64        314.47         9.11 o                         
  13   3   1        268.69        269.99        10.88 o                         
  14   3   1        169.85        127.63         8.15 o                         
  15   3   1         26.39         31.09        11.70 o                         
  16   3   1         15.50         -9.32         9.32 o                         
  17   3   1          1.42          2.80        13.08 o                         
  18   3   1          0.19          8.90        10.54 o                         
 -18   4   1          6.87         11.46         9.68 o                         
 -17   4   1         20.37         -1.19         9.68 o                         
 -16   4   1         68.68         44.16        10.30 o                         
 -15   4   1         40.12         35.93         7.82 o                         
 -14   4   1          0.85         -2.64         4.15 o                         
 -13   4   1         85.31         82.86         9.49 o                         
 -12   4   1          0.73         -4.46         4.46 o                         
 -11   4   1        192.54        157.98         6.77 o                         
 -10   4   1        278.48        258.30         6.78 o                         
  -9   4   1        164.29        128.90         3.97 o                         
  -8   4   1          7.08         10.97         1.99 o                         
  -7   4   1        970.34       1041.43         8.65 o                         
  -6   4   1       3510.68       3863.84        23.51 o                         
  -5   4   1       3566.38       4034.23        25.30 o                         
  -4   4   1       1458.87       1681.25        13.54 o                         
  -3   4   1         11.81          4.87         1.45 o                         
  -2   4   1          0.11         -1.21         1.21 o                         
  -1   4   1       1368.00       1574.54        10.60 o                         
   0   4   1       2705.00       2917.60        14.79 o                         
   1   4   1       2767.34       3071.68        15.58 o                         
   2   4   1        152.35        193.40         2.10 o                         
   3   4   1         92.02         43.81         1.46 o                         
   4   4   1       2037.07       2391.10        14.88 o                         
   5   4   1        668.31        842.53         6.86 o                         
   6   4   1        146.51        172.04         4.36 o                         
   7   4   1        865.06        836.82         7.70 o                         
   8   4   1         47.29         26.55         2.05 o                         
   9   4   1        306.59        359.29         7.98 o                         
  10   4   1       1571.05       1506.68        22.28 o                         
  11   4   1          0.32         -0.77         3.68 o                         
  12   4   1         89.54         79.96         5.10 o                         
  13   4   1         38.10         41.10         4.64 o                         
  14   4   1         12.43         24.50         6.23 o                         
  15   4   1         93.83         94.70         9.94 o                         
  16   4   1         31.06          6.75        10.12 o                         
  17   4   1         13.73         10.12        10.12 o                         
  18   4   1          9.42          4.92        10.30 o                         
 -18   5   1          1.62          7.79         9.32 o                         
 -17   5   1          0.00          3.32         9.70 o                         
 -16   5   1          0.24         -2.88         8.56 o                         
 -15   5   1         18.61         26.13         9.74 o                         
 -14   5   1          4.94          9.40         4.70 o                         
 -13   5   1          4.52         -3.60         3.60 o                         
 -12   5   1         42.93         31.74         4.23 o                         
 -11   5   1        217.19        167.27         6.43 o                         
 -10   5   1        323.16        246.26         6.35 o                         
  -9   5   1        180.58        156.84         4.39 o                         
  -8   5   1       2637.35       2584.65        17.69 o                         
  -7   5   1       2936.34       2770.84        19.01 o                         
  -6   5   1         13.50          8.61         2.94 o                         
  -5   5   1       1533.44       1443.18        17.78 o                         
  -4   5   1       1719.00       1598.07        21.73 o                         
  -3   5   1       1234.60       1284.61        10.39 o                         
  -2   5   1       4202.38       4440.45        29.55 o                         
  -1   5   1         15.76         27.04         2.61 o                         
   0   5   1       4050.40       4145.05        21.53 o                         
   1   5   1        659.49        622.90         4.27 o                         
   2   5   1         75.88         78.25         2.12 o                         
   3   5   1         49.89         55.49         3.05 o                         
   4   5   1        177.56        177.35         2.99 o                         
   5   5   1        163.30        110.05         2.78 o                         
   6   5   1        110.65        112.83         3.11 o                         
   7   5   1       3116.43       3179.02        19.47 o                         
   8   5   1        570.83        457.53         5.54 o                         
   9   5   1          7.62          5.23         2.34 o                         
  10   5   1       1102.29       1072.58        11.83 o                         
  11   5   1        153.35        137.39         5.92 o                         
  12   5   1         33.99         37.98         4.96 o                         
  13   5   1         36.92         24.77         4.88 o                         
  14   5   1         29.31         20.42         6.16 o                         
  15   5   1          9.76         -2.02         8.42 o                         
  16   5   1          2.13         -9.28         9.28 o                         
  17   5   1          0.03         -2.14         9.05 o                         
  18   5   1          1.80         -3.25        13.08 o                         
 -18   6   1         86.41        100.21        10.96 o                         
 -17   6   1         84.00         96.40        10.96 o                         
 -16   6   1        163.98        170.93        20.25 o                         
 -15   6   1        298.78        320.87        19.81 o                         
 -14   6   1        376.50        422.34        15.58 o                         
 -13   6   1        412.76        434.24        11.20 o                         
 -12   6   1        966.96        982.03        21.71 o                         
 -11   6   1       1527.08       1463.46        15.62 o                         
 -10   6   1        289.06        293.07         9.62 o                         
  -9   6   1       2375.37       2359.49        18.16 o                         
  -8   6   1       1948.43       1936.18        14.99 o                         
  -7   6   1        493.06        519.49         8.18 o                         
  -6   6   1       1040.23        906.56        10.24 o                         
  -5   6   1         69.05         39.69         3.14 o                         
  -4   6   1        792.51        890.49        13.20 o                         
  -3   6   1       4021.38       3985.30        25.58 o                         
  -2   6   1        306.70        296.68         5.60 o                         
  -1   6   1       1153.46       1216.15         8.95 o                         
   0   6   1        478.17        509.09         5.46 o                         
   1   6   1        286.53        375.76         3.60 o                         
   2   6   1       1163.96       1279.01        11.21 o                         
   3   6   1        772.26        699.44         7.56 o                         
   4   6   1         48.21         17.52         2.02 o                         
   5   6   1       1293.20       1308.73        13.70 o                         
   6   6   1       1898.43       1827.16        13.43 o                         
   7   6   1       3726.32       3554.96        22.25 o                         
   8   6   1       2193.59       2258.45        15.73 o                         
   9   6   1        458.91        447.56         6.91 o                         
  10   6   1       1573.33       1429.75        13.78 o                         
  11   6   1       1217.80       1169.09        14.35 o                         
  12   6   1        639.68        617.25        15.41 o                         
  13   6   1        471.32        472.82        11.95 o                         
  14   6   1        329.65        342.56        11.77 o                         
  15   6   1        276.05        271.81        21.91 o                         
  16   6   1        186.89        140.12        12.26 o                         
  17   6   1        107.34        105.23        11.81 o                         
 -17   7   1          7.59         32.90        18.56 o                         
 -16   7   1         30.14          9.31         7.56 o                         
 -15   7   1         86.00         68.72         6.61 o                         
 -14   7   1         36.27         37.95         5.46 o                         
 -13   7   1         32.92         38.28         7.29 o                         
 -12   7   1        269.92        248.39         9.81 o                         
 -11   7   1        173.51        159.62         6.64 o                         
 -10   7   1        622.44        621.73        13.41 o                         
  -9   7   1        830.92        835.63        13.17 o                         
  -8   7   1        818.51        811.63        11.31 o                         
  -7   7   1       1980.31       2020.92        18.91 o                         
  -6   7   1        548.10        507.73         7.57 o                         
  -5   7   1       6297.73       6279.79        42.36 o                         
  -4   7   1       4870.60       4514.69        29.32 o                         
  -3   7   1      10935.35      11630.72        69.70 o                         
  -2   7   1      19442.73      19966.73       150.46 o                         
  -1   7   1       9366.79       9537.81        60.94 o                         
   0   7   1      31549.35      32307.71       171.24 o                         
   1   7   1      21488.06      21799.80       109.79 o                         
   2   7   1      17213.18      17299.85       144.64 o                         
   3   7   1      22758.53      22415.44       206.93 o                         
   4   7   1       9214.33       8635.22        67.20 o                         
   5   7   1       8162.97       8155.67        63.91 o                         
   6   7   1       5331.21       5187.50        43.06 o                         
   7   7   1       2917.95       2819.25        26.54 o                         
   8   7   1       1400.27       1372.29        12.41 o                         
   9   7   1       1082.17        989.05        12.26 o                         
  10   7   1        471.11        437.17         6.83 o                         
  11   7   1        162.65        127.72         5.43 o                         
  12   7   1         85.04         66.18         5.01 o                         
  13   7   1          3.89         -1.16         4.30 o                         
  14   7   1         52.52         56.59         6.45 o                         
  15   7   1         22.14          6.88         6.83 o                         
  16   7   1          4.95         12.28         7.68 o                         
  17   7   1          2.60          2.21         7.68 o                         
 -17   8   1         57.04         80.14        21.93 o                         
 -16   8   1         68.25         76.32        14.61 o                         
 -15   8   1         59.97         68.67         9.41 o                         
 -14   8   1        100.48        108.19         9.51 o                         
 -13   8   1        265.40        293.11        14.85 o                         
 -12   8   1        462.34        486.65        14.43 o                         
 -11   8   1        390.76        405.76        12.81 o                         
 -10   8   1        938.77        917.17        16.16 o                         
  -9   8   1         49.98         41.97         7.79 o                         
  -8   8   1        767.11        697.51        10.76 o                         
  -7   8   1        925.44        805.72        28.09 o                         
  -6   8   1        303.22        308.62         8.47 o                         
  -5   8   1        100.46         37.47         3.78 o                         
  -4   8   1        130.46         90.89         3.91 o                         
  -3   8   1        355.48        358.13         8.14 o                         
  -2   8   1          0.51         -0.13         4.40 o                         
  -1   8   1          3.51         -2.16         2.92 o                         
   0   8   1        293.97        290.57         6.53 o                         
   1   8   1        273.71        254.13        10.61 o                         
   2   8   1         27.88         17.01         2.33 o                         
   3   8   1          8.52         19.02         2.75 o                         
   4   8   1         12.02          2.84         4.16 o                         
   5   8   1         32.32          5.66         4.78 o                         
   6   8   1        341.89        272.31        11.29 o                         
   7   8   1        549.54        525.35         9.63 o                         
   8   8   1        206.23        154.63         7.28 o                         
   9   8   1        133.66         96.05        12.78 o                         
  10   8   1        763.32        705.13        14.59 o                         
  11   8   1        541.73        503.08        14.03 o                         
  12   8   1        376.32        387.60        13.63 o                         
  13   8   1         97.66         92.88         8.52 o                         
  14   8   1        155.21        166.28        12.95 o                         
  15   8   1         98.63         86.02        14.01 o                         
  16   8   1        137.68        154.09        16.70 o                         
  17   8   1         62.88         62.43        20.25 o                         
 -17   9   1          0.74         25.31        19.40 o                         
 -16   9   1          2.81         -9.42        13.50 o                         
 -15   9   1          4.04         17.77         8.16 o                         
 -14   9   1          2.12         19.36         7.98 o                         
 -13   9   1          5.87         23.01         7.02 o                         
 -12   9   1         57.86         53.89         9.38 o                         
 -11   9   1          4.62         22.33         6.33 o                         
 -10   9   1          3.86         -1.46         4.67 o                         
  -9   9   1        113.56         79.01         5.77 o                         
  -8   9   1          7.46          7.55         3.29 o                         
  -7   9   1        127.31         81.10         4.56 o                         
  -6   9   1         37.07         16.22         3.76 o                         
  -5   9   1        242.61        223.51         4.64 o                         
  -4   9   1        146.10        174.52         4.53 o                         
  -3   9   1         42.09         45.90         2.78 o                         
  -2   9   1        566.78        657.77         8.02 o                         
  -1   9   1          8.66         13.08         1.73 o                         
   0   9   1         22.84         34.73         1.53 o                         
   1   9   1         51.46         43.80         3.95 o                         
   2   9   1        582.16        624.48         7.35 o                         
   3   9   1        808.16        857.46        12.11 o                         
   4   9   1        783.62        834.17         9.84 o                         
   5   9   1          0.19          1.85         2.80 o                         
   6   9   1         55.64         53.77         3.70 o                         
   7   9   1        128.49        103.41         5.40 o                         
   8   9   1         34.96         35.84         4.34 o                         
   9   9   1        164.61        141.83         7.54 o                         
  10   9   1         14.25          4.64         5.36 o                         
  11   9   1         90.27         78.44         6.92 o                         
  12   9   1         25.47         23.67         6.04 o                         
  13   9   1         20.14         22.39         7.56 o                         
  14   9   1         21.07         44.21         8.39 o                         
  15   9   1          3.76         10.20         8.33 o                         
  16   9   1          3.30         32.90        13.12 o                         
 -16  10   1         63.88         68.03        17.43 o                         
 -15  10   1        131.90        127.83        11.24 o                         
 -14  10   1        164.17        183.27        12.94 o                         
 -13  10   1        216.66        236.85        14.56 o                         
 -12  10   1        143.28        166.14         9.63 o                         
 -11  10   1        269.50        321.83        12.61 o                         
 -10  10   1        438.80        481.74        17.90 o                         
  -9  10   1        376.80        435.14        17.29 o                         
  -8  10   1        420.92        452.79        12.76 o                         
  -7  10   1        981.13        982.91        20.23 o                         
  -6  10   1         45.26         61.28         5.01 o                         
  -5  10   1        408.43        394.41        10.63 o                         
  -4  10   1        313.77        313.09         6.04 o                         
  -3  10   1        117.28        131.29         5.49 o                         
  -2  10   1          1.00         -2.25         2.25 o                         
  -1  10   1          0.78         -1.84         1.84 o                         
   0  10   1         47.81         48.72         2.11 o                         
   1  10   1        452.25        478.21         7.97 o                         
   2  10   1          0.13         -1.87         1.93 o                         
   3  10   1        112.85        133.03         6.89 o                         
   4  10   1        355.50        384.19         7.78 o                         
   5  10   1        206.72        202.71         8.40 o                         
   6  10   1        457.90        491.83        13.33 o                         
   7  10   1        441.60        498.54         9.82 o                         
   8  10   1        815.69        827.46        13.45 o                         
   9  10   1        190.53        203.55        10.28 o                         
  10  10   1        177.94        221.40        17.90 o                         
  11  10   1        255.15        300.08        20.27 o                         
  12  10   1        189.23        217.94        15.58 o                         
  13  10   1        279.62        304.82        20.21 o                         
  14  10   1        189.27        211.59        22.04 o                         
  15  10   1        116.58        126.08        14.21 o                         
  16  10   1         28.49         15.00        13.41 o                         
 -16  11   1          1.08          2.32        11.39 o                         
 -15  11   1          1.43         -1.28         7.86 o                         
 -14  11   1         25.86         17.27         9.65 o                         
 -13  11   1         34.76         17.93         7.55 o                         
 -12  11   1        247.78        242.47        20.56 o                         
 -11  11   1        496.89        515.04        17.40 o                         
 -10  11   1        589.13        581.43        22.89 o                         
  -9  11   1       1338.18       1286.64        37.26 o                         
  -8  11   1       1760.72       1711.12        53.03 o                         
  -7  11   1       2324.04       2308.87        28.07 o                         
  -6  11   1       3024.01       3039.78        33.33 o                         
  -5  11   1       2669.52       2680.35        29.44 o                         
  -4  11   1       3660.82       3583.16        36.21 o                         
  -3  11   1       3929.70       4022.16        34.51 o                         
  -2  11   1       1704.26       1697.42        16.97 o                         
  -1  11   1       3087.51       3075.10        26.31 o                         
   0  11   1       2930.90       3082.39        21.41 o                         
   1  11   1        664.72        605.32         7.60 o                         
   2  11   1       1983.90       1878.69        18.22 o                         
   3  11   1       2386.26       2531.88        23.76 o                         
   4  11   1       2802.59       2853.27        30.29 o                         
   5  11   1       2225.87       2340.25        32.88 o                         
   6  11   1       1160.86       1227.52        15.08 o                         
   7  11   1       1392.81       1435.91        17.28 o                         
   8  11   1        452.37        433.33        11.11 o                         
   9  11   1       1007.13       1022.12        29.19 o                         
  10  11   1        341.68        373.01        25.25 o                         
  11  11   1        277.63        312.00        21.19 o                         
  12  11   1        187.48        175.80        11.97 o                         
  13  11   1         43.55         41.52         8.47 o                         
  14  11   1         33.11         33.14        10.54 o                         
  15  11   1         15.35         13.86         9.44 o                         
 -15  12   1         91.48         84.68        11.50 o                         
 -14  12   1        106.62        111.14        11.61 o                         
 -13  12   1         90.98         82.55        10.20 o                         
 -12  12   1        124.32        106.14        10.09 o                         
 -11  12   1        127.91        103.64         9.57 o                         
 -10  12   1        333.05        319.46        12.71 o                         
  -9  12   1         90.87         98.93         8.02 o                         
  -8  12   1        470.44        501.03        20.65 o                         
  -7  12   1        401.71        403.56        14.79 o                         
  -6  12   1        770.97        820.12        25.61 o                         
  -5  12   1        524.13        592.29        22.49 o                         
  -4  12   1        437.25        416.54        27.68 o                         
  -3  12   1        891.54        864.27        24.11 o                         
  -2  12   1        218.55        210.13         8.40 o                         
  -1  12   1          9.54         -0.56         4.02 o                         
   0  12   1          2.39         -1.57         3.04 o                         
   1  12   1          9.07         -2.80         2.80 o                         
   2  12   1        203.22        162.86         6.55 o                         
   3  12   1        375.89        349.89         8.99 o                         
   4  12   1        115.34         75.19         6.29 o                         
   5  12   1        684.45        681.13        21.56 o                         
   6  12   1        330.52        339.53         9.14 o                         
   7  12   1       1024.64       1007.61        15.85 o                         
   8  12   1        152.02        162.29         8.89 o                         
   9  12   1        202.84        232.41        14.02 o                         
  10  12   1        470.03        502.13        31.26 o                         
  11  12   1         97.44         97.81         9.83 o                         
  12  12   1        238.94        270.60        15.97 o                         
  13  12   1        130.86        127.40        13.50 o                         
  14  12   1        134.64        112.56        23.20 o                         
  15  12   1         85.75         71.29        11.37 o                         
 -15  13   1          1.90         15.48         8.89 o                         
 -14  13   1          3.35          9.38         8.44 o                         
 -13  13   1          0.18        -11.69        26.99 o                         
 -12  13   1         12.34          7.53        18.98 o                         
 -11  13   1         16.72         -2.80        15.61 o                         
 -10  13   1          5.79         -5.39         5.39 o                         
  -9  13   1         27.44         12.62         4.93 o                         
  -8  13   1          9.45         11.48        10.54 o                         
  -7  13   1         44.19         20.32         6.61 o                         
  -6  13   1         15.00          6.48         5.51 o                         
  -5  13   1        299.03        266.14        11.62 o                         
  -4  13   1         36.92         22.59         5.81 o                         
  -3  13   1         93.99         71.93         5.71 o                         
  -2  13   1        575.01        524.04         9.66 o                         
  -1  13   1        328.50        301.43         6.19 o                         
   0  13   1        479.19        432.70        10.95 o                         
   1  13   1        966.24        941.12        11.05 o                         
   2  13   1        876.02        829.19        12.33 o                         
   3  13   1        681.94        617.80        13.75 o                         
   4  13   1        884.31        889.20        17.32 o                         
   5  13   1        717.10        739.04        16.58 o                         
   6  13   1         75.21         62.82         5.72 o                         
   7  13   1          1.92         -5.36         5.36 o                         
   8  13   1          3.61          1.40         4.76 o                         
   9  13   1         62.33         40.88        12.63 o                         
  10  13   1         10.82         -2.13         6.62 o                         
  11  13   1         13.07         14.72         7.47 o                         
  12  13   1          8.50         -1.33         8.13 o                         
  13  13   1          1.82         -0.98         8.13 o                         
  14  13   1          2.06         -1.74         8.89 o                         
 -14  14   1         18.02         35.87         8.97 o                         
 -13  14   1         27.05         24.46         7.62 o                         
 -12  14   1          8.07          3.37        15.18 o                         
 -11  14   1         27.89         16.82        18.98 o                         
 -10  14   1         61.44         63.45         7.55 o                         
  -9  14   1         20.22         -8.20         8.63 o                         
  -8  14   1         58.73         32.93        16.03 o                         
  -7  14   1         24.52         11.90         7.27 o                         
  -6  14   1         35.00         25.33         6.64 o                         
  -5  14   1         38.94         40.05         6.44 o                         
  -4  14   1        221.09        236.91        11.54 o                         
  -3  14   1        190.96        198.91        10.42 o                         
  -2  14   1         91.84         85.81         4.79 o                         
  -1  14   1        143.08        129.00         6.73 o                         
   0  14   1          8.24          3.49         8.12 o                         
   1  14   1          1.97          1.85         6.33 o                         
   2  14   1         55.83         58.13         5.13 o                         
   3  14   1         37.25         56.20         5.82 o                         
   4  14   1         65.71         72.94         6.68 o                         
   5  14   1         80.06         78.18         7.55 o                         
   6  14   1        250.49        246.99         9.19 o                         
   7  14   1        328.84        308.28        16.42 o                         
   8  14   1        164.80        166.97        22.28 o                         
   9  14   1        244.93        247.24        14.73 o                         
  10  14   1         66.45         47.66         8.03 o                         
  11  14   1          9.98         -0.84         6.79 o                         
  12  14   1         21.84          7.70        19.40 o                         
  13  14   1         22.44         16.98        15.61 o                         
  14  14   1         12.29          5.69        26.15 o                         
 -13  15   1         14.82         17.42         8.13 o                         
 -12  15   1         21.04         21.97         6.92 o                         
 -11  15   1          3.57          2.53        14.34 o                         
 -10  15   1         68.63         68.33        16.03 o                         
  -9  15   1        213.10        231.14        21.09 o                         
  -8  15   1        100.62         76.08        11.29 o                         
  -7  15   1        103.18         78.36        10.43 o                         
  -6  15   1        116.40         98.13         8.87 o                         
  -5  15   1        337.00        344.46        14.21 o                         
  -4  15   1        892.08        975.70        19.59 o                         
  -3  15   1       1294.37       1396.69        22.45 o                         
  -2  15   1       1608.77       1722.52        20.55 o                         
  -1  15   1       1539.51       1631.77        23.64 o                         
   0  15   1       1505.24       1574.42        20.09 o                         
   1  15   1       1224.06       1265.25        26.16 o                         
   2  15   1       1457.35       1654.46        23.81 o                         
   3  15   1       1303.50       1388.59        22.43 o                         
   4  15   1       1306.21       1366.49        23.30 o                         
   5  15   1        676.16        766.60        19.23 o                         
   6  15   1        735.89        744.53        19.32 o                         
   7  15   1        561.70        610.76        22.82 o                         
   8  15   1        394.82        428.88        21.72 o                         
   9  15   1        126.70        134.52        11.15 o                         
  10  15   1          5.15          1.07         6.71 o                         
  11  15   1         27.93          5.78        20.67 o                         
  12  15   1         25.52         14.42         8.22 o                         
  13  15   1         19.75         33.60         8.97 o                         
 -12  16   1         99.18        113.04        20.25 o                         
 -11  16   1        119.69        131.60        20.25 o                         
 -10  16   1        200.97        306.22        31.21 o                         
  -9  16   1        164.92        184.75        19.40 o                         
  -8  16   1        145.17        138.35        17.72 o                         
  -7  16   1        271.10        247.16        16.20 o                         
  -6  16   1         90.61         71.75        11.94 o                         
  -5  16   1        135.68        111.24         8.68 o                         
  -4  16   1         55.03         38.67         6.21 o                         
  -3  16   1        164.58        151.06         7.00 o                         
  -2  16   1        128.15        107.64         9.50 o                         
  -1  16   1          0.97          0.99         4.51 o                         
   0  16   1         36.70         30.07         5.31 o                         
   1  16   1          7.73          4.14        10.54 o                         
   2  16   1          4.70         -3.37         4.36 o                         
   3  16   1         10.89          7.85         5.21 o                         
   4  16   1          4.41          2.95         5.46 o                         
   5  16   1         44.20         35.67         6.91 o                         
   6  16   1        191.48        142.57         7.61 o                         
   7  16   1        282.44        276.32        21.51 o                         
   8  16   1        154.60        161.97        18.56 o                         
   9  16   1        200.43        190.93        11.70 o                         
  10  16   1        120.44        107.14        18.56 o                         
  11  16   1         82.48         72.26        12.23 o                         
  12  16   1         97.75        150.21        13.78 o                         
 -11  17   1         44.58         94.48        17.72 o                         
 -10  17   1         94.78        128.23        18.56 o                         
  -9  17   1        205.79        409.98        31.21 o                         
  -8  17   1        196.73        331.53        29.53 o                         
  -7  17   1         67.86         75.08        14.34 o                         
  -6  17   1        127.79        133.90        11.53 o                         
  -5  17   1        179.92        220.84        29.67 o                         
  -4  17   1        294.61        313.09        19.36 o                         
  -3  17   1        195.12        204.10        11.57 o                         
  -2  17   1        195.98        202.70        13.08 o                         
  -1  17   1        217.31        225.31        13.68 o                         
   0  17   1         56.86         44.65         7.44 o                         
   1  17   1         17.39         10.85         6.24 o                         
   2  17   1         18.26         24.04         7.75 o                         
   3  17   1         41.61         43.07         6.03 o                         
   4  17   1        151.52        131.97         8.56 o                         
   5  17   1        114.75        112.39        11.58 o                         
   6  17   1        128.15        118.98        11.53 o                         
   7  17   1        109.46        108.82        16.03 o                         
   8  17   1        204.55        300.32        27.84 o                         
   9  17   1         83.28         81.83        16.87 o                         
  10  17   1         23.98         33.74        15.18 o                         
  11  17   1         33.55         32.90        16.87 o                         
 -10  18   1          6.83         48.93        16.87 o                         
  -7  18   1          0.06         32.90        12.65 o                         
  -6  18   1          4.30         19.15         9.68 o                         
  -5  18   1          0.85         16.35         7.69 o                         
  -4  18   1          5.38         15.72         5.69 o                         
  -3  18   1         63.59         58.01         5.39 o                         
  -2  18   1         85.47         80.97         8.71 o                         
  -1  18   1          7.29          0.40         9.28 o                         
   0  18   1          7.76         -7.63        10.54 o                         
   1  18   1         28.79         22.52         7.69 o                         
   2  18   1          0.00         -6.69         6.69 o                         
   3  18   1         18.11         13.56         4.95 o                         
   4  18   1         15.78         14.20         6.86 o                         
   5  18   1          0.20         -2.50         6.36 o                         
   6  18   1         25.25         24.46        11.81 o                         
   7  18   1          1.85          8.44        12.65 o                         
   8  18   1          0.09          0.00        12.65 o                         
   9  18   1          1.93         34.59        14.34 o                         
  10  18   1          2.05         23.62        15.18 o                         
  -9  19   1         16.72         37.96        16.03 o                         
  -8  19   1         56.89         70.02        16.03 o                         
  -7  19   1        132.02        140.04        16.87 o                         
  -6  19   1        103.55        113.04        14.34 o                         
  -5  19   1        114.09        101.23        12.65 o                         
  -4  19   1        142.45        144.56         9.36 o                         
  -3  19   1         91.95         83.94         9.70 o                         
  -2  19   1        166.68        150.75        10.93 o                         
  -1  19   1         68.12         50.52         8.89 o                         
   0  19   1         99.48         81.20         9.54 o                         
   1  19   1        130.79        111.21        10.32 o                         
   2  19   1        117.25        106.43         9.93 o                         
   3  19   1         52.08         49.77         8.42 o                         
   4  19   1         48.15         37.26         5.67 o                         
   5  19   1         28.06         20.25        10.12 o                         
   6  19   1         63.39         54.83        13.50 o                         
   7  19   1         28.06         32.06        13.50 o                         
   8  19   1         28.05         43.02        15.18 o                         
  -7  20   1         47.15         30.37        12.65 o                         
  -6  20   1         47.49         47.24        11.81 o                         
  -5  20   1         65.54         68.33        10.12 o                         
  -4  20   1         47.71         61.41         8.27 o                         
  -3  20   1         36.05         39.81         8.10 o                         
  -2  20   1          6.80         12.22         7.30 o                         
  -1  20   1          0.84          4.64        10.54 o                         
   0  20   1         27.20         21.68         8.04 o                         
   1  20   1         26.15         28.40        11.81 o                         
   2  20   1         10.26         16.50         7.30 o                         
   3  20   1         41.90         38.28         8.10 o                         
   4  20   1         63.80         61.84         8.42 o                         
   5  20   1         49.14         45.14         6.56 o                         
   6  20   1         60.27         52.30        11.81 o                         
  -3  21   1        137.11        201.81        27.84 o                         
  -2  21   1        167.05        266.24        17.63 o                         
  -1  21   1        170.62        268.25        17.87 o                         
   0  21   1        143.98        255.44        17.90 o                         
   1  21   1        177.76        258.69        17.78 o                         
   2  21   1        164.79        201.59        29.10 o                         
   3  21   1        124.91        133.02        12.65 o                         
   4  21   1        104.50        102.07        11.81 o                         
 -19   0   2          0.20         -5.06        16.03 o                         
 -18   0   2          0.03        -10.97        14.34 o                         
 -17   0   2          1.48          2.53        14.34 o                         
 -16   0   2          9.55          9.71         9.23 o                         
 -15   0   2        154.86        133.56        12.22 o                         
 -14   0   2        128.27        113.14        10.69 o                         
 -13   0   2         74.79         70.86        12.65 o                         
 -12   0   2        627.95        627.25        15.26 o                         
 -11   0   2        459.77        424.70        11.17 o                         
 -10   0   2        181.37        200.36         7.79 o                         
  -9   0   2       2143.05       2172.08        20.90 o                         
  -8   0   2       1423.67       1389.29        14.56 o                         
  -7   0   2       7175.80       8072.83        62.40 o                         
  -6   0   2       7638.31       7817.41        59.91 o                         
  -5   0   2       8201.22      10008.39        75.23 o                         
  -4   0   2       7459.98       7822.08        53.78 o                         
  -3   0   2       1956.59       1956.04        14.57 o                         
  -2   0   2       6634.73       9773.45        92.66 o                         
   1   0   2         53.94        199.00         2.40 o                         
   2   0   2      18466.25      19287.61       124.20 o                         
   3   0   2      34219.29      38143.39       262.47 o                         
   4   0   2      73712.41      81145.42       509.92 o                         
   5   0   2      21821.83      23731.96       219.60 o                         
   6   0   2      14581.44      16085.70       128.33 o                         
   7   0   2       8777.40       8324.44        72.65 o                         
   8   0   2       3911.14       4309.61        41.22 o                         
   9   0   2       2221.47       2233.69        24.96 o                         
  10   0   2       2562.94       2439.15        27.60 o                         
  11   0   2       1005.81        964.52        16.23 o                         
  12   0   2        286.86        227.19        12.46 o                         
  13   0   2         33.44         18.14         8.01 o                         
  14   0   2          2.88          1.69         7.75 o                         
  15   0   2          0.36          7.93         8.89 o                         
  16   0   2          9.14        -14.34        14.34 o                         
  17   0   2          7.97          2.53        15.18 o                         
  18   0   2          2.00         31.21        16.03 o                         
 -19   1   2         68.36         65.59        13.33 o                         
 -18   1   2         47.19         70.50        19.82 o                         
 -17   1   2        163.64        188.97        15.18 o                         
 -16   1   2        352.40        378.21        15.66 o                         
 -15   1   2        150.27        164.55        10.11 o                         
 -14   1   2        407.65        447.46        14.37 o                         
 -13   1   2        514.46        543.52        16.05 o                         
 -12   1   2       1065.09       1117.72        19.47 o                         
 -11   1   2       6089.62       5882.97        41.94 o                         
 -10   1   2       1100.13       1106.38        10.35 o                         
  -9   1   2        287.26        400.66         5.72 o                         
  -8   1   2       3481.47       3543.46        22.58 o                         
  -7   1   2       3739.10       3987.24        24.46 o                         
  -6   1   2       1468.69       1611.59        10.73 o                         
  -5   1   2       6789.55       7869.57        42.25 o                         
  -4   1   2        321.99        285.05         2.99 o                         
  -3   1   2        159.91        159.77         2.87 o                         
  -2   1   2        768.39        599.07         4.77 o                         
  -1   1   2       4284.13       4290.72        64.41 o                         
   0   1   2        740.39        758.05        19.23 o                         
   1   1   2        762.21        782.32         4.03 o                         
   2   1   2          2.74         -0.23         0.68 o                         
   3   1   2       3015.47       3340.26        17.08 o                         
   4   1   2       6674.63       7413.54        36.46 o                         
   5   1   2       4888.57       5802.75        32.08 o                         
   6   1   2       2189.32       2446.15        15.27 o                         
   7   1   2       1507.22       1700.79        12.70 o                         
   8   1   2        437.35        515.22         6.43 o                         
   9   1   2       1967.49       2004.95        15.31 o                         
  10   1   2        839.84        962.03        10.93 o                         
  11   1   2        255.90        285.92         7.85 o                         
  12   1   2        856.28        910.67        14.76 o                         
  13   1   2        169.91        180.80         9.51 o                         
  14   1   2        464.08        468.14        20.09 o                         
  15   1   2        457.45        463.81        16.80 o                         
  16   1   2        105.59         80.94        10.38 o                         
  17   1   2         97.98         84.81        12.81 o                         
  18   1   2         67.69         91.31        13.41 o                         
 -18   2   2          1.39         11.41        10.69 o                         
 -17   2   2          0.64          2.30         9.72 o                         
 -16   2   2          1.15         12.41         8.16 o                         
 -15   2   2          3.22         -4.17         5.86 o                         
 -14   2   2         10.67         13.76         5.43 o                         
 -13   2   2         19.18         20.05         4.61 o                         
 -12   2   2          5.58         12.65         4.50 o                         
 -11   2   2          3.32         17.77         3.71 o                         
 -10   2   2        161.47        129.31         4.52 o                         
  -9   2   2        626.25        643.24         7.62 o                         
  -8   2   2        722.07        691.76         7.65 o                         
  -7   2   2       1468.86       1409.53        10.62 o                         
  -6   2   2       2749.52       3106.51        19.38 o                         
  -5   2   2       5503.90       5304.02        30.69 o                         
  -4   2   2       3001.59       3271.91        20.48 o                         
  -3   2   2         29.61         47.19         1.62 o                         
  -2   2   2      21541.78      23285.11       118.00 o                         
  -1   2   2        457.19        882.50         5.40 o                         
   0   2   2          3.09          8.97         3.93 o                         
   1   2   2      13543.93      16324.75        88.42 o                         
   2   2   2         55.73        121.23         2.53 o                         
   3   2   2        727.58        919.35         6.45 o                         
   4   2   2        461.94        402.54         4.54 o                         
   5   2   2       1865.31       2335.81        15.02 o                         
   6   2   2        584.45        623.05         5.65 o                         
   7   2   2         22.88         12.82         1.61 o                         
   8   2   2         74.55         64.25         2.57 o                         
   9   2   2         86.09         87.54         4.40 o                         
  10   2   2        739.85        777.08         9.94 o                         
  11   2   2         56.37         51.91         4.59 o                         
  12   2   2         91.04         86.49         5.22 o                         
  13   2   2         61.14         64.88         5.71 o                         
  14   2   2          0.04          8.50         5.64 o                         
  15   2   2          0.10         30.15         7.91 o                         
  16   2   2         10.38          1.01        11.81 o                         
  17   2   2          1.53          5.66        10.32 o                         
  18   2   2          0.86         36.57        11.75 o                         
 -18   3   2         18.87         32.14        11.35 o                         
 -17   3   2         23.93         16.75        10.12 o                         
 -16   3   2         72.73         77.48        11.35 o                         
 -15   3   2        145.22        133.30         9.38 o                         
 -14   3   2        127.57        109.41         6.86 o                         
 -13   3   2        186.53        199.35        12.60 o                         
 -12   3   2        114.57        128.37         7.86 o                         
 -11   3   2         90.57         83.03         5.94 o                         
 -10   3   2        150.89        146.94         4.91 o                         
  -9   3   2       1156.00       1056.13         9.87 o                         
  -8   3   2        799.60        799.34         7.54 o                         
  -7   3   2        742.00        707.25         6.62 o                         
  -6   3   2        438.27        343.81         4.51 o                         
  -5   3   2        454.25        458.00         4.79 o                         
  -4   3   2       1490.84       1320.65         9.28 o                         
  -3   3   2        104.02         87.93         1.97 o                         
  -2   3   2       3917.09       4192.36        29.58 o                         
  -1   3   2       9308.54       9578.99        50.69 o                         
   0   3   2       7851.78       8385.39        47.19 o                         
   1   3   2        719.01        680.65         4.47 o                         
   2   3   2         34.29         56.15         1.57 o                         
   3   3   2          8.69         -0.81         0.81 o                         
   4   3   2        231.69        358.07         3.87 o                         
   5   3   2          8.37         -0.23         1.19 o                         
   6   3   2         22.05         13.47         1.42 o                         
   7   3   2       1844.90       1783.91        13.17 o                         
   8   3   2        292.40        299.62         4.74 o                         
   9   3   2          1.13          2.92         1.41 o                         
  10   3   2       1914.78       1739.76        16.49 o                         
  11   3   2        875.25        892.38        12.91 o                         
  12   3   2        179.97        165.89         6.96 o                         
  13   3   2        337.91        353.52        10.98 o                         
  14   3   2        145.30        148.88        10.83 o                         
  15   3   2         90.73         90.41         9.56 o                         
  16   3   2        133.20        116.17        13.37 o                         
  17   3   2         27.51         27.77        10.74 o                         
  18   3   2         46.65         54.07        12.36 o                         
 -18   4   2          2.38         -3.92        20.25 o                         
 -17   4   2          2.05         -3.82         9.05 o                         
 -16   4   2         12.83          6.93         9.05 o                         
 -15   4   2          6.71         -0.84         6.94 o                         
 -14   4   2         13.01          9.77         4.19 o                         
 -13   4   2        166.52        135.77         6.64 o                         
 -12   4   2        189.34        136.24         6.54 o                         
 -11   4   2        810.86        746.24        12.55 o                         
 -10   4   2       2349.83       2084.85        19.30 o                         
  -9   4   2       1773.35       1701.55        13.81 o                         
  -8   4   2       4761.98       4605.58        30.06 o                         
  -7   4   2       6310.91       5962.36        37.36 o                         
  -6   4   2      12944.93      13245.47        78.56 o                         
  -5   4   2      13283.57      12416.19        73.33 o                         
  -4   4   2      17519.73      17677.75       121.19 o                         
  -3   4   2      27719.88      29336.10       249.16 o                         
  -2   4   2        566.27       1087.20        15.76 o                         
  -1   4   2       2149.71       1838.85        11.30 o                         
   0   4   2      18057.71      19682.24       104.21 o                         
   1   4   2       1009.22       1430.91         9.21 o                         
   2   4   2      16984.68      18289.55        98.06 o                         
   3   4   2       5438.93       5307.22        27.60 o                         
   4   4   2       5022.68       5407.61        31.50 o                         
   5   4   2       4095.34       4066.50        23.22 o                         
   6   4   2       2596.15       2549.89        15.81 o                         
   7   4   2       3744.53       4053.10        24.03 o                         
   8   4   2       2979.30       2930.92        18.79 o                         
   9   4   2       2570.00       2701.22        20.01 o                         
  10   4   2       1335.20       1290.44        19.46 o                         
  11   4   2       1034.58        913.14        12.95 o                         
  12   4   2        402.61        414.65         9.73 o                         
  13   4   2        158.45        137.25         7.08 o                         
  14   4   2        211.53        161.82        10.47 o                         
  15   4   2         57.99         52.33        10.54 o                         
  16   4   2          9.77        -13.92        13.92 o                         
  17   4   2          0.08         -0.36         9.51 o                         
 -18   5   2         74.44         82.45        18.14 o                         
 -17   5   2        128.44        146.44        13.50 o                         
 -16   5   2        269.60        273.06        17.29 o                         
 -15   5   2        334.41        406.83        16.84 o                         
 -14   5   2        266.20        310.66        12.97 o                         
 -13   5   2        473.49        509.40        11.85 o                         
 -12   5   2        756.97        737.62        13.11 o                         
 -11   5   2        852.26        826.45        10.77 o                         
 -10   5   2        599.33        566.41         8.75 o                         
  -9   5   2       1501.80       1552.82        12.94 o                         
  -8   5   2       1330.81       1176.86        10.23 o                         
  -7   5   2       2275.39       2493.02        17.35 o                         
  -6   5   2       3278.04       3180.11        23.85 o                         
  -5   5   2        663.75        523.22        12.55 o                         
  -4   5   2         17.93         29.29         5.30 o                         
  -3   5   2       2915.65       2963.30        24.80 o                         
  -2   5   2        725.03        793.58         9.47 o                         
  -1   5   2        618.23        603.05         6.92 o                         
   0   5   2       1647.18       1742.95         9.94 o                         
   1   5   2          1.88         -0.95         0.95 o                         
   2   5   2        510.35        594.41         4.61 o                         
   3   5   2        557.20        596.53         4.84 o                         
   4   5   2       1905.08       1714.13        12.09 o                         
   5   5   2       5594.89       5985.92        37.06 o                         
   6   5   2       1439.72       1520.85        10.96 o                         
   7   5   2       2802.50       2836.14        18.64 o                         
   8   5   2        496.83        553.65         6.25 o                         
   9   5   2        869.73        910.10        10.21 o                         
  10   5   2       2531.99       2557.83        21.53 o                         
  11   5   2       1830.24       1837.81        19.22 o                         
  12   5   2        698.49        728.98        15.93 o                         
  13   5   2        450.15        447.10        12.99 o                         
  14   5   2        375.76        386.67        23.99 o                         
  15   5   2        369.31        385.35        40.91 o                         
  16   5   2        214.15        184.73        13.89 o                         
  17   5   2        141.45        133.94        12.77 o                         
 -18   6   2          0.82         -0.26         8.22 o                         
 -17   6   2          7.99          4.82        12.23 o                         
 -16   6   2         13.73         24.85         8.79 o                         
 -15   6   2         53.97         65.27         6.98 o                         
 -14   6   2         68.95         82.21         8.64 o                         
 -13   6   2         72.73         89.95         5.80 o                         
 -12   6   2         90.29         76.67         7.14 o                         
 -11   6   2        233.80        185.17         6.72 o                         
 -10   6   2         50.93         43.69         4.54 o                         
  -9   6   2          5.87         -1.63         2.21 o                         
  -8   6   2        160.83        143.68         3.63 o                         
  -7   6   2         42.63         35.65         3.48 o                         
  -6   6   2       1479.83       1509.15        15.56 o                         
  -5   6   2        101.30         89.81         3.61 o                         
  -4   6   2       1498.65       1861.56        16.01 o                         
  -3   6   2        352.20        499.21         6.33 o                         
  -2   6   2        761.20        732.53         9.57 o                         
  -1   6   2       6210.36       6320.97        53.77 o                         
   0   6   2       3982.33       3887.23        20.55 o                         
   1   6   2       6929.07       6667.99        32.83 o                         
   2   6   2       6222.78       6351.11        34.43 o                         
   3   6   2       2596.54       2500.45        15.47 o                         
   4   6   2      13478.94      13572.51        80.09 o                         
   5   6   2       4962.19       5010.03        31.48 o                         
   6   6   2       1330.88       1240.19        10.19 o                         
   7   6   2       1585.12       1559.59        12.51 o                         
   8   6   2       1419.87       1388.24        11.87 o                         
   9   6   2        120.22         98.30         4.01 o                         
  10   6   2        237.95        218.40         6.17 o                         
  11   6   2        291.35        262.01         8.19 o                         
  12   6   2          3.10         -1.74         4.09 o                         
  13   6   2          1.55         -3.05         4.45 o                         
  14   6   2         17.58         13.62         7.93 o                         
  15   6   2          2.69         -7.01         7.01 o                         
  16   6   2          3.31         -7.40        13.92 o                         
  17   6   2          0.27          5.17        15.61 o                         
 -18   7   2          2.40         12.65        18.56 o                         
 -17   7   2          5.78        -13.50        16.87 o                         
 -16   7   2          4.58          5.06         6.01 o                         
 -15   7   2         35.52         29.62         5.50 o                         
 -14   7   2         53.59         58.60         5.42 o                         
 -13   7   2         47.13         39.79         4.64 o                         
 -12   7   2        108.84         96.76         4.54 o                         
 -11   7   2          4.74         -5.63         6.19 o                         
 -10   7   2        159.82        138.68         6.97 o                         
  -9   7   2         13.71          8.05         3.86 o                         
  -8   7   2        495.08        455.69         8.65 o                         
  -7   7   2         41.02         36.89         3.19 o                         
  -6   7   2          1.80         -3.27         3.27 o                         
  -5   7   2         97.48         97.32         3.44 o                         
  -4   7   2        764.51        987.60         9.02 o                         
  -3   7   2          2.96         -3.29         3.29 o                         
  -2   7   2          0.82         -2.06         2.06 o                         
  -1   7   2        918.28       1074.42         9.46 o                         
   0   7   2        196.17        160.58         3.11 o                         
   1   7   2        401.28        338.12         6.01 o                         
   2   7   2        110.63        108.09         2.46 o                         
   3   7   2         14.47         15.18         2.49 o                         
   4   7   2        385.23        478.19         8.15 o                         
   5   7   2         11.93         17.72         4.22 o                         
   6   7   2         44.74         55.07         3.28 o                         
   7   7   2        553.81        541.89        10.05 o                         
   8   7   2        672.88        584.91         7.77 o                         
   9   7   2        153.83        144.60         6.47 o                         
  10   7   2          0.45         -1.78         3.40 o                         
  11   7   2          9.39          6.82         4.16 o                         
  12   7   2         29.05         26.90         4.75 o                         
  13   7   2         55.69         39.24         5.19 o                         
  14   7   2         14.90         13.97         7.18 o                         
  15   7   2         14.32          2.35        16.35 o                         
  16   7   2          2.26          6.26         7.62 o                         
  17   7   2          1.93         -1.42        12.65 o                         
 -17   8   2          0.03          2.53        17.72 o                         
 -16   8   2          1.94          3.80        11.93 o                         
 -15   8   2          9.15         11.25         7.63 o                         
 -14   8   2          8.99         15.48         7.26 o                         
 -13   8   2         22.20         35.19         8.89 o                         
 -12   8   2        127.23        124.06         7.50 o                         
 -11   8   2        264.80        264.61        10.99 o                         
 -10   8   2        105.98         97.38         8.40 o                         
  -9   8   2         66.08         45.77         4.75 o                         
  -8   8   2       1960.01       1943.68        19.31 o                         
  -7   8   2        211.51        211.52         6.76 o                         
  -6   8   2        692.63        694.27         8.28 o                         
  -5   8   2       2315.99       2303.22        18.39 o                         
  -4   8   2       2698.06       2903.20        21.96 o                         
  -3   8   2       5555.41       5636.23        41.46 o                         
  -2   8   2       2546.52       2482.01        22.23 o                         
  -1   8   2       6723.02       7045.99        46.35 o                         
   0   8   2       7183.59       7103.56        36.66 o                         
   1   8   2       6624.38       6134.75        31.94 o                         
   2   8   2       5815.04       5880.91        44.54 o                         
   3   8   2       6627.09       6515.25        51.66 o                         
   4   8   2       9672.04       9657.84        75.13 o                         
   5   8   2       3126.42       3096.31        27.75 o                         
   6   8   2       4346.10       4341.76        37.50 o                         
   7   8   2       3749.19       3672.80        33.43 o                         
   8   8   2        579.05        536.48        10.74 o                         
   9   8   2        617.09        556.36        25.57 o                         
  10   8   2        408.84        385.94         8.53 o                         
  11   8   2        114.88        107.46         5.72 o                         
  12   8   2         16.80          5.14         4.05 o                         
  13   8   2         60.49         42.04         5.17 o                         
  14   8   2          7.51         10.29         5.00 o                         
  15   8   2          7.68         25.82        12.22 o                         
  16   8   2          0.44          7.51        13.92 o                         
 -17   9   2         79.56         64.96        21.93 o                         
 -16   9   2        156.51        124.86        16.10 o                         
 -15   9   2        243.34        251.91        14.70 o                         
 -14   9   2        354.27        392.54        24.52 o                         
 -13   9   2        531.23        630.73        23.30 o                         
 -12   9   2        693.18        746.04        35.31 o                         
 -11   9   2       1450.19       1520.99        49.80 o                         
 -10   9   2        696.88        745.43        13.73 o                         
  -9   9   2       1328.47       1353.10        17.69 o                         
  -8   9   2       2018.96       2031.64        18.08 o                         
  -7   9   2       1495.57       1411.86        15.52 o                         
  -6   9   2       1755.51       1758.45        15.52 o                         
  -5   9   2        763.71        731.30         8.95 o                         
  -4   9   2       1397.46       1337.24        12.45 o                         
  -3   9   2        194.94        215.72         7.48 o                         
  -2   9   2        115.79         87.61         3.65 o                         
  -1   9   2          2.98          1.06         1.61 o                         
   0   9   2         40.29         18.34         1.35 o                         
   1   9   2         19.64         37.79         1.50 o                         
   2   9   2       1733.68       1819.33        14.34 o                         
   3   9   2        110.27         59.70         3.96 o                         
   4   9   2        218.69        255.10         6.50 o                         
   5   9   2        627.45        628.11         8.74 o                         
   6   9   2       1275.12       1194.57        14.45 o                         
   7   9   2       1789.29       1775.71        19.63 o                         
   8   9   2        856.24        821.22        14.30 o                         
   9   9   2        807.88        763.99        14.69 o                         
  10   9   2        732.86        741.12        15.37 o                         
  11   9   2        604.15        646.08        15.42 o                         
  12   9   2        378.46        425.13        14.56 o                         
  13   9   2        381.60        486.92        19.33 o                         
  14   9   2        349.30        416.95        22.32 o                         
  15   9   2        322.19        456.15        27.84 o                         
  16   9   2        120.75        164.05        17.87 o                         
 -16  10   2          0.27          3.51         8.33 o                         
 -15  10   2         11.40          4.61         8.33 o                         
 -14  10   2          4.40          0.68         8.99 o                         
 -13  10   2         18.08         24.09         9.26 o                         
 -12  10   2        159.18        129.64        13.76 o                         
 -11  10   2        298.57        293.85        13.64 o                         
 -10  10   2        330.67        309.50        15.49 o                         
  -9  10   2       1178.87       1178.20        24.66 o                         
  -8  10   2       1960.82       1801.93        19.49 o                         
  -7  10   2        892.74        854.48        14.30 o                         
  -6  10   2       3512.59       3458.89        29.24 o                         
  -5  10   2       5024.25       4728.75        34.41 o                         
  -4  10   2       3939.29       3699.33        27.63 o                         
  -3  10   2       5133.60       5054.75        42.22 o                         
  -2  10   2       5590.20       5654.21        41.85 o                         
  -1  10   2       2948.91       2744.29        19.17 o                         
   0  10   2        832.26        811.05         6.14 o                         
   1  10   2       2202.35       2193.20        15.35 o                         
   2  10   2        472.51        384.45         5.85 o                         
   3  10   2        751.66        689.37        15.00 o                         
   4  10   2       1933.55       1902.53        22.34 o                         
   5  10   2        904.79        879.70        14.16 o                         
   6  10   2       1505.81       1510.26        17.24 o                         
   7  10   2         68.96         45.54         4.14 o                         
   8  10   2        676.31        646.57        12.92 o                         
   9  10   2        599.25        564.66        13.24 o                         
  10  10   2        389.06        370.35        13.89 o                         
  11  10   2        257.13        226.95        21.19 o                         
  12  10   2         86.57         91.06         8.79 o                         
  13  10   2         90.89         90.25        15.31 o                         
  14  10   2         86.42         88.09         9.82 o                         
  15  10   2         18.15         27.96        14.74 o                         
  16  10   2         25.67         30.30        21.09 o                         
 -16  11   2          1.19         -6.17         8.19 o                         
 -15  11   2          0.88         -7.32         7.32 o                         
 -14  11   2          0.74          3.70         7.25 o                         
 -13  11   2         38.77         26.61         7.32 o                         
 -12  11   2         11.84          0.52         6.01 o                         
 -11  11   2          8.10          2.79         6.26 o                         
 -10  11   2          4.44          8.75         4.85 o                         
  -9  11   2         10.37         10.14         4.41 o                         
  -8  11   2         46.36         48.35         7.31 o                         
  -7  11   2         70.25         69.43         5.58 o                         
  -6  11   2         35.22         28.47         3.43 o                         
  -5  11   2        284.10        300.12        12.20 o                         
  -4  11   2         82.41         82.67         7.23 o                         
  -3  11   2        380.43        322.49         9.71 o                         
  -2  11   2         16.47          9.72         3.02 o                         
  -1  11   2         12.37          1.10         5.89 o                         
   0  11   2        111.78         87.73         6.43 o                         
   1  11   2         18.81         -2.11         2.11 o                         
   2  11   2        166.73        120.95         4.68 o                         
   3  11   2         37.20         21.63         3.31 o                         
   4  11   2         44.78         15.36         4.07 o                         
   5  11   2         99.47         65.38         5.42 o                         
   6  11   2        404.14        396.51         8.82 o                         
   7  11   2        125.10        107.64         5.97 o                         
   8  11   2         27.92         18.51         4.72 o                         
   9  11   2         11.01         10.54         4.99 o                         
  10  11   2         32.41         27.26         5.59 o                         
  11  11   2          1.72          2.73         5.72 o                         
  12  11   2          0.02         -0.60         7.31 o                         
  13  11   2          0.16          3.65         8.13 o                         
  14  11   2          0.01          2.68         8.79 o                         
  15  11   2          9.53         23.35        10.09 o                         
 -15  12   2          0.04         -1.85         8.22 o                         
 -14  12   2          8.90          3.94        12.23 o                         
 -13  12   2          5.27          0.78         7.37 o                         
 -12  12   2          4.02         -3.50         6.71 o                         
 -11  12   2         41.68         34.10        12.04 o                         
 -10  12   2         80.47         74.50         6.76 o                         
  -9  12   2        231.76        236.45        16.45 o                         
  -8  12   2        188.77        186.92        14.34 o                         
  -7  12   2        797.66        795.68        18.88 o                         
  -6  12   2        541.32        608.09        14.41 o                         
  -5  12   2       1353.17       1382.26        20.39 o                         
  -4  12   2        956.12        966.65        17.05 o                         
  -3  12   2        223.50        239.37         8.71 o                         
  -2  12   2        343.18        321.03        10.75 o                         
  -1  12   2        167.18        168.14         8.24 o                         
   0  12   2         70.76         93.44         8.42 o                         
   1  12   2        856.40        982.09        11.30 o                         
   2  12   2        478.96        487.18         9.54 o                         
   3  12   2        445.99        445.20         9.78 o                         
   4  12   2          2.16         -4.33         4.33 o                         
   5  12   2         25.91          9.28         5.24 o                         
   6  12   2          2.56         -3.03         3.87 o                         
   7  12   2        347.55        349.90        17.60 o                         
   8  12   2        641.47        656.62        20.95 o                         
   9  12   2         52.25         63.20         7.02 o                         
  10  12   2         88.85         85.10        10.76 o                         
  11  12   2         86.36         81.46         9.32 o                         
  12  12   2         56.51         65.03        14.34 o                         
  13  12   2         20.04         20.39        10.12 o                         
  14  12   2          5.24          1.84         8.79 o                         
  15  12   2          2.83          8.17         9.44 o                         
 -15  13   2        132.64        134.33        12.26 o                         
 -14  13   2        133.60        146.46        18.98 o                         
 -13  13   2        101.23        138.29        31.21 o                         
 -12  13   2        129.64        143.76        25.31 o                         
 -11  13   2        158.64        166.11        11.70 o                         
 -10  13   2        171.87        157.86         9.39 o                         
  -9  13   2        450.26        456.90        22.36 o                         
  -8  13   2        514.31        530.61        21.02 o                         
  -7  13   2        476.17        475.55        17.75 o                         
  -6  13   2        286.25        265.83        12.59 o                         
  -5  13   2         67.64         56.38         6.16 o                         
  -4  13   2          4.64         -1.41         4.38 o                         
  -3  13   2        315.93        316.25        22.65 o                         
  -2  13   2        377.51        393.06         7.99 o                         
  -1  13   2         55.19         48.16         3.19 o                         
   0  13   2        125.46         91.81         4.40 o                         
   1  13   2          2.37          4.68         2.35 o                         
   2  13   2        147.16        151.71         8.32 o                         
   3  13   2        132.20        155.92        15.35 o                         
   4  13   2        470.47        506.83        13.75 o                         
   5  13   2        365.02        382.57        13.25 o                         
   6  13   2        729.38        766.97        22.24 o                         
   7  13   2        372.23        390.27        15.83 o                         
   8  13   2        648.36        665.97        36.50 o                         
   9  13   2        366.33        398.86        31.65 o                         
  10  13   2        304.34        331.30        35.01 o                         
  11  13   2        262.05        305.50        17.12 o                         
  12  13   2        230.81        258.11        16.42 o                         
  13  13   2        171.58        154.30        17.29 o                         
  14  13   2        124.91        118.60        13.50 o                         
 -14  14   2         21.22         42.18        18.56 o                         
 -13  14   2         34.57         27.95         9.28 o                         
 -12  14   2         63.13         61.49        14.34 o                         
 -11  14   2         53.33         36.27        16.03 o                         
 -10  14   2        100.29         86.89        16.87 o                         
  -9  14   2         78.10         32.63        24.04 o                         
  -8  14   2         60.74         67.72        15.18 o                         
  -7  14   2        285.31        279.07        28.07 o                         
  -6  14   2        568.28        574.16        16.60 o                         
  -5  14   2        739.11        752.59        17.43 o                         
  -4  14   2        954.52       1044.06        19.81 o                         
  -3  14   2        434.25        443.33        10.84 o                         
  -2  14   2        567.22        567.89        10.66 o                         
  -1  14   2       1403.97       1447.37        23.13 o                         
   0  14   2       1866.27       1924.05        26.19 o                         
   1  14   2       2371.28       2381.14        25.91 o                         
   2  14   2       2470.23       2670.83        46.99 o                         
   3  14   2       2469.70       2590.97        33.66 o                         
   4  14   2       1526.16       1645.33        25.74 o                         
   5  14   2       1128.57       1153.24        21.65 o                         
   6  14   2        696.96        690.86        29.22 o                         
   7  14   2        994.30       1048.05        20.60 o                         
   8  14   2        913.54        920.19        39.73 o                         
   9  14   2        337.53        334.80        47.66 o                         
  10  14   2        118.83        101.07         9.70 o                         
  11  14   2         65.68         49.99         8.89 o                         
  12  14   2         41.81         27.53         8.79 o                         
  13  14   2         13.23         10.81         8.79 o                         
 -13  15   2         24.98         33.74        17.72 o                         
 -12  15   2          4.75         21.93        16.87 o                         
 -11  15   2         31.30         19.40        15.18 o                         
 -10  15   2         40.42         47.24        15.18 o                         
  -9  15   2         27.67          7.59        13.50 o                         
  -8  15   2         76.86         34.17        10.14 o                         
  -7  15   2        132.38         85.52        25.31 o                         
  -6  15   2         44.29          2.76         6.64 o                         
  -5  15   2         18.27         -1.17         5.67 o                         
  -4  15   2          1.43         -3.62         3.62 o                         
  -3  15   2          2.42         -6.70         6.70 o                         
  -2  15   2         34.60         17.36         7.81 o                         
  -1  15   2          3.97         -4.02         6.91 o                         
   0  15   2          6.53          6.00         4.82 o                         
   1  15   2         26.61         23.97         7.08 o                         
   2  15   2        103.27        120.78        14.15 o                         
   3  15   2         42.06         48.33         6.32 o                         
   4  15   2         77.17         83.89         7.42 o                         
   5  15   2         33.46         47.71         7.01 o                         
   6  15   2         52.81         48.90         5.52 o                         
   7  15   2         91.06         93.71         7.13 o                         
   8  15   2         11.53         12.65        13.92 o                         
   9  15   2         47.22         40.67         7.27 o                         
  10  15   2         26.84         12.05         7.37 o                         
  11  15   2          4.53         -8.74        12.23 o                         
  12  15   2         25.91         11.81         8.68 o                         
  13  15   2         18.87         21.04         8.89 o                         
 -12  16   2          2.13         26.99        16.87 o                         
 -11  16   2          0.70         23.62        16.03 o                         
 -10  16   2          7.25         29.53        14.34 o                         
  -9  16   2          2.10         20.25        13.50 o                         
  -8  16   2         11.62          1.09        10.09 o                         
  -7  16   2          1.63        -13.08        13.08 o                         
  -6  16   2         50.40         18.87         7.13 o                         
  -5  16   2         19.75          3.46         5.80 o                         
  -4  16   2          0.20         -3.61         3.61 o                         
  -3  16   2         10.74          4.32         4.48 o                         
  -2  16   2         78.22         82.51         5.12 o                         
  -1  16   2         91.74        100.39         7.90 o                         
   0  16   2         91.23         87.51         8.29 o                         
   1  16   2        204.20        204.47        13.68 o                         
   2  16   2        117.42        104.05         6.47 o                         
   3  16   2        227.22        261.50        11.46 o                         
   4  16   2        137.07        128.59         8.27 o                         
   5  16   2        160.89        134.99         8.94 o                         
   6  16   2         74.95         72.29         6.24 o                         
   7  16   2         61.48         68.49         6.99 o                         
   8  16   2          5.04         -0.04         5.95 o                         
   9  16   2          4.88          0.64         6.62 o                         
  10  16   2          0.22         -5.16        17.72 o                         
  11  16   2          0.33          2.41         7.47 o                         
  12  16   2          1.57         16.87         8.86 o                         
 -11  17   2        109.26        129.91        20.25 o                         
 -10  17   2        223.34        401.55        33.74 o                         
  -9  17   2        186.70        386.36        32.90 o                         
  -8  17   2        167.89        271.63        28.68 o                         
  -7  17   2        218.64        275.68        29.53 o                         
  -6  17   2         89.55         92.27        10.69 o                         
  -5  17   2         83.63         85.39         8.05 o                         
  -4  17   2         46.96         50.18         6.21 o                         
  -3  17   2          0.15          8.22         4.51 o                         
  -2  17   2          4.33         11.81         8.44 o                         
  -1  17   2        105.64         94.61         8.29 o                         
   0  17   2          2.52          0.42         6.33 o                         
   1  17   2         14.17         -2.53         9.28 o                         
   2  17   2         27.15         20.65         8.04 o                         
   3  17   2         47.31         41.92         6.12 o                         
   4  17   2         26.73         24.93         6.32 o                         
   5  17   2         11.97          9.26         6.29 o                         
   6  17   2         49.03         36.93         6.04 o                         
   7  17   2         29.13         25.48         6.51 o                         
   8  17   2         52.38         70.02        15.18 o                         
   9  17   2         92.09         95.33        17.72 o                         
  10  17   2         59.18         41.76         8.13 o                         
  11  17   2         51.14         68.39         8.89 o                         
 -10  18   2         80.82        119.79        19.40 o                         
  -9  18   2        214.41        397.33        32.90 o                         
  -8  18   2        258.90        399.02        31.21 o                         
  -7  18   2        246.19        347.56        27.84 o                         
  -6  18   2        354.40        493.50        27.84 o                         
  -5  18   2        396.48        518.19        20.47 o                         
  -4  18   2        447.34        516.41        19.52 o                         
  -3  18   2        425.19        515.61        16.35 o                         
  -2  18   2        466.75        531.19        18.61 o                         
  -1  18   2        417.75        483.31        18.13 o                         
   0  18   2        369.95        403.41        17.72 o                         
   1  18   2        472.08        505.14        18.73 o                         
   2  18   2        403.57        442.04        28.68 o                         
   3  18   2        398.26        408.25        13.89 o                         
   4  18   2        203.87        230.67        13.08 o                         
   5  18   2        187.67        173.31        16.39 o                         
   6  18   2        141.20        131.40        20.25 o                         
   7  18   2        111.23         89.42        15.18 o                         
   8  18   2         84.54        118.10        17.72 o                         
   9  18   2         54.55         55.68        16.03 o                         
  -9  19   2         15.31         24.46        16.03 o                         
  -8  19   2         61.48         80.14        16.87 o                         
  -7  19   2         54.75         64.96        15.18 o                         
  -6  19   2         39.70         32.06        12.65 o                         
  -5  19   2         17.83         15.18        10.12 o                         
  -4  19   2         22.53         19.57         7.02 o                         
  -3  19   2         30.31         23.65        13.50 o                         
  -2  19   2         25.21         19.79         7.69 o                         
  -1  19   2         10.92         -1.89         7.44 o                         
   0  19   2          0.17         -4.22         9.28 o                         
   1  19   2          2.23         -1.86        13.08 o                         
   2  19   2          6.69         -9.53        12.23 o                         
   3  19   2         35.34          5.06        12.65 o                         
   4  19   2         37.59          9.08         6.75 o                         
   5  19   2         64.19         55.68        11.81 o                         
   6  19   2         58.24         43.02        12.65 o                         
   7  19   2         54.60         58.21        14.34 o                         
   8  19   2         40.89         32.06        15.18 o                         
  -7  20   2          0.07        -11.81        11.81 o                         
  -6  20   2          0.75        -10.12        10.12 o                         
  -5  20   2          0.94         -8.44         8.44 o                         
  -4  20   2          0.33          5.69         6.51 o                         
  -3  20   2          1.10          3.48         7.08 o                         
  -2  20   2          0.03          3.37        10.54 o                         
  -1  20   2         11.23         -0.84         7.16 o                         
   0  20   2         27.68         25.73         8.35 o                         
   1  20   2         21.42         14.60         9.28 o                         
   2  20   2         56.96         48.35         8.51 o                         
   3  20   2         41.40         32.42         8.10 o                         
   4  20   2         33.07         27.84         8.27 o                         
   5  20   2         12.66         -2.11         6.33 o                         
   6  20   2          7.75         -4.22        10.12 o                         
  -3  21   2          5.93         28.44         8.10 o                         
  -2  21   2          2.03         18.84         7.90 o                         
  -1  21   2          4.01         22.62         8.04 o                         
   0  21   2         29.98         35.91        14.34 o                         
   1  21   2          5.19         27.17         8.63 o                         
   2  21   2          0.29         11.57        16.45 o                         
   3  21   2          6.33         10.00        12.65 o                         
 -19   1   3          2.74         25.42        12.23 o                         
 -18   1   3          0.06          2.05        10.43 o                         
 -17   1   3          1.49         -5.77         9.49 o                         
 -16   1   3         14.34          5.47         6.68 o                         
 -15   1   3         39.11         26.10         6.28 o                         
 -14   1   3         83.04         70.91        18.14 o                         
 -13   1   3         91.54         97.08         8.31 o                         
 -12   1   3        143.70        157.38        24.26 o                         
 -11   1   3        417.42        346.72        11.04 o                         
 -10   1   3        425.11        404.75         6.37 o                         
  -9   1   3        198.48        179.93         4.47 o                         
  -8   1   3       1574.85       1514.10        11.60 o                         
  -7   1   3          2.28         10.00         1.74 o                         
  -6   1   3       2083.02       2102.80        14.08 o                         
  -5   1   3       1690.94       1723.09        12.76 o                         
  -4   1   3        423.70        402.39         4.44 o                         
  -3   1   3       8891.40       9597.90        60.97 o                         
  -2   1   3      12078.63      15635.80       133.48 o                         
  -1   1   3      28682.91      29324.33       163.56 o                         
   0   1   3      28374.38      30466.15       147.50 o                         
   1   1   3      12319.39      15684.69        71.62 o                         
   2   1   3      23673.50      24614.84       121.07 o                         
   3   1   3       9383.20       9326.59        45.38 o                         
   4   1   3      23838.81      26854.93       144.67 o                         
   5   1   3       8060.27       8469.19        43.72 o                         
   6   1   3       2056.91       1935.53        12.22 o                         
   7   1   3       8895.21       8983.12        52.20 o                         
   8   1   3       1925.73       1933.64        14.60 o                         
   9   1   3        743.05        782.92         9.29 o                         
  10   1   3       1419.86       1136.15        13.47 o                         
  11   1   3        179.97        151.27         5.83 o                         
  12   1   3         21.55         19.38         4.60 o                         
  13   1   3         63.05         35.98         5.79 o                         
  14   1   3          8.37         21.11         6.06 o                         
  15   1   3          2.89          8.37         7.76 o                         
  16   1   3          0.03         -9.83         9.83 o                         
  17   1   3          0.03        -10.43        10.43 o                         
  18   1   3          0.79         16.46        11.62 o                         
 -19   2   3         91.79        102.11        13.93 o                         
 -18   2   3        100.37        110.45        14.76 o                         
 -17   2   3        206.61        235.31        23.62 o                         
 -16   2   3        400.25        415.28        15.77 o                         
 -15   2   3        344.87        359.05        14.13 o                         
 -14   2   3        617.84        642.33        17.84 o                         
 -13   2   3        423.62        457.46        11.32 o                         
 -12   2   3       2842.80       2751.07        38.12 o                         
 -11   2   3       2996.58       2818.59        23.04 o                         
 -10   2   3        480.71        536.03         7.96 o                         
  -9   2   3       3375.23       3386.03        25.15 o                         
  -8   2   3       3669.21       3621.86        26.15 o                         
  -7   2   3       2116.86       2169.72        15.62 o                         
  -6   2   3       5534.53       5503.33        34.31 o                         
  -5   2   3         31.77         22.42         1.59 o                         
  -4   2   3       1407.76       1419.26        10.00 o                         
  -3   2   3       1429.81       1369.45        14.96 o                         
  -2   2   3       7359.59       8207.49        51.74 o                         
  -1   2   3        376.21        316.32         4.47 o                         
   0   2   3         17.87         -1.26         1.26 o                         
   1   2   3        538.63        565.53         4.19 o                         
   2   2   3       1919.79       1998.45        11.88 o                         
   3   2   3         82.53         69.96         1.84 o                         
   4   2   3        232.49        259.67         3.33 o                         
   5   2   3       1326.67       1422.22        10.35 o                         
   6   2   3        470.31        423.39         4.71 o                         
   7   2   3       1896.37       2116.78        14.13 o                         
   8   2   3       2305.74       2396.94        17.41 o                         
   9   2   3       2565.52       2664.06        19.09 o                         
  10   2   3       2270.72       2319.17        20.36 o                         
  11   2   3       1997.20       1969.83        20.34 o                         
  12   2   3        771.52        826.51        14.28 o                         
  13   2   3        590.00        638.62        13.76 o                         
  14   2   3        780.74        817.48        23.74 o                         
  15   2   3        549.51        629.82        26.92 o                         
  16   2   3        217.54        221.69        16.33 o                         
  17   2   3        166.35        191.32        29.53 o                         
 -18   3   3          0.25         -7.72         9.93 o                         
 -17   3   3          6.19          0.54        10.54 o                         
 -16   3   3          0.14         -4.90        14.76 o                         
 -15   3   3         25.46         20.80         6.09 o                         
 -14   3   3          2.93         19.43         5.78 o                         
 -13   3   3         46.86         37.76         5.14 o                         
 -12   3   3         48.63         37.71         4.82 o                         
 -11   3   3        612.04        615.22        13.71 o                         
 -10   3   3        256.98        206.28         5.39 o                         
  -9   3   3        787.73        757.90         8.20 o                         
  -8   3   3       5715.61       5913.29        35.26 o                         
  -7   3   3       8280.43       7960.56        45.86 o                         
  -6   3   3      11560.84      11751.43        69.81 o                         
  -5   3   3       9892.12       9898.56        58.99 o                         
  -4   3   3      15748.70      16117.75        95.49 o                         
  -3   3   3      21603.15      23429.36       174.78 o                         
  -2   3   3      33046.26      34554.86       223.28 o                         
   0   3   3      24195.16      26840.48       161.27 o                         
   1   3   3      19708.43      20510.61       123.68 o                         
   2   3   3       1270.25       1541.84        10.07 o                         
   3   3   3       3724.86       4288.18        23.90 o                         
   4   3   3       9316.91       9703.54        52.02 o                         
   5   3   3       1662.88       1811.59        12.56 o                         
   6   3   3       1574.10       1587.28        10.88 o                         
   7   3   3       2433.60       2791.50        17.56 o                         
   8   3   3        750.99        706.17         7.04 o                         
   9   3   3        786.08        796.08         9.35 o                         
  10   3   3        630.11        676.25        11.00 o                         
  11   3   3       1063.92       1041.44        14.00 o                         
  12   3   3        180.05        166.06         6.74 o                         
  13   3   3        220.87        240.51        13.76 o                         
  14   3   3         81.89         77.22         8.54 o                         
  15   3   3         82.48         52.30         9.30 o                         
  16   3   3         23.26          1.22        10.54 o                         
  17   3   3          0.96         -1.14         9.93 o                         
 -18   4   3         16.54         22.21        10.30 o                         
 -17   4   3         53.19         42.34        10.30 o                         
 -16   4   3         61.04         40.21        10.12 o                         
 -15   4   3          5.99         -6.63         6.63 o                         
 -14   4   3         75.85         76.80         6.67 o                         
 -13   4   3         67.84         58.64         5.12 o                         
 -12   4   3        233.60        210.65         8.71 o                         
 -11   4   3        645.66        573.63         9.82 o                         
 -10   4   3         91.24         92.62         3.80 o                         
  -9   4   3        141.50        107.07         3.57 o                         
  -8   4   3        472.62        407.79         5.88 o                         
  -7   4   3          0.51         -1.56         1.56 o                         
  -6   4   3        282.47        306.17         4.39 o                         
  -5   4   3       2453.01       2972.02        19.32 o                         
  -4   4   3         37.71         19.70         2.98 o                         
  -3   4   3        749.55        911.80        11.12 o                         
  -2   4   3         24.80         51.87         3.33 o                         
  -1   4   3         27.53         20.49         1.01 o                         
   0   4   3         27.56         43.93         2.46 o                         
   1   4   3        207.75        180.89         2.60 o                         
   2   4   3         37.57         19.97         1.25 o                         
   3   4   3        105.43         80.27         2.69 o                         
   4   4   3        233.94        222.14         5.44 o                         
   5   4   3        454.58        521.33         5.01 o                         
   6   4   3        164.00        171.76         4.98 o                         
   7   4   3         26.39         28.27         1.99 o                         
   8   4   3        461.84        478.12         5.98 o                         
   9   4   3       1036.25       1087.47        13.00 o                         
  10   4   3        215.26        249.05         9.71 o                         
  11   4   3        295.49        309.77         8.76 o                         
  12   4   3         58.24         52.09         4.55 o                         
  13   4   3         26.45         35.43         6.08 o                         
  14   4   3        137.38        133.34         8.66 o                         
  15   4   3         12.56         -8.89         8.89 o                         
  16   4   3         53.68         48.55        18.98 o                         
  17   4   3          9.62          9.62        15.18 o                         
 -18   5   3          0.71          3.83         8.79 o                         
 -17   5   3          3.18         -1.37        10.54 o                         
 -16   5   3          0.00         -2.19         8.42 o                         
 -15   5   3         17.81         21.97        10.33 o                         
 -14   5   3          0.42          6.28         4.64 o                         
 -13   5   3          9.58         15.75         4.19 o                         
 -12   5   3          7.88          1.73         4.55 o                         
 -11   5   3        252.70        218.37         6.92 o                         
 -10   5   3         36.87         40.47         4.72 o                         
  -9   5   3        390.57        344.99         6.97 o                         
  -8   5   3       1229.00       1223.77        11.80 o                         
  -7   5   3        815.22        693.15         6.21 o                         
  -6   5   3       1917.31       1826.07        16.10 o                         
  -5   5   3       4639.46       4792.45        38.74 o                         
  -4   5   3      16838.74      17548.80       169.65 o                         
  -3   5   3        833.70        651.02         8.21 o                         
  -2   5   3       2206.16       1901.78        13.69 o                         
  -1   5   3         24.42          2.21         2.37 o                         
   0   5   3       6387.61       6225.78        33.76 o                         
   1   5   3       4011.12       3910.88        23.06 o                         
   2   5   3         65.60         45.81         2.05 o                         
   3   5   3       2960.66       3257.48        17.89 o                         
   4   5   3         10.04         12.67         1.59 o                         
   5   5   3        272.46        246.57         4.03 o                         
   6   5   3        361.11        352.65         4.55 o                         
   7   5   3        159.39        165.07         3.94 o                         
   8   5   3        444.01        367.57         6.27 o                         
   9   5   3         34.49         38.05         3.18 o                         
  10   5   3        380.49        421.95        11.65 o                         
  11   5   3         74.15         72.43         6.98 o                         
  12   5   3         66.73         57.88         5.42 o                         
  13   5   3         28.69         29.12         5.76 o                         
  14   5   3         48.43         56.75         7.12 o                         
  15   5   3          0.23         14.64         9.68 o                         
  16   5   3          4.13         -0.74         9.32 o                         
  17   5   3          0.81          4.96         9.32 o                         
 -18   6   3         72.41         94.00        13.50 o                         
 -17   6   3         55.16         47.27         9.44 o                         
 -16   6   3        270.18        313.57        37.54 o                         
 -15   6   3        203.39        228.44        11.93 o                         
 -14   6   3        493.54        557.84        18.16 o                         
 -13   6   3        346.35        370.31        10.30 o                         
 -12   6   3        550.92        533.58         9.54 o                         
 -11   6   3        903.17        904.79        12.25 o                         
 -10   6   3        893.02        826.97         9.93 o                         
  -9   6   3       1747.72       1687.21        14.52 o                         
  -8   6   3       1511.10       1521.86        17.06 o                         
  -7   6   3       1989.55       2064.77        20.33 o                         
  -6   6   3       1219.14       1270.00        13.71 o                         
  -5   6   3       1787.51       1781.27        21.55 o                         
  -4   6   3       4350.56       4907.77        44.77 o                         
  -3   6   3        759.82        875.25        10.03 o                         
  -2   6   3       1043.74        980.89        12.00 o                         
  -1   6   3        615.37        679.03         6.23 o                         
   0   6   3       1081.95       1205.99        10.24 o                         
   1   6   3        776.43        765.46         7.05 o                         
   2   6   3        386.33        331.93         6.02 o                         
   3   6   3         80.74         85.80         4.04 o                         
   4   6   3       2527.82       2382.04        15.21 o                         
   5   6   3       1638.87       1670.21        12.65 o                         
   6   6   3       2250.35       2252.74        20.17 o                         
   7   6   3       1433.65       1284.90        12.86 o                         
   8   6   3        823.15        843.84        13.24 o                         
   9   6   3        447.27        423.24        11.53 o                         
  10   6   3       1677.63       1703.49        19.30 o                         
  11   6   3        691.40        707.37        13.11 o                         
  12   6   3        513.04        547.21        12.39 o                         
  13   6   3        379.30        352.17        11.64 o                         
  14   6   3        354.11        371.29        15.81 o                         
  15   6   3        375.88        429.98        17.68 o                         
  16   6   3        127.95        116.16        12.00 o                         
  17   6   3         59.94         43.45        10.20 o                         
 -18   7   3          0.22         -9.28        19.40 o                         
 -17   7   3          8.39         -3.37        16.87 o                         
 -16   7   3         35.72         29.69        13.93 o                         
 -15   7   3         45.84         43.09         5.84 o                         
 -14   7   3         38.67         28.68         4.45 o                         
 -13   7   3        131.02        131.83         5.72 o                         
 -12   7   3        398.89        398.95        18.73 o                         
 -11   7   3        311.00        273.63        10.44 o                         
 -10   7   3        359.19        384.82        12.22 o                         
  -9   7   3       2027.03       1960.11        25.08 o                         
  -8   7   3        260.80        196.53        10.54 o                         
  -7   7   3       1201.45       1261.40        14.56 o                         
  -6   7   3       3109.60       3180.20        28.17 o                         
  -5   7   3       3606.41       3425.50        30.05 o                         
  -4   7   3       4678.00       5038.44        41.09 o                         
  -3   7   3       7108.25       7935.62        61.63 o                         
  -2   7   3       2552.45       2142.29        21.76 o                         
  -1   7   3      13322.88      14493.49        76.26 o                         
   0   7   3      15601.59      16454.88        82.92 o                         
   1   7   3      13391.32      13306.38        67.02 o                         
   2   7   3      12302.76      11992.21        67.14 o                         
   3   7   3      19136.11      19054.44       100.15 o                         
   4   7   3       8545.43       7997.97        43.39 o                         
   5   7   3      12202.81      12301.12        73.60 o                         
   6   7   3       6771.40       6560.73        41.14 o                         
   7   7   3       4163.91       3876.60        28.22 o                         
   8   7   3       3174.89       3224.88        24.74 o                         
   9   7   3       2626.10       2610.29        26.69 o                         
  10   7   3       1004.83        913.32        11.92 o                         
  11   7   3        482.35        435.62        10.67 o                         
  12   7   3         95.12         82.16         6.53 o                         
  13   7   3        116.93         95.37         6.48 o                         
  14   7   3         13.30         -1.34         6.47 o                         
  15   7   3          2.51         -6.62         6.62 o                         
  16   7   3          0.63          1.01         7.62 o                         
  17   7   3          5.59         -3.10        12.65 o                         
 -17   8   3         38.88        -12.65        17.72 o                         
 -16   8   3         63.82         50.67        11.36 o                         
 -15   8   3         55.23         62.84         9.11 o                         
 -14   8   3        107.78        100.42        15.72 o                         
 -13   8   3        220.98        255.06        23.13 o                         
 -12   8   3        199.76        242.56        25.27 o                         
 -11   8   3        296.82        269.88        12.82 o                         
 -10   8   3        584.58        555.69        12.00 o                         
  -9   8   3        193.10        206.20         8.13 o                         
  -8   8   3        989.16        914.28        12.20 o                         
  -7   8   3        547.21        455.83         8.44 o                         
  -6   8   3        387.17        371.38        11.29 o                         
  -5   8   3        132.29        127.85         4.94 o                         
  -4   8   3        444.97        352.77         7.00 o                         
  -3   8   3          5.44         -2.94         2.94 o                         
  -2   8   3        428.17        425.43         7.17 o                         
  -1   8   3         56.46         42.88         2.03 o                         
   0   8   3        219.25        189.15         3.24 o                         
   1   8   3         63.69         70.22         2.12 o                         
   2   8   3        274.09        309.29         3.83 o                         
   3   8   3        101.25         56.73         2.91 o                         
   4   8   3        573.12        589.01         8.12 o                         
   5   8   3        575.58        575.52         9.26 o                         
   6   8   3        594.17        559.45        10.73 o                         
   7   8   3        948.63        951.64        11.15 o                         
   8   8   3        169.74        171.27         4.51 o                         
   9   8   3        584.24        503.16         7.79 o                         
  10   8   3        513.97        437.61        12.42 o                         
  11   8   3         38.40         32.03         4.40 o                         
  12   8   3        190.98        169.33         7.51 o                         
  13   8   3         78.23         63.94         5.90 o                         
  14   8   3        147.41        143.73        10.13 o                         
  15   8   3        161.81        166.46        10.87 o                         
  16   8   3        105.95         98.33        22.78 o                         
 -17   9   3          0.29         -7.59        18.56 o                         
 -16   9   3          0.31         -9.28        12.53 o                         
 -15   9   3          1.08         -3.99         7.72 o                         
 -14   9   3          0.25         -7.01         7.01 o                         
 -13   9   3          2.03         11.39         6.33 o                         
 -12   9   3         18.96         18.24         5.77 o                         
 -11   9   3         55.24         41.28         5.57 o                         
 -10   9   3         13.76          6.47         4.52 o                         
  -9   9   3          2.20         -3.62         3.70 o                         
  -8   9   3          0.07         -2.72         2.72 o                         
  -7   9   3        414.93        349.05         8.17 o                         
  -6   9   3        400.33        341.51         7.21 o                         
  -5   9   3        329.64        312.37         6.50 o                         
  -4   9   3         72.16         39.80         2.98 o                         
  -3   9   3          5.52         24.10         2.75 o                         
  -2   9   3         95.11         72.98         2.91 o                         
  -1   9   3         10.04          8.72         2.15 o                         
   0   9   3         21.82         12.55         1.84 o                         
   1   9   3        365.96        416.97         4.08 o                         
   2   9   3       2248.18       2460.99        16.11 o                         
   3   9   3        411.99        448.41         7.73 o                         
   4   9   3        135.69        115.26         5.12 o                         
   5   9   3          5.61         17.83         2.96 o                         
   6   9   3          0.68          2.20         3.02 o                         
   7   9   3        612.19        596.95        10.98 o                         
   8   9   3          4.97          3.62         4.27 o                         
   9   9   3          6.79         -0.40         4.70 o                         
  10   9   3          0.75         -3.34         4.78 o                         
  11   9   3         94.12         77.89         7.06 o                         
  12   9   3          3.19         -5.72         5.72 o                         
  13   9   3         37.29         41.79         8.28 o                         
  14   9   3          0.64         25.53         8.10 o                         
  15   9   3          0.19         16.03        11.93 o                         
  16   9   3          2.03         10.12        12.53 o                         
 -17  10   3         27.64         29.29        14.01 o                         
 -16  10   3         61.57         49.77        14.32 o                         
 -15  10   3         98.92         84.09        14.05 o                         
 -14  10   3         98.48         89.53         9.39 o                         
 -13  10   3        147.52        126.71        12.88 o                         
 -12  10   3        300.67        304.19        12.39 o                         
 -11  10   3        462.83        453.67        15.34 o                         
 -10  10   3        354.54        370.86        10.96 o                         
  -9  10   3        810.65        842.63        17.16 o                         
  -8  10   3        802.97        763.05        11.38 o                         
  -7  10   3        821.12        809.08        12.01 o                         
  -6  10   3        295.18        301.18         7.80 o                         
  -5  10   3        432.39        453.09        12.16 o                         
  -4  10   3        313.68        318.96         7.35 o                         
  -3  10   3         57.45         52.28         4.46 o                         
  -2  10   3          1.23         -1.95         1.95 o                         
  -1  10   3         75.09         64.84         2.75 o                         
   0  10   3        494.00        483.81         4.35 o                         
   1  10   3        223.94        238.21         3.41 o                         
   2  10   3        188.06        183.55         5.11 o                         
   3  10   3        801.54        827.64        12.64 o                         
   4  10   3         23.88         23.29         3.30 o                         
   5  10   3         26.11         24.80         3.44 o                         
   6  10   3        122.87        124.24         5.59 o                         
   7  10   3        252.67        255.80         8.37 o                         
   8  10   3        269.80        266.44         9.97 o                         
   9  10   3        176.13        180.75        10.23 o                         
  10  10   3        301.23        313.31        14.37 o                         
  11  10   3        212.92        236.17        11.26 o                         
  12  10   3        322.78        315.69        15.74 o                         
  13  10   3        181.10        186.97        12.82 o                         
  14  10   3        107.12        130.58        10.95 o                         
  15  10   3         53.49         85.35        14.61 o                         
 -16  11   3          2.42        -12.53        12.53 o                         
 -15  11   3          3.05         -7.59        15.18 o                         
 -14  11   3          0.41         -6.76         6.76 o                         
 -13  11   3         27.83         17.63         7.18 o                         
 -12  11   3         82.26         70.24        10.49 o                         
 -11  11   3         75.95         74.57         7.55 o                         
 -10  11   3        479.47        460.39        17.82 o                         
  -9  11   3        652.79        601.71        17.44 o                         
  -8  11   3       1461.83       1500.57        21.68 o                         
  -7  11   3       2226.93       2251.61        25.37 o                         
  -6  11   3       2559.84       2498.16        23.58 o                         
  -5  11   3       3620.64       3627.56        30.59 o                         
  -4  11   3       5695.03       5610.23        43.37 o                         
  -3  11   3       6091.75       6095.42        41.81 o                         
  -2  11   3       5806.94       6021.87        41.13 o                         
  -1  11   3       6562.64       6716.28        42.40 o                         
   0  11   3       8539.90       8748.03        47.74 o                         
   1  11   3       3736.74       3928.87        22.78 o                         
   2  11   3       4231.95       4443.44        34.29 o                         
   3  11   3       2725.71       2850.48        26.35 o                         
   4  11   3       1221.56       1271.38        17.65 o                         
   5  11   3        240.11        208.79         9.13 o                         
   6  11   3        477.32        490.03        17.10 o                         
   7  11   3        750.55        752.38        12.75 o                         
   8  11   3        720.56        717.18        14.44 o                         
   9  11   3        432.87        425.01        12.47 o                         
  10  11   3        149.95        163.90        11.32 o                         
  11  11   3        158.51        155.21        17.72 o                         
  12  11   3         88.57         84.81        15.61 o                         
  13  11   3         75.39         78.69        26.57 o                         
  14  11   3         65.58         70.06        25.73 o                         
  15  11   3         45.39         70.02        21.93 o                         
 -15  12   3         78.39         96.17        21.93 o                         
 -14  12   3        103.44        109.85        18.98 o                         
 -13  12   3        150.76        149.74        13.33 o                         
 -12  12   3        203.02        168.42        18.14 o                         
 -11  12   3        282.50        278.86        12.84 o                         
 -10  12   3        415.43        409.83        12.90 o                         
  -9  12   3        190.66        154.97        11.79 o                         
  -8  12   3        222.22        197.10        29.50 o                         
  -7  12   3        273.46        253.09        17.17 o                         
  -6  12   3         31.16         23.73         5.31 o                         
  -5  12   3         10.72         10.98         4.17 o                         
  -4  12   3         15.49         13.09         5.86 o                         
  -3  12   3         99.16         75.37         5.77 o                         
  -2  12   3         43.28         36.16         6.41 o                         
  -1  12   3          6.29          0.53         7.07 o                         
   0  12   3         89.48         81.75        13.00 o                         
   1  12   3         86.87         50.05         3.31 o                         
   2  12   3        139.70        108.93         5.97 o                         
   3  12   3         42.32         20.61         5.08 o                         
   4  12   3         76.30         50.93         6.07 o                         
   5  12   3         75.71         45.35         5.92 o                         
   6  12   3        361.51        352.32        10.46 o                         
   7  12   3        535.80        509.29        12.47 o                         
   8  12   3        146.59        149.29         9.48 o                         
   9  12   3        663.45        718.93        42.90 o                         
  10  12   3        401.57        461.23        31.27 o                         
  11  12   3        270.52        292.88        27.84 o                         
  12  12   3        171.48        189.67        15.60 o                         
  13  12   3        123.36        146.61        16.03 o                         
  14  12   3        123.33        126.95        20.25 o                         
 -15  13   3         15.84         60.74        20.25 o                         
 -14  13   3         21.28         14.34        17.72 o                         
 -13  13   3         20.68         16.03        16.87 o                         
 -12  13   3         56.86         52.94        12.65 o                         
 -11  13   3         40.41         38.79        10.12 o                         
 -10  13   3         10.08         -8.95         8.95 o                         
  -9  13   3        123.89        108.23        14.34 o                         
  -8  13   3         16.35          6.54         8.86 o                         
  -7  13   3          7.08         -5.27         5.27 o                         
  -6  13   3         23.12         13.74         5.24 o                         
  -5  13   3          0.17         -4.29         4.29 o                         
  -4  13   3          2.07          2.73         4.40 o                         
  -3  13   3          2.24         -2.83         2.83 o                         
  -2  13   3         65.66         52.36         3.59 o                         
  -1  13   3        251.17        246.96         5.85 o                         
   0  13   3        114.30         95.25         3.91 o                         
   1  13   3        661.73        633.14         7.77 o                         
   2  13   3        406.17        378.24         8.78 o                         
   3  13   3        446.38        442.48        12.51 o                         
   4  13   3        299.07        316.59        12.07 o                         
   5  13   3        284.50        302.82        12.76 o                         
   6  13   3         42.37         41.65         5.03 o                         
   7  13   3         55.00         40.37         6.23 o                         
   8  13   3        310.71        311.64        28.75 o                         
   9  13   3        160.86        128.22        14.91 o                         
  10  13   3         13.51         13.25         7.27 o                         
  11  13   3          0.78          8.46         8.86 o                         
  12  13   3          0.05         12.23         8.68 o                         
  13  13   3         12.82         22.75        18.14 o                         
  14  13   3          6.12         14.29         9.96 o                         
 -14  14   3         21.78         23.62        17.72 o                         
 -13  14   3         38.80         19.40        16.87 o                         
 -12  14   3          9.70        -12.65        15.18 o                         
 -11  14   3         27.68         19.40        16.03 o                         
 -10  14   3         16.33         16.03        14.34 o                         
  -9  14   3          4.96         -9.28         9.28 o                         
  -8  14   3          6.76        -18.06        20.67 o                         
  -7  14   3         41.08         27.95        10.76 o                         
  -6  14   3         31.85         22.25         8.62 o                         
  -5  14   3        288.63        318.80        13.09 o                         
  -4  14   3        372.97        385.16        13.23 o                         
  -3  14   3        214.37        214.61        13.88 o                         
  -2  14   3         64.05         51.60         4.94 o                         
  -1  14   3         39.64         31.09         4.59 o                         
   0  14   3         18.81         21.77         6.80 o                         
   1  14   3        136.96        161.51         8.73 o                         
   2  14   3         18.28         36.33         6.97 o                         
   3  14   3         13.20         37.79         9.11 o                         
   4  14   3         44.79         56.96         9.25 o                         
   5  14   3         49.96         60.15         6.68 o                         
   6  14   3         16.16         32.54         6.94 o                         
   7  14   3         86.38        128.12        39.15 o                         
   8  14   3         61.80         75.12         9.73 o                         
   9  14   3         74.07         65.60         8.56 o                         
  10  14   3         38.94         43.41         8.03 o                         
  11  14   3         77.97         68.53         9.55 o                         
  12  14   3         52.14         62.45        18.98 o                         
  13  14   3         50.91         52.28        10.30 o                         
 -13  15   3          3.00         38.80        17.72 o                         
 -12  15   3         21.78         43.87        16.87 o                         
 -11  15   3         33.73         33.74        16.03 o                         
 -10  15   3        124.34        139.19        18.56 o                         
  -9  15   3         60.23         55.40        12.32 o                         
  -8  15   3         62.69         38.56        11.39 o                         
  -7  15   3         35.29         24.93        11.81 o                         
  -6  15   3        184.78        162.98        10.01 o                         
  -5  15   3        421.54        407.08        14.70 o                         
  -4  15   3        601.49        640.46        16.45 o                         
  -3  15   3        688.90        699.37        18.26 o                         
  -2  15   3        864.35        893.98        17.55 o                         
  -1  15   3        907.54        912.51        21.19 o                         
   0  15   3        895.11        950.64        32.48 o                         
   1  15   3       1244.90       1374.52        37.54 o                         
   2  15   3       1938.64       2080.92        35.64 o                         
   3  15   3       1116.59       1175.74        20.79 o                         
   4  15   3       1195.12       1264.14        37.87 o                         
   5  15   3        711.46        806.79        19.21 o                         
   6  15   3       1109.31       1168.12        18.82 o                         
   7  15   3        609.84        640.08        24.01 o                         
   8  15   3        400.85        414.51        16.21 o                         
   9  15   3        133.44        154.27        11.75 o                         
  10  15   3         71.58         49.03         8.68 o                         
  11  15   3         93.56         73.66        10.09 o                         
  12  15   3         37.90         33.47         9.32 o                         
 -12  16   3        101.66        148.47        21.93 o                         
 -11  16   3        148.64        179.68        21.93 o                         
 -10  16   3        126.15        181.37        21.09 o                         
  -9  16   3         82.61        131.60        18.56 o                         
  -8  16   3        218.33        235.86        60.74 o                         
  -7  16   3         94.46         71.33        11.02 o                         
  -6  16   3        109.79         88.50         8.74 o                         
  -5  16   3        114.70         89.03         8.08 o                         
  -4  16   3         63.52         45.10         4.67 o                         
  -3  16   3        189.12        170.46         8.28 o                         
  -2  16   3          0.12         -3.93         3.93 o                         
  -1  16   3         51.06         43.87         9.28 o                         
   0  16   3         19.00         13.22         6.24 o                         
   1  16   3          8.57          3.29         6.24 o                         
   2  16   3         23.61         14.00         5.85 o                         
   3  16   3         29.39         21.19         5.52 o                         
   4  16   3         50.90         57.11         7.05 o                         
   5  16   3         62.49         51.03         7.40 o                         
   6  16   3         81.84         76.74         6.90 o                         
   7  16   3         24.96         31.39        12.23 o                         
   8  16   3         78.34         66.68        14.76 o                         
   9  16   3        102.59         74.43         8.68 o                         
  10  16   3         78.71         69.61         9.44 o                         
  11  16   3        127.70        118.69        12.65 o                         
 -11  17   3         36.13         44.71        18.56 o                         
 -10  17   3         51.48         95.33        19.40 o                         
  -9  17   3         54.07         98.70        17.72 o                         
  -8  17   3         27.22         53.99        15.18 o                         
  -7  17   3         79.80        100.41        11.33 o                         
  -6  17   3        194.79        232.69        20.67 o                         
  -5  17   3        443.82        515.94        37.26 o                         
  -4  17   3        358.52        410.81        19.69 o                         
  -3  17   3        381.42        418.19        15.36 o                         
  -2  17   3        459.55        500.20        11.60 o                         
  -1  17   3        396.01        443.97        16.57 o                         
   0  17   3        205.69        210.05        20.25 o                         
   1  17   3        323.87        320.93        17.18 o                         
   2  17   3        185.36        192.65        16.07 o                         
   3  17   3        114.13        114.77         8.16 o                         
   4  17   3         82.16         68.32         7.45 o                         
   5  17   3         24.70         23.01         6.92 o                         
   6  17   3         25.04         16.10         6.24 o                         
   7  17   3         95.56         74.24         8.42 o                         
   8  17   3         33.74         13.11        14.76 o                         
   9  17   3          9.63          5.84         6.71 o                         
  10  17   3          8.43         -4.46         7.37 o                         
 -10  18   3         19.26         36.27        16.87 o                         
  -9  18   3         14.98         53.99        16.87 o                         
  -8  18   3         49.94         86.05        17.72 o                         
  -7  18   3         20.90         37.96        14.34 o                         
  -6  18   3         43.49         58.21        12.65 o                         
  -5  18   3         31.71         56.44         9.23 o                         
  -4  18   3          2.97         21.35         5.26 o                         
  -3  18   3          3.97         16.33         5.02 o                         
  -2  18   3         15.24         19.37         7.30 o                         
  -1  18   3          9.63         20.38         7.44 o                         
   0  18   3         17.18          5.26         7.44 o                         
   1  18   3         49.60         39.65        12.65 o                         
   2  18   3         82.96         54.83        13.50 o                         
   3  18   3         61.88         51.93         6.39 o                         
   4  18   3          5.68         -5.97         6.03 o                         
   5  18   3          0.04         -7.65         7.65 o                         
   6  18   3          0.33         -7.95        12.23 o                         
   7  18   3          0.08         -5.86         5.86 o                         
   8  18   3          0.10         -4.84         5.95 o                         
   9  18   3          2.66         -5.40         6.62 o                         
  -9  19   3         70.61         70.86        18.56 o                         
  -8  19   3        133.81        172.09        20.25 o                         
  -7  19   3        197.52        198.24        19.40 o                         
  -6  19   3        108.89        114.73        15.18 o                         
  -5  19   3        194.58        221.02        21.09 o                         
  -4  19   3        169.00        220.43        19.82 o                         
  -3  19   3        202.07        228.00        15.76 o                         
  -2  19   3        213.79        225.41        28.26 o                         
  -1  19   3        157.44        147.90        13.92 o                         
   0  19   3        189.26        208.76        34.59 o                         
   1  19   3        141.33        116.69        10.69 o                         
   2  19   3         64.74         51.46        15.18 o                         
   3  19   3         45.02         36.27        14.34 o                         
   4  19   3         50.42         16.39        13.50 o                         
   5  19   3         34.70         14.34        10.97 o                         
   6  19   3         35.70         31.21         7.02 o                         
   7  19   3         17.16         10.12        12.65 o                         
   8  19   3         16.10          2.53        12.65 o                         
  -7  20   3         27.93         19.40        13.50 o                         
  -6  20   3         20.67        -10.97        10.97 o                         
  -5  20   3         18.03         -9.28         9.28 o                         
  -4  20   3          8.86          7.49         8.86 o                         
  -3  20   3         15.46         17.78         7.48 o                         
  -2  20   3          9.39          2.50         7.44 o                         
  -1  20   3          9.21          3.07         7.59 o                         
   0  20   3         11.59          9.21         7.44 o                         
   1  20   3          0.79          4.02         7.69 o                         
   2  20   3         61.52         45.26         9.32 o                         
   3  20   3         36.72         23.59         8.51 o                         
   4  20   3         24.47          4.22        13.50 o                         
   5  20   3         20.26         15.67         6.24 o                         
   6  20   3         43.24         30.83         7.08 o                         
  -3  21   3         41.32         50.36         8.71 o                         
  -2  21   3         74.85         65.43         9.72 o                         
  -1  21   3         71.65         79.25        10.12 o                         
   0  21   3        105.10        105.41        22.36 o                         
   1  21   3        129.50        128.56        22.78 o                         
   2  21   3        114.79        124.87        16.45 o                         
   3  21   3        105.21         95.46        20.67 o                         
 -19   0   4          1.21         -8.44        15.18 o                         
 -18   0   4          4.21         12.65        14.34 o                         
 -17   0   4          3.72         15.18        14.34 o                         
 -16   0   4         40.96          2.16         9.49 o                         
 -15   0   4         18.67         16.03        12.65 o                         
 -14   0   4        345.12        344.18        24.46 o                         
 -13   0   4        525.88        455.52        51.46 o                         
 -12   0   4        890.34        946.55        33.19 o                         
 -11   0   4       3545.47       3381.13        40.59 o                         
 -10   0   4       1199.47       1274.90        17.18 o                         
  -9   0   4       2454.26       2547.26        26.45 o                         
  -8   0   4       4271.00       4038.46        38.06 o                         
  -7   0   4      10951.17      11517.44        97.75 o                         
  -6   0   4       5374.46       5365.69        47.44 o                         
  -5   0   4       1586.23       1872.51        18.74 o                         
  -4   0   4      18849.35      20935.33       177.03 o                         
  -3   0   4         66.21         25.12         6.52 o                         
  -2   0   4       8273.71      10473.13       102.59 o                         
  -1   0   4      21178.75      23604.69       201.17 o                         
   0   0   4        657.67        313.60         4.64 o                         
   1   0   4       9422.73      11289.98        77.75 o                         
   2   0   4       6455.25       7720.40        53.21 o                         
   3   0   4      44677.69      48743.97       312.09 o                         
   4   0   4      33363.02      35511.23       246.68 o                         
   5   0   4       7319.79       7452.92        64.85 o                         
   6   0   4      11095.89      11836.89       101.02 o                         
   7   0   4       7996.62       7711.99        68.43 o                         
   8   0   4       3377.05       3381.53        34.05 o                         
   9   0   4       2660.30       2692.48        29.30 o                         
  10   0   4       2586.37       2328.61        27.29 o                         
  11   0   4        771.18        734.32        24.35 o                         
  12   0   4        433.01        407.59        17.30 o                         
  13   0   4        162.81        124.46        10.74 o                         
  14   0   4         52.72         33.12         9.23 o                         
  15   0   4         81.54         66.81        12.48 o                         
  16   0   4          0.98        -14.34        14.34 o                         
  17   0   4          0.27        -12.65        14.34 o                         
 -19   1   4         55.24         73.58        13.92 o                         
 -18   1   4         51.64         48.98        11.62 o                         
 -17   1   4        156.50        152.52        12.38 o                         
 -16   1   4        144.79        116.59         9.21 o                         
 -15   1   4        131.87        132.78        11.62 o                         
 -14   1   4        259.68        294.98        19.15 o                         
 -13   1   4        476.81        519.53        21.19 o                         
 -12   1   4       1239.39       1283.09        21.34 o                         
 -11   1   4        258.22        253.84        15.46 o                         
 -10   1   4         34.03          0.31         2.64 o                         
  -9   1   4        801.52        818.12         8.72 o                         
  -8   1   4       1734.19       1776.71        13.96 o                         
  -7   1   4       8951.83       9971.32        64.49 o                         
  -6   1   4       3917.67       4048.48        27.82 o                         
  -5   1   4       1637.18       1775.64        12.64 o                         
  -4   1   4       2785.55       2992.28        56.06 o                         
  -3   1   4          1.11          5.91         1.17 o                         
  -2   1   4        113.06        148.71         3.69 o                         
  -1   1   4       2383.73       2595.92        16.22 o                         
   0   1   4        236.81        261.55         2.71 o                         
   1   1   4         14.33         11.92         0.87 o                         
   2   1   4          4.44          0.61         0.84 o                         
   3   1   4       2430.66       2571.81        13.93 o                         
   4   1   4       4453.95       4948.59        26.52 o                         
   5   1   4         30.92         19.90         1.59 o                         
   6   1   4        948.72        869.58         7.48 o                         
   7   1   4       1991.87       2059.00        15.40 o                         
   8   1   4        391.78        432.95         6.80 o                         
   9   1   4        504.99        567.85         8.22 o                         
  10   1   4        708.74        742.01        10.63 o                         
  11   1   4        440.25        434.45         9.86 o                         
  12   1   4        315.46        342.38        10.39 o                         
  13   1   4        388.80        413.41        13.16 o                         
  14   1   4        409.01        453.39        27.14 o                         
  15   1   4        246.21        252.59        13.92 o                         
  16   1   4        132.17        102.71        14.01 o                         
  17   1   4         84.20         73.36        12.81 o                         
 -19   2   4          0.12         11.41        11.29 o                         
 -18   2   4          1.54         15.47        10.32 o                         
 -17   2   4          0.25          5.01        10.09 o                         
 -16   2   4          3.98          1.08         7.89 o                         
 -15   2   4          0.23          5.75         8.29 o                         
 -14   2   4          0.36         -0.10         5.95 o                         
 -13   2   4          4.64          7.40         3.92 o                         
 -12   2   4         27.55         45.49         4.91 o                         
 -11   2   4          8.77         -1.78         6.49 o                         
 -10   2   4          0.87         -2.80         2.80 o                         
  -9   2   4        409.13        391.47         6.86 o                         
  -8   2   4         18.20          3.36         1.48 o                         
  -7   2   4        485.80        553.89         6.42 o                         
  -6   2   4       3023.26       3330.71        25.57 o                         
  -5   2   4       1517.48       1419.34        15.33 o                         
  -4   2   4       3858.92       3961.60        28.60 o                         
  -3   2   4        230.13        135.90         4.90 o                         
  -2   2   4      18186.69      18852.33       130.57 o                         
  -1   2   4      15342.92      18043.45       236.71 o                         
   0   2   4      16035.11      16067.06       144.05 o                         
   1   2   4       7856.29       8526.00        41.41 o                         
   2   2   4        200.96        367.14         3.53 o                         
   3   2   4          7.70          4.29         1.17 o                         
   4   2   4       2408.00       3098.21        16.77 o                         
   5   2   4       1501.95       1570.65        11.35 o                         
   6   2   4        711.36        784.07         6.92 o                         
   7   2   4        129.35         79.76         2.87 o                         
   8   2   4         27.54         37.81         2.74 o                         
   9   2   4         41.44         32.30         3.08 o                         
  10   2   4         82.42         90.10         4.49 o                         
  11   2   4         22.65         27.02         4.10 o                         
  12   2   4         16.63         19.78         4.45 o                         
  13   2   4         16.27         22.66         5.48 o                         
  14   2   4         22.40         40.02         7.76 o                         
  15   2   4         22.53         40.99         8.59 o                         
  16   2   4         19.24         20.58        11.15 o                         
  17   2   4          0.23         -1.79        10.09 o                         
 -19   3   4         20.28         23.62        11.35 o                         
 -18   3   4         11.61          3.74        10.12 o                         
 -17   3   4         57.21         57.23        12.65 o                         
 -16   3   4         90.74         58.29        10.74 o                         
 -15   3   4        112.93        102.79         9.16 o                         
 -14   3   4        199.45        193.44        11.89 o                         
 -13   3   4        140.89        137.86         9.05 o                         
 -12   3   4        399.63        414.96         9.76 o                         
 -11   3   4       1131.47       1012.96        12.93 o                         
 -10   3   4       1864.71       1760.40        14.57 o                         
  -9   3   4        546.59        517.74         6.92 o                         
  -8   3   4       1866.32       1900.65        13.84 o                         
  -7   3   4        311.51        250.42         5.22 o                         
  -6   3   4        398.53        267.46         4.90 o                         
  -5   3   4       1364.89       1435.21        11.54 o                         
  -4   3   4       5096.98       5620.08        39.55 o                         
  -3   3   4       1404.25       1299.02        10.54 o                         
  -2   3   4        373.26        445.54         4.11 o                         
  -1   3   4          2.05          4.19         0.94 o                         
   0   3   4        213.01        214.27         4.92 o                         
   1   3   4        910.08        965.42         7.07 o                         
   2   3   4        583.07        670.18         5.06 o                         
   3   3   4        304.09        233.98         3.58 o                         
   4   3   4        743.35        768.40         6.80 o                         
   5   3   4       1741.18       1869.91        13.20 o                         
   6   3   4       2217.80       2230.74        15.49 o                         
   7   3   4        787.17        807.23         7.02 o                         
   8   3   4        806.27        791.00         7.30 o                         
   9   3   4       2248.30       2072.72        18.28 o                         
  10   3   4       1078.13        981.97        13.14 o                         
  11   3   4        500.58        498.41        10.29 o                         
  12   3   4        287.75        266.16        12.19 o                         
  13   3   4        181.50        170.78        12.54 o                         
  14   3   4        190.14        201.80        24.41 o                         
  15   3   4        190.17        180.03        14.99 o                         
  16   3   4         76.08         72.83        12.13 o                         
  17   3   4         27.69         34.92        20.25 o                         
 -18   4   4          1.48         14.51         9.83 o                         
 -17   4   4          0.04         -3.74        10.97 o                         
 -16   4   4          2.08         -6.67         9.05 o                         
 -15   4   4          8.93          0.17         6.94 o                         
 -14   4   4          8.98         12.24         4.82 o                         
 -13   4   4         21.86         24.88         6.12 o                         
 -12   4   4        249.54        245.87        13.62 o                         
 -11   4   4        142.28        159.37         6.88 o                         
 -10   4   4        763.94        750.30         9.09 o                         
  -9   4   4       2026.37       1863.75        13.81 o                         
  -8   4   4       2247.47       2280.66        15.71 o                         
  -7   4   4       4243.52       4180.85        27.15 o                         
  -6   4   4      14058.12      14100.55        83.48 o                         
  -5   4   4      12256.43      11688.04        69.31 o                         
  -4   4   4      28171.25      29149.07       199.78 o                         
  -3   4   4      41583.61      43894.22       365.67 o                         
  -2   4   4      27730.41      28416.21       159.63 o                         
   0   4   4      64533.33      71628.84       452.35 o                         
   1   4   4      16039.16      16299.37        97.36 o                         
   2   4   4      32694.56      34207.02       193.42 o                         
   3   4   4      11015.04      10709.63       100.69 o                         
   4   4   4       9997.04      11236.29        63.47 o                         
   5   4   4       3426.48       3609.14        22.41 o                         
   6   4   4       4424.43       4390.47        25.75 o                         
   7   4   4       1471.59       1482.50        11.86 o                         
   8   4   4        949.43        956.10        10.52 o                         
   9   4   4        583.75        525.92         8.58 o                         
  10   4   4        420.84        415.17         9.20 o                         
  11   4   4        150.60        150.59         6.91 o                         
  12   4   4        109.71        105.58         5.69 o                         
  13   4   4        155.42        161.33        11.14 o                         
  14   4   4         77.73         72.95         9.25 o                         
  15   4   4         33.21         25.31        10.54 o                         
  16   4   4          0.20         -7.18         9.51 o                         
  17   4   4          0.08          2.77        10.12 o                         
 -18   5   4         65.50         70.62        10.85 o                         
 -17   5   4        201.43        230.60        16.81 o                         
 -16   5   4        170.15        176.44        12.65 o                         
 -15   5   4        332.55        365.49        22.89 o                         
 -14   5   4        403.12        439.19        16.55 o                         
 -13   5   4        407.37        463.65        12.05 o                         
 -12   5   4       1459.61       1471.41        18.66 o                         
 -11   5   4       2410.05       2352.29        22.50 o                         
 -10   5   4        225.27        234.18         7.48 o                         
  -9   5   4       3322.71       3296.39        29.28 o                         
  -8   5   4       1689.26       1675.95        12.26 o                         
  -7   5   4       2860.02       3042.53        20.48 o                         
  -6   5   4       1903.57       2068.85        15.57 o                         
  -5   5   4       2809.43       2839.30        36.77 o                         
  -4   5   4       1163.18       1155.85        20.82 o                         
  -3   5   4       3396.53       3924.75        33.58 o                         
  -2   5   4        649.40        572.32         7.27 o                         
  -1   5   4        119.93        161.99         5.07 o                         
   0   5   4          8.07          4.90         1.57 o                         
   1   5   4          2.23         -0.94         0.94 o                         
   2   5   4       1773.30       1654.99        10.73 o                         
   3   5   4          6.44          4.27         1.26 o                         
   4   5   4       1675.45       1761.47        11.63 o                         
   5   5   4       2238.58       2092.74        15.24 o                         
   6   5   4       2063.65       2218.06        16.42 o                         
   7   5   4       2090.16       2123.56        15.14 o                         
   8   5   4       2534.94       2448.50        17.42 o                         
   9   5   4       3816.71       3755.63        28.76 o                         
  10   5   4       2750.18       2669.49        29.67 o                         
  11   5   4       1341.04       1366.97        22.57 o                         
  12   5   4        460.85        488.40        12.13 o                         
  13   5   4        511.59        587.24        15.52 o                         
  14   5   4        601.28        650.61        19.22 o                         
  15   5   4        474.95        557.25        23.86 o                         
  16   5   4        192.59        194.06        26.99 o                         
  17   5   4        104.30         99.18        12.76 o                         
 -18   6   4          0.06         -7.62         7.62 o                         
 -17   6   4          0.27          1.61         8.44 o                         
 -16   6   4         11.44         27.60        11.39 o                         
 -15   6   4         29.68         44.82         7.25 o                         
 -14   6   4         29.48         34.83         4.86 o                         
 -13   6   4        126.74        118.51         6.60 o                         
 -12   6   4        227.57        221.79         6.88 o                         
 -11   6   4        509.51        502.54         8.44 o                         
 -10   6   4        106.74        108.24         7.33 o                         
  -9   6   4        460.76        450.82         6.38 o                         
  -8   6   4        911.77        797.40         9.91 o                         
  -7   6   4       1168.62       1117.83        13.47 o                         
  -6   6   4       1423.51       1513.88        15.65 o                         
  -5   6   4        198.38        208.00         5.74 o                         
  -4   6   4        332.38        364.08         9.29 o                         
  -3   6   4        720.33        836.27         9.98 o                         
  -2   6   4       7342.46       8257.78        53.11 o                         
  -1   6   4       5470.22       6181.93        35.46 o                         
   0   6   4      10005.93      11371.83        57.38 o                         
   1   6   4       1652.48       1593.68        10.93 o                         
   2   6   4       1112.44       1072.32         7.80 o                         
   3   6   4       6613.47       6909.41        38.05 o                         
   4   6   4       4392.74       4186.00        24.19 o                         
   5   6   4       4845.21       4889.84        31.45 o                         
   6   6   4       3666.26       3634.72        24.66 o                         
   7   6   4       1423.68       1355.15        11.89 o                         
   8   6   4       1431.16       1360.16        13.47 o                         
   9   6   4        143.42        117.18         4.44 o                         
  10   6   4        716.86        670.52        14.90 o                         
  11   6   4         74.13         55.97         5.26 o                         
  12   6   4         45.42         39.52         5.19 o                         
  13   6   4         37.64         37.05         6.33 o                         
  14   6   4          3.34          8.57         7.23 o                         
  15   6   4          0.38         17.64         8.17 o                         
  16   6   4          0.16         -8.56         8.56 o                         
  17   6   4          7.19         -5.21        29.10 o                         
 -18   7   4          0.09         -1.69        19.40 o                         
 -17   7   4          1.78        -10.97        16.87 o                         
 -16   7   4         12.36          2.86        13.08 o                         
 -15   7   4         64.70         56.18        12.53 o                         
 -14   7   4         39.32         40.61         6.82 o                         
 -13   7   4         52.34         58.88         6.39 o                         
 -12   7   4          7.58         14.69         5.24 o                         
 -11   7   4         14.47          3.56         6.09 o                         
 -10   7   4          3.71          4.19         6.58 o                         
  -9   7   4          1.07         -3.95         3.95 o                         
  -8   7   4         81.08         59.69         4.10 o                         
  -7   7   4        292.32        282.79         8.49 o                         
  -6   7   4         47.37         40.86         3.08 o                         
  -5   7   4         44.48         41.07         3.92 o                         
  -4   7   4        945.32        952.08        11.78 o                         
  -3   7   4        992.68        967.12        11.26 o                         
  -2   7   4        364.33        359.67         7.17 o                         
  -1   7   4       1729.16       1821.75        12.09 o                         
   0   7   4       3340.86       3734.39        20.33 o                         
   1   7   4        765.60        843.94         6.24 o                         
   2   7   4        291.57        310.10         6.54 o                         
   3   7   4         38.07         40.30         1.93 o                         
   4   7   4         17.48         12.13         1.63 o                         
   5   7   4         10.20          5.41         1.92 o                         
   6   7   4          3.15         11.34         2.16 o                         
   7   7   4        831.89        851.29        11.08 o                         
   8   7   4        196.64        224.55         6.79 o                         
   9   7   4         46.93         37.02         3.60 o                         
  10   7   4          9.67         12.59         4.20 o                         
  11   7   4         27.67         22.50         4.62 o                         
  12   7   4        110.93         96.97         6.11 o                         
  13   7   4         48.87         32.30         6.03 o                         
  14   7   4          6.38          3.95         6.90 o                         
  15   7   4          0.35          2.86         7.23 o                         
  16   7   4          0.85         -8.13         8.13 o                         
 -17   8   4          3.78          5.06        18.56 o                         
 -16   8   4          5.27         -7.59        11.93 o                         
 -15   8   4          6.84         15.54        18.14 o                         
 -14   8   4         69.87         62.24        12.17 o                         
 -13   8   4        131.27        125.62        10.64 o                         
 -12   8   4        255.42        274.52        30.15 o                         
 -11   8   4        400.84        365.44        13.09 o                         
 -10   8   4        753.57        675.69        14.13 o                         
  -9   8   4        546.09        537.27        14.61 o                         
  -8   8   4       1221.19       1142.95        14.78 o                         
  -7   8   4        267.42        266.21        10.68 o                         
  -6   8   4        230.64        231.17         9.28 o                         
  -5   8   4       1807.74       1749.30        20.51 o                         
  -4   8   4       2136.88       2381.00        22.34 o                         
  -3   8   4       2185.72       2487.52        22.77 o                         
  -2   8   4       1436.07       1438.19        14.18 o                         
  -1   8   4       2825.37       2807.31        16.58 o                         
   0   8   4       3228.38       3182.36        16.99 o                         
   1   8   4       2642.53       2491.51        14.51 o                         
   2   8   4       4828.57       5028.84        30.14 o                         
   3   8   4       4316.32       4455.40        25.75 o                         
   4   8   4       6234.08       6122.26        34.25 o                         
   5   8   4       2198.47       2142.30        15.77 o                         
   6   8   4       2339.77       2358.48        20.08 o                         
   7   8   4       2074.15       1973.61        18.62 o                         
   8   8   4       1829.24       1741.08        16.60 o                         
   9   8   4        640.26        626.73         9.40 o                         
  10   8   4        464.04        438.95        14.82 o                         
  11   8   4        249.69        248.20         9.32 o                         
  12   8   4         74.07         70.32         6.44 o                         
  13   8   4         51.21         32.98         5.78 o                         
  14   8   4         32.78         43.30         7.42 o                         
  15   8   4          7.78         11.90        12.55 o                         
  16   8   4          0.01         -6.28         8.44 o                         
 -17   9   4         70.83         82.67        22.78 o                         
 -16   9   4        138.51        123.37        16.70 o                         
 -15   9   4        207.49        199.75        17.27 o                         
 -14   9   4        263.11        283.67        14.70 o                         
 -13   9   4        426.21        456.10        14.18 o                         
 -12   9   4        545.79        566.77        21.72 o                         
 -11   9   4        410.95        443.70        12.14 o                         
 -10   9   4        784.89        841.20        14.34 o                         
  -9   9   4        618.15        652.49        12.69 o                         
  -8   9   4        498.74        461.91         8.04 o                         
  -7   9   4       1213.10       1238.75        15.89 o                         
  -6   9   4        609.34        536.75         9.97 o                         
  -5   9   4       1243.13       1235.99        20.57 o                         
  -4   9   4        628.06        554.87         9.38 o                         
  -3   9   4       1065.20       1044.91        25.51 o                         
  -2   9   4        131.04        146.93         7.62 o                         
  -1   9   4         69.12         83.37         2.22 o                         
   0   9   4          5.76          8.96         1.37 o                         
   1   9   4        719.13        717.82         5.81 o                         
   2   9   4          2.98          1.35         1.24 o                         
   3   9   4          1.91         -1.24         1.24 o                         
   4   9   4        292.97        291.77         6.10 o                         
   5   9   4        257.47        273.39         7.27 o                         
   6   9   4       1560.32       1444.73        22.98 o                         
   7   9   4        192.23        185.92         7.58 o                         
   8   9   4        221.88        201.79         9.74 o                         
   9   9   4        555.19        521.48        13.41 o                         
  10   9   4        448.83        427.41        13.19 o                         
  11   9   4        588.05        585.52        15.49 o                         
  12   9   4        405.43        393.25        16.13 o                         
  13   9   4        336.31        369.76        17.24 o                         
  14   9   4        332.12        476.07        42.60 o                         
  15   9   4        177.88        205.19        21.09 o                         
  16   9   4         66.89         92.33        15.51 o                         
 -17  10   4          4.21         -9.49        13.08 o                         
 -16  10   4          2.99        -12.53        12.53 o                         
 -15  10   4          2.37        -11.89        11.89 o                         
 -14  10   4          0.07        -10.74        10.74 o                         
 -13  10   4         36.21         21.24         7.01 o                         
 -12  10   4         42.01         25.29         5.65 o                         
 -11  10   4        104.82        101.51         8.55 o                         
 -10  10   4        286.43        253.59        11.84 o                         
  -9  10   4        569.99        519.38        23.31 o                         
  -8  10   4        381.94        314.17         9.81 o                         
  -7  10   4        362.98        316.06         8.48 o                         
  -6  10   4       1702.99       1546.02        16.77 o                         
  -5  10   4       2899.58       2640.09        22.56 o                         
  -4  10   4       3573.45       3578.41        29.35 o                         
  -3  10   4       3947.88       3658.87        28.96 o                         
  -2  10   4       4939.21       4822.96        33.57 o                         
  -1  10   4       5207.04       5016.96        32.58 o                         
   0  10   4       2587.66       2471.73        14.72 o                         
   1  10   4       3366.99       3282.99        18.72 o                         
   2  10   4       2654.77       2489.56        17.44 o                         
   3  10   4       1165.57       1081.15        13.23 o                         
   4  10   4       1693.68       1696.83        18.74 o                         
   5  10   4        583.22        585.96        10.14 o                         
   6  10   4         18.84          8.66         3.58 o                         
   7  10   4        220.44        188.04         7.82 o                         
   8  10   4        426.44        414.97        11.96 o                         
   9  10   4        222.54        204.88         9.64 o                         
  10  10   4        129.28        111.92         8.40 o                         
  11  10   4         34.39         20.39         5.81 o                         
  12  10   4         49.79         62.89         8.18 o                         
  13  10   4         95.31        103.09        11.97 o                         
  14  10   4         52.83         67.61        13.50 o                         
  15  10   4         35.67         41.59        13.68 o                         
 -16  11   4          1.13         -2.53        12.53 o                         
 -15  11   4          0.25        -11.93        11.93 o                         
 -14  11   4         17.22         -1.27        11.33 o                         
 -13  11   4         31.73         12.48        11.39 o                         
 -12  11   4          0.01         -5.77         5.77 o                         
 -11  11   4          4.27         -4.47         4.47 o                         
 -10  11   4         22.75         13.21         5.29 o                         
  -9  11   4         84.69         71.51         6.09 o                         
  -8  11   4         34.26         38.69         9.01 o                         
  -7  11   4         16.89         14.20         4.73 o                         
  -6  11   4        139.11        129.52         5.72 o                         
  -5  11   4        114.68        110.46         5.66 o                         
  -4  11   4        341.23        345.87         9.09 o                         
  -3  11   4        108.25         85.48         3.88 o                         
  -2  11   4          7.19          0.32         2.51 o                         
  -1  11   4         33.23         26.23         3.24 o                         
   0  11   4          7.05         -2.13         2.54 o                         
   1  11   4          0.12         -2.83         2.83 o                         
   2  11   4        417.87        452.83        10.31 o                         
   3  11   4        478.34        440.40         8.40 o                         
   4  11   4        102.09         99.56         8.40 o                         
   5  11   4        356.88        380.90        15.40 o                         
   6  11   4          0.21         -3.68         3.68 o                         
   7  11   4         54.56         43.15         5.03 o                         
   8  11   4        164.75        162.14         9.09 o                         
   9  11   4         90.31         69.35         7.26 o                         
  10  11   4         28.44         23.35         6.54 o                         
  11  11   4          2.69         -5.91         7.02 o                         
  12  11   4          5.43          3.03         8.27 o                         
  13  11   4          1.53          5.06         8.42 o                         
  14  11   4          9.37         19.57         9.83 o                         
  15  11   4          2.14         10.97        17.72 o                         
 -16  12   4          1.12          9.28        17.72 o                         
 -15  12   4          4.09         16.87        17.72 o                         
 -14  12   4          0.27         11.81        16.87 o                         
 -13  12   4          7.92          5.91        15.18 o                         
 -12  12   4          0.30        -11.81        13.50 o                         
 -11  12   4         52.48         46.66         9.49 o                         
 -10  12   4          4.44         -7.41         7.41 o                         
  -9  12   4        138.47        153.59        15.50 o                         
  -8  12   4        367.13        397.41        17.28 o                         
  -7  12   4        446.41        448.22        14.04 o                         
  -6  12   4        823.29        864.13        16.59 o                         
  -5  12   4       1540.55       1637.30        19.68 o                         
  -4  12   4       2122.42       2121.62        25.41 o                         
  -3  12   4       2313.21       2397.62        25.97 o                         
  -2  12   4       2512.80       2616.98        23.82 o                         
  -1  12   4       2010.46       2022.65        18.89 o                         
   0  12   4       1139.84       1229.75        16.88 o                         
   1  12   4       2124.95       2228.97        14.97 o                         
   2  12   4       1162.75       1158.59        22.91 o                         
   3  12   4       1034.62       1063.93        22.03 o                         
   4  12   4        307.10        294.25        20.72 o                         
   5  12   4        311.31        308.87         9.91 o                         
   6  12   4        510.85        511.81        12.27 o                         
   7  12   4        506.70        494.59        14.46 o                         
   8  12   4          4.58          0.06         5.52 o                         
   9  12   4          9.37         14.89         9.48 o                         
  10  12   4         23.12         11.39         7.48 o                         
  11  12   4         22.67         17.88         8.42 o                         
  12  12   4         18.00         19.80         9.05 o                         
  13  12   4          0.90          9.13        18.56 o                         
  14  12   4          0.62          9.56         9.96 o                         
 -15  13   4         94.17        121.48        22.78 o                         
 -14  13   4        118.94        110.51        21.09 o                         
 -13  13   4         96.65         86.05        19.40 o                         
 -12  13   4        231.90        237.05        23.62 o                         
 -11  13   4        259.82        320.56        31.21 o                         
 -10  13   4        254.82        250.48        15.12 o                         
  -9  13   4        368.01        362.39        17.96 o                         
  -8  13   4        540.64        545.28        18.72 o                         
  -7  13   4        188.05        190.23         9.75 o                         
  -6  13   4        509.75        503.48        13.83 o                         
  -5  13   4        416.56        462.29        12.88 o                         
  -4  13   4        917.54        993.16        17.78 o                         
  -3  13   4        841.84        871.89        14.30 o                         
  -2  13   4        153.92        133.89         6.14 o                         
  -1  13   4          5.53         -3.28         3.28 o                         
   0  13   4        100.38         90.08         4.00 o                         
   1  13   4          0.62         -2.32         2.32 o                         
   2  13   4         44.58         32.29         3.98 o                         
   3  13   4         62.92         65.39         5.92 o                         
   4  13   4        185.92        193.75        11.60 o                         
   5  13   4        709.81        726.14        17.19 o                         
   6  13   4        690.45        721.10        14.65 o                         
   7  13   4        722.71        785.80        47.22 o                         
   8  13   4        597.27        637.88        43.51 o                         
   9  13   4        344.29        367.12        44.71 o                         
  10  13   4        295.92        329.00        17.62 o                         
  11  13   4        324.87        374.11        60.32 o                         
  12  13   4        308.14        365.94        58.21 o                         
  13  13   4        180.97        177.74        36.27 o                         
 -14  14   4          7.09         14.34        17.72 o                         
 -13  14   4         44.22         51.46        18.56 o                         
 -12  14   4        145.37        124.85        20.25 o                         
 -11  14   4        136.46        141.72        19.40 o                         
 -10  14   4        199.42        205.84        20.25 o                         
  -9  14   4        421.97        451.73        49.35 o                         
  -8  14   4        277.02        238.63        14.00 o                         
  -7  14   4        543.73        554.61        18.81 o                         
  -6  14   4        495.67        500.34        14.60 o                         
  -5  14   4        542.55        544.87        14.13 o                         
  -4  14   4        617.74        650.04        14.61 o                         
  -3  14   4        580.13        615.58        17.66 o                         
  -2  14   4       1211.80       1276.41        17.18 o                         
  -1  14   4        792.93        830.72        15.08 o                         
   0  14   4        967.62        982.71        11.39 o                         
   1  14   4       1280.88       1315.26        32.39 o                         
   2  14   4       1052.54       1192.30        22.99 o                         
   3  14   4       2164.84       2278.53        31.17 o                         
   4  14   4       1398.30       1504.02        24.53 o                         
   5  14   4       1551.04       1699.38        27.49 o                         
   6  14   4       1568.27       1648.87        42.13 o                         
   7  14   4        974.83       1043.27        48.57 o                         
   8  14   4        680.94        713.16        39.69 o                         
   9  14   4        168.94        162.91        12.73 o                         
  10  14   4        139.95        112.05        10.60 o                         
  11  14   4        136.69        102.09        17.72 o                         
  12  14   4         45.85         35.43         9.83 o                         
  13  14   4         27.19         23.45         9.83 o                         
 -13  15   4          7.49         38.80        17.72 o                         
 -12  15   4          7.96          0.00        15.18 o                         
 -11  15   4         37.39         30.37        16.03 o                         
 -10  15   4         42.48         47.24        16.03 o                         
  -9  15   4         75.57         66.50        11.62 o                         
  -8  15   4         73.37         52.01        14.76 o                         
  -7  15   4        188.44        147.77        12.73 o                         
  -6  15   4         70.84         50.06         7.62 o                         
  -5  15   4        109.98         81.71         7.71 o                         
  -4  15   4        230.38        167.40         6.89 o                         
  -3  15   4        210.03        159.17         7.42 o                         
  -2  15   4          2.14         -4.66         4.66 o                         
  -1  15   4         56.40         41.61         3.84 o                         
   0  15   4         96.61         88.01         8.51 o                         
   1  15   4         50.00         32.75         7.69 o                         
   2  15   4         53.77         55.77         5.91 o                         
   3  15   4         25.12         26.96         5.82 o                         
   4  15   4         45.94         56.41        10.31 o                         
   5  15   4         78.99         80.83         7.92 o                         
   6  15   4        143.42        146.16        28.29 o                         
   7  15   4         14.87         24.57         6.19 o                         
   8  15   4          7.26         16.09         8.86 o                         
   9  15   4         32.89         31.20         7.92 o                         
  10  15   4         10.30          7.07         7.92 o                         
  11  15   4         30.12         21.31         8.56 o                         
  12  15   4         20.75         21.09         8.89 o                         
 -13  16   4          3.92         12.65        18.56 o                         
 -12  16   4          0.47         10.12        16.87 o                         
 -11  16   4          2.72         14.34        16.87 o                         
 -10  16   4          0.00         33.74        16.03 o                         
  -9  16   4          3.14         26.15        15.18 o                         
  -8  16   4          0.14         -3.32         8.89 o                         
  -7  16   4         13.12         -9.70         9.70 o                         
  -6  16   4         22.05          8.82         6.78 o                         
  -5  16   4          0.20         -5.36         5.36 o                         
  -4  16   4          4.37         -2.72         5.18 o                         
  -3  16   4          0.21         -5.11         5.11 o                         
  -2  16   4          0.06         -5.06         5.06 o                         
  -1  16   4          0.66          1.81         3.69 o                         
   0  16   4         18.56          8.44         8.44 o                         
   1  16   4         44.15         41.58         7.69 o                         
   2  16   4          6.28          7.12         6.65 o                         
   3  16   4         37.84         39.68         6.12 o                         
   4  16   4         19.27         10.70         5.95 o                         
   5  16   4         77.33         60.89         7.67 o                         
   6  16   4         17.98         19.45         8.74 o                         
   7  16   4         59.90         53.66         7.79 o                         
   8  16   4          9.29         -4.85         6.51 o                         
   9  16   4         16.99         15.34         7.27 o                         
  10  16   4         21.47         24.60         8.03 o                         
  11  16   4         20.21         16.60         8.56 o                         
 -11  17   4         65.31         85.20        20.25 o                         
 -10  17   4         90.56        102.07        20.25 o                         
  -9  17   4         80.32        125.69        19.40 o                         
  -8  17   4         77.04         76.77        16.03 o                         
  -7  17   4        122.28        121.36        12.22 o                         
  -6  17   4         97.31         96.18        17.72 o                         
  -5  17   4        110.15        105.66         9.42 o                         
  -4  17   4         70.44         62.50         8.53 o                         
  -3  17   4         24.57         36.86         5.52 o                         
  -2  17   4          4.53          3.95         4.36 o                         
  -1  17   4          0.08          3.37         8.44 o                         
   0  17   4         25.99         30.37        10.97 o                         
   1  17   4          4.37          8.01         8.86 o                         
   2  17   4         14.86         26.24         8.63 o                         
   3  17   4         65.74         55.36         6.44 o                         
   4  17   4         20.71         18.51         6.44 o                         
   5  17   4         35.40         20.98         7.27 o                         
   6  17   4         59.29         51.22         8.10 o                         
   7  17   4         59.80         40.66         7.65 o                         
   8  17   4         65.07         54.42         8.56 o                         
   9  17   4         35.56         22.32         7.37 o                         
  10  17   4         36.10         34.76         8.68 o                         
 -10  18   4         69.90         59.05        19.40 o                         
  -9  18   4         81.45         84.36        19.40 o                         
  -8  18   4         70.12         77.61        17.72 o                         
  -7  18   4        118.53        141.72        17.72 o                         
  -6  18   4        226.37        284.29        26.99 o                         
  -5  18   4        403.73        492.06        20.67 o                         
  -4  18   4        566.26        658.14        20.25 o                         
  -3  18   4        590.09        670.21        14.88 o                         
  -2  18   4        730.64        846.88        22.68 o                         
  -1  18   4        448.07        470.32        18.98 o                         
   0  18   4        445.99        523.02        27.84 o                         
   1  18   4        415.63        452.16        28.68 o                         
   2  18   4        321.39        357.68        27.84 o                         
   3  18   4        262.28        265.97        21.82 o                         
   4  18   4        149.70        141.82         9.66 o                         
   5  18   4        161.47        151.23        11.29 o                         
   6  18   4        113.38        103.83         9.12 o                         
   7  18   4         65.07         62.64         8.42 o                         
   8  18   4         52.70         47.84         7.92 o                         
   9  18   4         34.97         34.39         7.92 o                         
  -9  19   4          6.07        -15.18        15.18 o                         
  -8  19   4         11.63          9.28        15.18 o                         
  -7  19   4          2.55         -7.59        13.50 o                         
  -6  19   4          0.18        -10.97        10.97 o                         
  -5  19   4          0.27         -5.06        10.12 o                         
  -4  19   4          6.25          7.33         5.32 o                         
  -3  19   4          7.55          6.78         7.30 o                         
  -2  19   4          0.04          0.44        13.92 o                         
  -1  19   4          0.08         -8.44         9.28 o                         
   0  19   4          7.53          5.06        12.65 o                         
   1  19   4         21.77          5.91        12.65 o                         
   2  19   4         21.64         -3.37        12.65 o                         
   3  19   4          6.62        -11.81        11.81 o                         
   4  19   4          0.06        -12.65        12.65 o                         
   5  19   4          2.37         -4.22         7.59 o                         
   6  19   4         25.34          8.15         8.44 o                         
   7  19   4         28.97         11.81        10.54 o                         
  -7  20   4          0.82        -11.81        11.81 o                         
  -6  20   4          0.21        -10.12        10.12 o                         
  -5  20   4          1.22         -8.44         8.44 o                         
  -4  20   4          5.17          8.77         6.62 o                         
  -3  20   4          1.78         -4.36         7.59 o                         
  -2  20   4          7.70          4.89         7.17 o                         
  -1  20   4          5.18         -3.64         7.44 o                         
   0  20   4         20.09          3.63         7.69 o                         
   1  20   4          5.92         -4.48         7.69 o                         
   2  20   4          0.78        -11.81        11.81 o                         
   3  20   4          0.05          0.84        13.50 o                         
   4  20   4          2.32         -5.06        17.72 o                         
   5  20   4          0.78         -5.37         5.37 o                         
  -3  21   4          5.87          7.28         7.65 o                         
  -2  21   4         14.86         17.26         8.29 o                         
  -1  21   4         29.07         34.19         8.95 o                         
   0  21   4         17.16         27.24         9.23 o                         
   1  21   4          0.04         -6.90         8.29 o                         
   2  21   4          1.43        -11.39        11.39 o                         
 -19   1   5          3.28          3.10        11.02 o                         
 -18   1   5          0.22         14.67        10.69 o                         
 -17   1   5          0.38          1.34        10.09 o                         
 -16   1   5          9.56         -9.23         9.23 o                         
 -15   1   5         39.67         34.42         7.76 o                         
 -14   1   5         56.90         37.41         6.17 o                         
 -13   1   5        107.91        101.04         6.93 o                         
 -12   1   5        518.22        512.94        11.43 o                         
 -11   1   5       1128.14        967.36        25.30 o                         
 -10   1   5        618.09        537.72         8.15 o                         
  -9   1   5       2734.14       2632.40        20.74 o                         
  -8   1   5       2321.59       2148.05        17.28 o                         
  -7   1   5       2490.21       2685.38        20.24 o                         
  -6   1   5       1629.26       1382.40        12.52 o                         
  -5   1   5       5448.27       5546.53        36.74 o                         
  -4   1   5       2415.83       2951.53        22.03 o                         
  -3   1   5        668.95       1043.61        11.44 o                         
  -2   1   5       5278.69       5715.60        43.73 o                         
  -1   1   5        107.61         33.36         2.09 o                         
   0   1   5       3921.77       4874.10        29.75 o                         
   1   1   5      10267.19      10969.40        52.70 o                         
   2   1   5       3226.00       3520.58        18.38 o                         
   3   1   5       8043.06       8959.51        44.01 o                         
   4   1   5      10544.91      11882.88        60.63 o                         
   5   1   5       2445.30       2320.64        14.99 o                         
   6   1   5       4179.03       4380.47        29.07 o                         
   7   1   5       3981.14       3987.89        27.39 o                         
   8   1   5       2460.82       2496.23        19.22 o                         
   9   1   5       1946.93       1960.81        16.76 o                         
  10   1   5       1240.68       1146.66        13.51 o                         
  11   1   5        340.11        310.85         9.95 o                         
  12   1   5        135.49        125.69         6.63 o                         
  13   1   5         70.33         51.07         6.40 o                         
  14   1   5         37.63         32.75         7.95 o                         
  15   1   5          7.55          7.80         8.16 o                         
  16   1   5          0.06        -10.15        10.69 o                         
  17   1   5          0.00        -10.74        10.74 o                         
 -19   2   5         80.22         93.25        20.25 o                         
 -18   2   5        106.49        117.30        13.33 o                         
 -17   2   5        211.70        241.63        41.34 o                         
 -16   2   5        214.72        200.11        14.39 o                         
 -15   2   5        396.92        422.49        17.93 o                         
 -14   2   5        499.34        588.12        17.27 o                         
 -13   2   5        766.31        800.53        23.71 o                         
 -12   2   5       3508.74       3530.86        33.44 o                         
 -11   2   5        662.23        666.34        15.08 o                         
 -10   2   5        816.04        899.03        11.45 o                         
  -9   2   5       3345.95       3350.75        27.33 o                         
  -8   2   5       2649.24       2790.93        23.08 o                         
  -7   2   5       3673.18       3934.83        28.11 o                         
  -6   2   5       1600.42       1418.80        13.01 o                         
  -5   2   5        805.10        773.67         8.95 o                         
  -4   2   5       2174.85       2417.72        20.62 o                         
  -3   2   5        990.69        974.83        10.52 o                         
  -2   2   5         12.15         15.23         1.63 o                         
  -1   2   5        654.32        812.96         6.87 o                         
   0   2   5       1444.65       1617.26        10.02 o                         
   1   2   5       1576.52       1788.37         9.78 o                         
   2   2   5        301.74        335.41         3.59 o                         
   3   2   5       3020.95       3161.76        17.04 o                         
   4   2   5       5005.96       5296.78        28.50 o                         
   5   2   5       2810.21       3136.56        18.34 o                         
   6   2   5       2206.11       2237.30        15.70 o                         
   7   2   5       1701.15       1833.11        13.94 o                         
   8   2   5       2050.33       2076.85        16.63 o                         
   9   2   5       1381.84       1395.74        14.29 o                         
  10   2   5       1962.08       1948.79        18.46 o                         
  11   2   5       1320.26       1351.65        18.05 o                         
  12   2   5        516.50        549.42        12.43 o                         
  13   2   5        711.38        700.50        16.09 o                         
  14   2   5        655.69        711.07        34.22 o                         
  15   2   5        438.36        487.22        21.16 o                         
  16   2   5        196.53        170.09        15.47 o                         
  17   2   5        138.09        145.68        14.91 o                         
 -19   3   5          2.24         -2.74        10.30 o                         
 -18   3   5          0.05          0.84        10.12 o                         
 -17   3   5          1.53         -0.08        22.36 o                         
 -16   3   5         33.42          2.71         9.51 o                         
 -15   3   5         14.31         23.74         7.45 o                         
 -14   3   5         19.55         32.11         6.25 o                         
 -13   3   5          2.60          2.97         5.14 o                         
 -12   3   5        291.90        286.81         9.95 o                         
 -11   3   5         38.71         39.93         5.34 o                         
 -10   3   5        295.64        285.82         6.34 o                         
  -9   3   5        713.44        676.50         8.36 o                         
  -8   3   5       2716.14       2880.76        20.36 o                         
  -7   3   5       5414.38       5427.19        36.89 o                         
  -6   3   5       4245.74       4329.78        29.73 o                         
  -5   3   5       6727.91       7033.73        49.43 o                         
  -4   3   5       6838.35       6560.37        46.05 o                         
  -3   3   5      24031.92      26854.37       186.86 o                         
  -2   3   5      17535.50      18185.54       124.94 o                         
  -1   3   5      19692.65      19551.08       125.34 o                         
   0   3   5      27232.88      28265.19       160.72 o                         
   1   3   5       3717.77       3637.70        20.71 o                         
   2   3   5      17406.62      19164.60       108.09 o                         
   3   3   5      29269.90      30196.70       155.42 o                         
   4   3   5       8380.62       8935.61        44.21 o                         
   5   3   5       4241.99       4770.91        26.36 o                         
   6   3   5       1989.30       1996.69        13.70 o                         
   7   3   5       3179.69       3330.42        19.87 o                         
   8   3   5        299.28        327.85         5.63 o                         
   9   3   5       1251.74       1261.49        13.44 o                         
  10   3   5        984.99        960.05        13.22 o                         
  11   3   5        151.77        154.06         6.59 o                         
  12   3   5         61.03         59.31         5.32 o                         
  13   3   5         65.37         62.35         7.00 o                         
  14   3   5         29.41         44.30         8.16 o                         
  15   3   5         59.17         50.94        11.75 o                         
  16   3   5          0.03         -8.56        10.32 o                         
  17   3   5          4.14         -7.03        10.54 o                         
 -18   4   5         21.39         16.31        10.30 o                         
 -17   4   5         43.22         41.44        11.81 o                         
 -16   4   5          6.04         -5.38         9.70 o                         
 -15   4   5         16.48         17.43         7.26 o                         
 -14   4   5         58.24         55.97         6.45 o                         
 -13   4   5        273.81        256.28        14.42 o                         
 -12   4   5        654.24        649.90        16.31 o                         
 -11   4   5          9.97         14.79         3.39 o                         
 -10   4   5        324.96        288.93         6.76 o                         
  -9   4   5          1.50         -2.01         2.01 o                         
  -8   4   5        766.61        713.98         7.62 o                         
  -7   4   5        128.66        102.97         3.47 o                         
  -6   4   5        166.88        127.87         3.68 o                         
  -5   4   5        178.24        235.00         4.31 o                         
  -4   4   5        497.32        506.97         9.37 o                         
  -3   4   5          4.78         -1.61         2.55 o                         
  -2   4   5        157.67        201.42         4.63 o                         
  -1   4   5        165.10        231.55         3.28 o                         
   0   4   5       1700.96       1850.04        12.94 o                         
   1   4   5         75.70         89.57         3.12 o                         
   2   4   5          0.49         -0.02         0.92 o                         
   3   4   5       1706.34       1919.65        13.85 o                         
   4   4   5        116.35        170.96         4.65 o                         
   5   4   5         26.46         18.83         1.86 o                         
   6   4   5        254.77        282.67         4.86 o                         
   7   4   5         94.39        106.19         3.31 o                         
   8   4   5          0.39          0.58         1.50 o                         
   9   4   5        583.61        606.13        12.39 o                         
  10   4   5        136.40        122.40         5.64 o                         
  11   4   5        154.07        136.25         6.10 o                         
  12   4   5         31.09         28.01         5.83 o                         
  13   4   5        114.62        106.60         7.85 o                         
  14   4   5         40.16         48.41        14.00 o                         
  15   4   5         47.04         44.54        11.15 o                         
  16   4   5         70.93         69.59        11.96 o                         
  17   4   5          1.03          3.30        10.30 o                         
 -18   5   5          0.01          4.83         9.19 o                         
 -17   5   5          4.02          5.44         8.79 o                         
 -16   5   5          8.79         10.54         8.68 o                         
 -15   5   5         22.91         37.32         6.75 o                         
 -14   5   5         22.23         21.90         5.82 o                         
 -13   5   5          6.84         15.48         8.65 o                         
 -12   5   5          0.02         24.06         5.25 o                         
 -11   5   5        180.85        184.84         6.39 o                         
 -10   5   5        278.56        266.17         6.18 o                         
  -9   5   5        338.13        307.94         5.33 o                         
  -8   5   5         74.30         65.24         3.99 o                         
  -7   5   5        283.41        240.85         4.46 o                         
  -6   5   5       2711.75       2550.21        18.70 o                         
  -5   5   5       1361.35       1436.45        12.07 o                         
  -4   5   5       6962.20       6650.71        42.95 o                         
  -3   5   5         79.94         17.33         1.45 o                         
  -2   5   5        707.15        593.22         5.15 o                         
  -1   5   5       7657.43       7089.29        40.31 o                         
   0   5   5       5097.77       4441.33        28.08 o                         
   1   5   5       1429.13       1422.56        10.26 o                         
   2   5   5       1252.89       1328.78        10.55 o                         
   3   5   5       1671.21       1472.27        10.82 o                         
   4   5   5       1705.08       1667.96        12.19 o                         
   5   5   5        518.13        536.33         7.88 o                         
   6   5   5         48.06         31.34         2.39 o                         
   7   5   5        570.63        568.13         6.73 o                         
   8   5   5         21.37         33.85         3.56 o                         
   9   5   5         43.53         54.93         4.98 o                         
  10   5   5         29.65         30.63         3.97 o                         
  11   5   5          0.14          2.26         4.21 o                         
  12   5   5         45.99         34.34         5.95 o                         
  13   5   5         13.06         18.81         6.00 o                         
  14   5   5         21.50         52.96         8.68 o                         
  15   5   5          1.65          3.72         9.68 o                         
  16   5   5          1.30         -5.91        13.92 o                         
 -18   6   5         29.85         33.28         8.44 o                         
 -17   6   5        115.99        117.10        16.03 o                         
 -16   6   5        232.97        264.18        36.27 o                         
 -15   6   5        285.16        335.11        15.34 o                         
 -14   6   5        353.39        442.57        17.78 o                         
 -13   6   5        170.51        256.65        17.11 o                         
 -12   6   5        812.83        878.25        26.57 o                         
 -11   6   5        535.32        550.52        10.17 o                         
 -10   6   5        985.27       1024.76        10.57 o                         
  -9   6   5       1196.81       1210.03        10.67 o                         
  -8   6   5       1490.65       1425.01        19.53 o                         
  -7   6   5       1650.35       1651.81        20.80 o                         
  -6   6   5       1552.64       1565.02        19.36 o                         
  -5   6   5       2326.72       2247.60        28.19 o                         
  -4   6   5        242.12        217.19         5.37 o                         
  -3   6   5        173.62        200.74         5.09 o                         
  -2   6   5       1405.12       1499.50        11.38 o                         
  -1   6   5        606.09        592.16         5.34 o                         
   0   6   5        396.72        343.66         4.19 o                         
   1   6   5          0.64          0.69         0.76 o                         
   2   6   5          0.26         11.53         1.39 o                         
   3   6   5        617.19        656.77         5.69 o                         
   4   6   5        475.72        458.58         5.13 o                         
   5   6   5       2845.35       2622.39        17.50 o                         
   6   6   5       1276.22       1209.28        12.08 o                         
   7   6   5       1049.12       1029.72        10.27 o                         
   8   6   5        985.76        953.86        14.59 o                         
   9   6   5       1374.89       1397.75        20.94 o                         
  10   6   5       1100.01       1157.16        16.71 o                         
  11   6   5        500.38        516.76        12.14 o                         
  12   6   5        632.98        681.08        16.14 o                         
  13   6   5        392.94        421.95        19.48 o                         
  14   6   5        477.09        533.76        19.03 o                         
  15   6   5        257.90        292.80        18.01 o                         
  16   6   5         38.16         41.10        10.60 o                         
 -18   7   5          0.04          8.44        19.40 o                         
 -17   7   5          1.26        -16.87        16.87 o                         
 -16   7   5         13.40         10.85        13.33 o                         
 -15   7   5          0.31         -2.67        10.69 o                         
 -14   7   5         93.77         81.03         9.13 o                         
 -13   7   5        315.57        313.14        23.82 o                         
 -12   7   5        546.77        549.44        28.57 o                         
 -11   7   5       1014.20       1013.06        17.96 o                         
 -10   7   5       1612.49       1534.24        22.46 o                         
  -9   7   5       1974.53       1851.29        19.67 o                         
  -8   7   5       1607.26       1444.50        20.14 o                         
  -7   7   5       3906.00       3901.87        43.59 o                         
  -6   7   5       6075.12       6060.82        56.48 o                         
  -5   7   5       3826.57       3445.80        42.79 o                         
  -4   7   5       6719.67       6735.62        53.37 o                         
  -3   7   5         39.81         28.42         2.10 o                         
  -2   7   5       1290.63       1056.24         7.85 o                         
  -1   7   5       4235.89       4146.99        26.32 o                         
   0   7   5         38.66         44.26         2.02 o                         
   1   7   5       4057.24       3604.22        31.13 o                         
   2   7   5       5651.48       5332.40        30.16 o                         
   3   7   5      10061.71      10315.38        55.90 o                         
   4   7   5       9361.80       9280.20        53.32 o                         
   5   7   5       6444.48       6366.17        37.80 o                         
   6   7   5       3313.64       3290.63        23.07 o                         
   7   7   5       3632.36       3561.92        26.94 o                         
   8   7   5       3426.74       3321.87        33.70 o                         
   9   7   5       1736.18       1716.97        22.69 o                         
  10   7   5        977.07        905.75        14.67 o                         
  11   7   5        518.23        473.16        13.15 o                         
  12   7   5        237.54        200.41         9.40 o                         
  13   7   5        171.33        139.47         9.62 o                         
  14   7   5         26.81         29.83         8.08 o                         
  15   7   5         39.44         40.57         8.33 o                         
  16   7   5          0.40         -8.13         8.13 o                         
 -17   8   5         41.77         26.15        19.40 o                         
 -16   8   5         53.49         34.66        15.61 o                         
 -15   8   5         34.06         26.57        13.08 o                         
 -14   8   5        120.93        135.23        11.86 o                         
 -13   8   5         82.14         77.57         8.58 o                         
 -12   8   5         62.53         60.55         8.69 o                         
 -11   8   5        320.08        327.67        16.31 o                         
 -10   8   5         94.17         89.91         6.34 o                         
  -9   8   5         82.03         84.62         7.69 o                         
  -8   8   5       1572.68       1540.52        28.94 o                         
  -7   8   5       1567.76       1510.92        20.64 o                         
  -6   8   5       2136.93       2160.18        26.04 o                         
  -5   8   5        676.83        670.69        11.81 o                         
  -4   8   5       1810.33       1700.90        18.67 o                         
  -3   8   5         79.04         57.00         3.21 o                         
  -2   8   5         33.66         37.85         5.48 o                         
  -1   8   5        284.08        250.56         7.92 o                         
   0   8   5        137.27        127.64         5.01 o                         
   1   8   5        324.04        271.50         3.58 o                         
   2   8   5          0.26          1.07         1.21 o                         
   3   8   5       1232.53       1201.05         9.46 o                         
   4   8   5       1827.10       1714.74        11.79 o                         
   5   8   5        680.06        742.51         7.11 o                         
   6   8   5        966.10       1011.01        12.92 o                         
   7   8   5         91.83         73.45         5.61 o                         
   8   8   5         99.27        104.81         4.51 o                         
   9   8   5        758.96        716.85        16.91 o                         
  10   8   5        196.59        194.59         8.30 o                         
  11   8   5        150.05        136.48         6.70 o                         
  12   8   5         80.17         66.67         6.00 o                         
  13   8   5        155.69        138.26         8.95 o                         
  14   8   5        181.55        184.12        11.76 o                         
  15   8   5        104.47         98.64         9.76 o                         
  16   8   5         18.56          7.22         7.68 o                         
 -17   9   5          0.94         -2.53        19.40 o                         
 -16   9   5          0.68        -12.22        12.22 o                         
 -15   9   5          1.16         -8.86        11.33 o                         
 -14   9   5          2.55         -8.87         8.87 o                         
 -13   9   5          3.11          8.17         7.54 o                         
 -12   9   5          1.29          2.81         7.55 o                         
 -11   9   5         38.89         22.42         7.00 o                         
 -10   9   5         20.49         24.45         7.60 o                         
  -9   9   5         15.48         14.90         6.82 o                         
  -8   9   5         92.69         85.34         5.61 o                         
  -7   9   5        149.81        101.37         5.80 o                         
  -6   9   5         91.57         70.33         6.00 o                         
  -5   9   5         81.03         74.57         5.02 o                         
  -4   9   5        116.84         64.48         3.84 o                         
  -3   9   5        127.28         48.35         2.61 o                         
  -2   9   5        556.82        500.95         8.73 o                         
  -1   9   5        968.64        847.97         7.07 o                         
   0   9   5          0.09         27.63         1.63 o                         
   1   9   5         21.85          8.51         1.43 o                         
   2   9   5         12.89         10.85         1.57 o                         
   3   9   5        456.41        413.27         5.89 o                         
   4   9   5        301.61        285.27         4.40 o                         
   5   9   5         14.41          9.73         1.84 o                         
   6   9   5        437.21        427.56         6.47 o                         
   7   9   5        445.67        400.68         7.63 o                         
   8   9   5          0.08         -3.87         3.87 o                         
   9   9   5         53.68         50.82         3.58 o                         
  10   9   5          8.44          6.14         3.94 o                         
  11   9   5         21.23         18.31         4.17 o                         
  12   9   5          7.63         -0.33         4.44 o                         
  13   9   5          0.00         -1.66         4.57 o                         
  14   9   5          7.30         13.90        11.29 o                         
  15   9   5         16.36         16.21        12.13 o                         
 -17  10   5         20.74         -7.59        13.12 o                         
 -16  10   5         71.37         69.61        18.14 o                         
 -15  10   5         72.74         46.98        13.68 o                         
 -14  10   5        118.59        110.52        14.91 o                         
 -13  10   5        145.66        112.50        12.20 o                         
 -12  10   5        179.38        162.72        10.42 o                         
 -11  10   5        337.87        367.19        18.63 o                         
 -10  10   5        340.65        330.27        14.38 o                         
  -9  10   5        815.92        786.55        17.35 o                         
  -8  10   5        527.95        540.56        13.01 o                         
  -7  10   5        347.12        301.80         9.12 o                         
  -6  10   5         12.48          4.99         3.86 o                         
  -5  10   5        171.41        174.93         8.12 o                         
  -4  10   5        707.35        664.77        12.40 o                         
  -3  10   5         41.10         36.77         2.98 o                         
  -2  10   5        288.05        272.04         8.09 o                         
  -1  10   5        243.47        187.55         4.22 o                         
   0  10   5         81.62         64.16         2.50 o                         
   1  10   5         98.85         75.52         2.44 o                         
   2  10   5          3.20          6.25         1.84 o                         
   3  10   5         53.00         33.07         3.01 o                         
   4  10   5        203.53        151.03         7.42 o                         
   5  10   5        301.67        287.58         8.49 o                         
   6  10   5        922.44        904.58        13.80 o                         
   7  10   5        947.66        923.80        14.77 o                         
   8  10   5        291.80        273.00        11.45 o                         
   9  10   5        184.83        162.64         9.74 o                         
  10  10   5        187.85        168.84         9.43 o                         
  11  10   5        227.59        231.84        16.27 o                         
  12  10   5        175.90        146.78        10.40 o                         
  13  10   5        116.22        110.21        10.40 o                         
  14  10   5         60.94         51.89        13.41 o                         
  15  10   5         39.23         13.50        17.72 o                         
 -16  11   5          2.82          0.57        12.81 o                         
 -15  11   5          7.32        -11.62        11.62 o                         
 -14  11   5          0.52        -10.27        10.43 o                         
 -13  11   5         51.30         37.02        10.28 o                         
 -12  11   5         42.69         20.62         9.39 o                         
 -11  11   5         30.31         16.35         7.25 o                         
 -10  11   5        167.46        162.56         9.57 o                         
  -9  11   5        382.60        378.65        14.24 o                         
  -8  11   5        498.05        535.55        14.70 o                         
  -7  11   5       1129.10       1182.17        17.43 o                         
  -6  11   5       1823.50       1752.95        18.83 o                         
  -5  11   5       2809.03       2845.52        28.32 o                         
  -4  11   5       4285.55       4287.16        38.33 o                         
  -3  11   5       3510.27       3391.51        27.89 o                         
  -2  11   5       4180.60       4285.01        30.96 o                         
  -1  11   5       6564.88       6704.60        45.74 o                         
   0  11   5       5883.50       5585.94        35.48 o                         
   1  11   5       4399.74       4570.33        26.30 o                         
   2  11   5       4237.38       4395.38        37.23 o                         
   3  11   5       3379.47       3425.35        35.18 o                         
   4  11   5       1453.66       1479.75        19.41 o                         
   5  11   5       1483.30       1499.54        29.08 o                         
   6  11   5       1982.02       2015.37        25.06 o                         
   7  11   5        958.72        954.67        19.23 o                         
   8  11   5        644.53        680.68        17.19 o                         
   9  11   5        122.88        112.48         8.61 o                         
  10  11   5        140.15        126.81         9.64 o                         
  11  11   5        125.19        110.41        10.92 o                         
  12  11   5        117.48        112.83        11.75 o                         
  13  11   5         56.51         58.48        10.74 o                         
  14  11   5         27.45         43.87        17.72 o                         
 -16  12   5         54.13         84.36        21.09 o                         
 -15  12   5         92.13        137.50        21.93 o                         
 -14  12   5        133.46        156.91        22.78 o                         
 -13  12   5        187.20        200.77        22.78 o                         
 -12  12   5        190.84        209.82        18.03 o                         
 -11  12   5        323.08        312.33        19.08 o                         
 -10  12   5        242.26        232.03        17.29 o                         
  -9  12   5        319.43        281.50        16.10 o                         
  -8  12   5        484.33        437.33        16.81 o                         
  -7  12   5        230.24        202.15        20.46 o                         
  -6  12   5        108.24         84.84         6.73 o                         
  -5  12   5         95.69         74.92         5.14 o                         
  -4  12   5        108.05        105.59         7.66 o                         
  -3  12   5        485.41        463.97        13.24 o                         
  -2  12   5         60.58         36.20         4.21 o                         
  -1  12   5          6.07          1.18         5.69 o                         
   0  12   5          3.04          1.63         5.97 o                         
   1  12   5          5.94         -1.07         3.92 o                         
   2  12   5          0.51         -3.78         3.78 o                         
   3  12   5          6.49         -4.71         4.71 o                         
   4  12   5         40.78         29.03         8.03 o                         
   5  12   5        490.27        415.34        11.23 o                         
   6  12   5       1191.90       1159.08        18.32 o                         
   7  12   5        151.07        120.06         7.86 o                         
   8  12   5        417.41        398.25        25.07 o                         
   9  12   5        420.06        429.33        15.40 o                         
  10  12   5        202.41        194.20        14.28 o                         
  11  12   5        234.98        237.48        24.89 o                         
  12  12   5        174.04        177.76        26.57 o                         
  13  12   5        174.37        227.88        17.90 o                         
  14  12   5        102.42        129.07        21.93 o                         
 -15  13   5          3.73         20.25        18.56 o                         
 -14  13   5         10.82         46.40        19.40 o                         
 -13  13   5         46.16         54.83        17.72 o                         
 -12  13   5         53.10         82.67        17.72 o                         
 -11  13   5         55.84         77.36        16.87 o                         
 -10  13   5        213.86        213.64        45.98 o                         
  -9  13   5         98.55         84.27         9.92 o                         
  -8  13   5         42.17         29.24         8.19 o                         
  -7  13   5         97.47         74.45         7.49 o                         
  -6  13   5        135.49        115.34         7.71 o                         
  -5  13   5        208.09        214.69        10.50 o                         
  -4  13   5         49.35         46.70         4.36 o                         
  -3  13   5         15.56         14.30         3.37 o                         
  -2  13   5         77.40         67.79         4.79 o                         
  -1  13   5          7.39          4.65         2.62 o                         
   0  13   5          2.89         -2.31         2.31 o                         
   1  13   5         16.69         15.88         2.14 o                         
   2  13   5          8.41         -2.21         3.73 o                         
   3  13   5        166.03        145.88         9.76 o                         
   4  13   5        146.56        125.59        14.09 o                         
   5  13   5        255.29        258.50        11.81 o                         
   6  13   5         99.37         78.34         6.22 o                         
   7  13   5        462.97        481.21        33.29 o                         
   8  13   5        308.76        303.44        22.81 o                         
   9  13   5         89.93         75.11         9.51 o                         
  10  13   5         54.07         51.32         9.19 o                         
  11  13   5         16.89         20.67        21.93 o                         
  12  13   5         40.78         56.99        17.72 o                         
  13  13   5         43.05         58.73        16.03 o                         
 -14  14   5         16.46         33.74        18.56 o                         
 -13  14   5         36.12         59.05        18.56 o                         
 -12  14   5         23.55         40.49        16.87 o                         
 -11  14   5        116.08        129.07        19.40 o                         
 -10  14   5         63.83         76.57        15.61 o                         
  -9  14   5         89.30         72.45        10.57 o                         
  -8  14   5         29.66         15.33         8.34 o                         
  -7  14   5          7.22         -0.05         7.26 o                         
  -6  14   5          0.62         -3.23         6.09 o                         
  -5  14   5         15.90          7.59         5.41 o                         
  -4  14   5          2.38         -5.72         5.72 o                         
  -3  14   5         18.93         13.14         4.11 o                         
  -2  14   5         43.88         35.21         4.99 o                         
  -1  14   5        100.40         88.76         5.21 o                         
   0  14   5         34.59         25.38         4.90 o                         
   1  14   5        161.91        164.47         9.87 o                         
   2  14   5         26.10         23.97         7.87 o                         
   3  14   5          3.56          7.81        11.48 o                         
   4  14   5          1.24         10.32         7.40 o                         
   5  14   5         14.77         27.77         6.33 o                         
   6  14   5          0.10          0.25         5.93 o                         
   7  14   5         52.20         65.28        14.79 o                         
   8  14   5         63.94         55.26        10.54 o                         
   9  14   5         43.23         41.53         8.56 o                         
  10  14   5         94.98         89.79        20.25 o                         
  11  14   5         64.16         76.33        16.45 o                         
  12  14   5         50.93         63.54        10.45 o                         
 -13  15   5         35.13         56.52        19.40 o                         
 -12  15   5         58.79         75.92        19.40 o                         
 -11  15   5         49.48         87.73        18.56 o                         
 -10  15   5        147.13        199.09        21.93 o                         
  -9  15   5        102.03         90.26        12.22 o                         
  -8  15   5        275.44        268.40        22.50 o                         
  -7  15   5        312.91        318.86        20.08 o                         
  -6  15   5        344.64        362.43        19.12 o                         
  -5  15   5        370.20        346.05        23.50 o                         
  -4  15   5        101.64        104.20         5.51 o                         
  -3  15   5        308.51        312.97        10.21 o                         
  -2  15   5        164.62        157.28         8.37 o                         
  -1  15   5        285.76        309.73        12.76 o                         
   0  15   5        780.04        873.11        29.53 o                         
   1  15   5        855.75        906.68        15.75 o                         
   2  15   5       1020.20       1082.50        19.44 o                         
   3  15   5        570.88        641.31        15.77 o                         
   4  15   5        587.07        632.71        16.69 o                         
   5  15   5        524.55        582.47        21.92 o                         
   6  15   5        715.78        764.88        27.58 o                         
   7  15   5        355.14        409.28        39.65 o                         
   8  15   5        226.28        249.09        26.57 o                         
   9  15   5        220.91        206.63        14.17 o                         
  10  15   5        167.17        152.65        13.08 o                         
  11  15   5        111.23         94.83        32.90 o                         
  12  15   5         30.55         28.49        12.23 o                         
 -13  16   5         54.29         54.83        21.09 o                         
 -12  16   5         60.02         73.39        19.40 o                         
 -11  16   5         85.71        122.32        21.09 o                         
 -10  16   5        165.63        215.11        22.78 o                         
  -9  16   5        242.45        337.43        32.06 o                         
  -8  16   5        294.77        332.94        26.15 o                         
  -7  16   5        261.93        275.79        18.78 o                         
  -6  16   5        182.11        168.66        26.15 o                         
  -5  16   5        141.41        142.72         9.25 o                         
  -4  16   5        206.50        183.18        14.18 o                         
  -3  16   5        100.35         93.00        16.45 o                         
  -2  16   5          9.12          4.37         5.04 o                         
  -1  16   5          7.93         -5.40        15.18 o                         
   0  16   5         34.46         14.34        10.12 o                         
   1  16   5         25.95         -1.15        12.65 o                         
   2  16   5        172.16        160.26         8.66 o                         
   3  16   5        185.57        209.93        11.96 o                         
   4  16   5        248.10        259.81        17.29 o                         
   5  16   5        123.42        114.80         7.29 o                         
   6  16   5        164.82        172.90        12.22 o                         
   7  16   5        146.65        134.24        10.12 o                         
   8  16   5         79.09         75.38         9.19 o                         
   9  16   5        111.10        102.82         9.96 o                         
  10  16   5         91.64         91.13        23.62 o                         
  11  16   5        107.80         87.43        21.51 o                         
 -11  17   5          6.32         -8.44        17.72 o                         
 -10  17   5          0.86        -12.65        16.03 o                         
  -9  17   5          5.21         14.34        16.03 o                         
  -8  17   5         56.28         36.27        16.03 o                         
  -7  17   5        129.41        132.16        14.76 o                         
  -6  17   5        240.98        261.12        20.65 o                         
  -5  17   5        249.63        280.72        21.93 o                         
  -4  17   5        156.53        162.90         8.99 o                         
  -3  17   5        226.51        228.90        17.43 o                         
  -2  17   5        425.11        472.84        14.17 o                         
  -1  17   5        373.05        437.82        23.62 o                         
   0  17   5        588.38        627.63        27.84 o                         
   1  17   5        630.34        670.65        30.37 o                         
   2  17   5        367.81        416.70        19.92 o                         
   3  17   5        229.10        237.95        12.08 o                         
   4  17   5        125.04        109.67        11.73 o                         
   5  17   5        120.98         94.49         7.89 o                         
   6  17   5         61.84         55.23         8.10 o                         
   7  17   5         57.85         43.99         8.27 o                         
   8  17   5         25.66         11.63         7.79 o                         
   9  17   5         10.52         -1.66         7.27 o                         
  10  17   5         21.87         18.07         8.56 o                         
 -10  18   5          1.39        -16.87        16.87 o                         
  -9  18   5          0.78        -13.50        16.03 o                         
  -8  18   5          2.43        -15.18        15.18 o                         
  -7  18   5          6.20         -9.28        13.50 o                         
  -6  18   5         28.42          7.59        13.50 o                         
  -5  18   5         22.23         18.56        11.81 o                         
  -4  18   5          6.81          7.59         7.36 o                         
  -3  18   5          1.02          8.30         5.32 o                         
  -2  18   5         10.06         -2.50         7.08 o                         
  -1  18   5          6.91          2.53        10.12 o                         
   0  18   5         11.94         -6.75        10.97 o                         
   1  18   5          0.13        -10.97        10.97 o                         
   2  18   5          4.72         -1.69        11.81 o                         
   3  18   5          1.60         -1.16         5.49 o                         
   4  18   5          2.23         -7.48         7.48 o                         
   5  18   5          3.77         -2.53         9.28 o                         
   6  18   5         10.30          6.41        23.20 o                         
   7  18   5         12.89          1.30         8.44 o                         
   8  18   5          2.09         -7.02         7.02 o                         
  -9  19   5         29.92         -9.28        16.03 o                         
  -8  19   5         37.43         -4.22        16.03 o                         
  -7  19   5         10.38        -13.50        13.50 o                         
  -6  19   5         38.14          7.59        12.65 o                         
  -5  19   5        115.99        120.63        14.34 o                         
  -4  19   5        168.90        185.28        10.01 o                         
  -3  19   5        236.01        299.09        10.79 o                         
  -2  19   5        231.38        300.86        17.02 o                         
  -1  19   5        243.75        291.20        17.53 o                         
   0  19   5        202.28        221.02        19.40 o                         
   1  19   5        198.87        171.25        18.56 o                         
   2  19   5        175.60        172.09        19.40 o                         
   3  19   5        159.43        151.85        19.40 o                         
   4  19   5        145.59        124.04        15.61 o                         
   5  19   5         88.36         76.29        10.12 o                         
   6  19   5         56.45         46.67         9.28 o                         
   7  19   5         26.57         14.15         9.70 o                         
  -7  20   5         29.50         13.50        13.50 o                         
  -6  20   5         41.38         13.50        11.81 o                         
  -5  20   5         17.77          3.37         9.28 o                         
  -4  20   5          9.97         10.12         5.37 o                         
  -3  20   5         19.63         16.26         7.30 o                         
  -2  20   5          1.01          2.21         7.08 o                         
  -1  20   5          4.41         -2.95         7.16 o                         
   0  20   5          4.10        -10.12        10.12 o                         
   1  20   5          0.11        -10.97        10.97 o                         
   2  20   5          1.71        -11.81        11.81 o                         
   3  20   5          0.34         -2.53        12.65 o                         
   5  20   5         29.51         17.68         6.24 o                         
  -3  21   5         42.68         33.94         8.27 o                         
  -2  21   5         61.10         54.20         9.49 o                         
  -1  21   5         39.18         40.22         9.23 o                         
   0  21   5         57.57         62.98        10.54 o                         
   1  21   5         60.85         58.46        10.09 o                         
 -19   0   6          2.01         -6.75        15.18 o                         
 -18   0   6         11.33          9.28        14.34 o                         
 -17   0   6          0.10        -10.97        14.34 o                         
 -16   0   6         34.31         -6.75        13.50 o                         
 -15   0   6         30.98         26.15        12.65 o                         
 -14   0   6         33.58         32.38         9.70 o                         
 -13   0   6        369.71        344.42        63.27 o                         
 -12   0   6        638.79        600.02        22.61 o                         
 -11   0   6        453.88        341.07        30.48 o                         
 -10   0   6       2015.05       1830.61        22.21 o                         
  -9   0   6       2497.69       2541.80        27.15 o                         
  -8   0   6       6481.88       6257.11        64.41 o                         
  -7   0   6       9866.26       9550.92        82.45 o                         
  -6   0   6       4134.29       3774.43        40.10 o                         
  -5   0   6        346.06        233.43        13.58 o                         
  -4   0   6      23922.11      27002.26       263.55 o                         
  -3   0   6       4156.20       3683.04        37.99 o                         
  -2   0   6       5641.22       5993.97        51.99 o                         
  -1   0   6      30875.67      35298.85       345.80 o                         
   0   0   6       3071.56       2719.95        25.31 o                         
   1   0   6         19.78         17.10         2.48 o                         
   2   0   6       8263.59       9304.24        70.85 o                         
   3   0   6       7068.60       7038.18        54.93 o                         
   4   0   6       5773.17       6050.55        44.02 o                         
   5   0   6       4007.84       3900.36        33.12 o                         
   6   0   6       7936.77       9000.33        78.98 o                         
   7   0   6       4892.94       5049.30        47.66 o                         
   8   0   6       4148.08       4133.23        41.28 o                         
   9   0   6       2386.18       2386.96        27.63 o                         
  10   0   6       2550.19       2429.66        33.28 o                         
  11   0   6        881.09        820.44        18.34 o                         
  12   0   6        454.44        413.79        18.19 o                         
  13   0   6        203.19        145.12        12.22 o                         
  14   0   6        336.07        258.61        17.18 o                         
  15   0   6         47.01         15.18        16.87 o                         
  16   0   6          0.29        -11.81        14.34 o                         
  17   0   6         12.52         -1.69        16.03 o                         
 -19   1   6         37.63         38.09        17.29 o                         
 -18   1   6         78.02         83.98        12.81 o                         
 -17   1   6        102.62        109.29        12.81 o                         
 -16   1   6         91.37         79.38        21.93 o                         
 -15   1   6        242.55        289.71        15.05 o                         
 -14   1   6        146.41        152.75         8.39 o                         
 -13   1   6        700.59        756.34        35.68 o                         
 -12   1   6        370.08        404.15        10.82 o                         
 -11   1   6         66.51         43.67         6.56 o                         
 -10   1   6        449.27        469.83         7.79 o                         
  -9   1   6       1784.30       1774.17        15.67 o                         
  -8   1   6        708.51        720.28         8.57 o                         
  -7   1   6       1608.55       1679.59        14.20 o                         
  -6   1   6        602.28        714.87         8.20 o                         
  -5   1   6         91.01        109.93         3.82 o                         
  -4   1   6       2524.56       2747.35        22.85 o                         
  -3   1   6        271.02        316.11         5.50 o                         
  -2   1   6         91.30         96.68         2.99 o                         
  -1   1   6       1439.46       1631.76        13.26 o                         
   0   1   6        391.95        433.87         4.36 o                         
   1   1   6        138.33        147.37         2.72 o                         
   2   1   6          1.02          0.69         1.11 o                         
   3   1   6         14.31         21.13         1.51 o                         
   4   1   6        171.62        232.61         3.86 o                         
   5   1   6          2.24          2.97         0.96 o                         
   6   1   6        734.80        806.49         8.21 o                         
   7   1   6        872.58        891.98        10.23 o                         
   8   1   6        553.55        668.99         8.75 o                         
   9   1   6        932.26        946.24        11.82 o                         
  10   1   6       2259.78       2242.77        22.25 o                         
  11   1   6        305.78        312.12        10.09 o                         
  12   1   6        390.03        410.14        12.25 o                         
  13   1   6        545.74        570.98        21.43 o                         
  14   1   6        178.91        206.21        29.12 o                         
  15   1   6        342.56        391.32        42.18 o                         
  16   1   6        100.21         92.91        13.41 o                         
  17   1   6         80.37        122.36        14.61 o                         
 -19   2   6          0.00          0.36        16.03 o                         
 -18   2   6          0.76         14.81        10.54 o                         
 -17   2   6          1.94         -0.46        14.34 o                         
 -16   2   6         26.99          5.29         9.72 o                         
 -15   2   6          0.63          4.54         6.70 o                         
 -14   2   6          4.27          8.74         6.68 o                         
 -13   2   6         19.42         24.23         4.86 o                         
 -12   2   6        103.83        107.41         9.64 o                         
 -11   2   6        127.03        119.17        11.00 o                         
 -10   2   6        473.99        425.30         8.38 o                         
  -9   2   6          1.05         -2.77         2.77 o                         
  -8   2   6         66.92         38.35         3.24 o                         
  -7   2   6        342.26        267.63         9.09 o                         
  -6   2   6         81.26         67.90         2.98 o                         
  -5   2   6         95.40         78.25         3.42 o                         
  -4   2   6       1364.23       1345.18        14.32 o                         
  -3   2   6       1230.12       1588.79        16.01 o                         
  -2   2   6       1365.73       1440.13        11.93 o                         
  -1   2   6       1701.67       1563.67        12.79 o                         
   0   2   6       1128.94       1440.75         9.46 o                         
   1   2   6       3643.67       3965.91        20.61 o                         
   2   2   6       1782.72       1597.82        10.70 o                         
   3   2   6       1840.26       1962.26        12.19 o                         
   4   2   6        113.85        126.12         3.22 o                         
   5   2   6         89.43         74.68         3.02 o                         
   6   2   6         93.43         86.18         3.18 o                         
   7   2   6         52.76         40.97         2.66 o                         
   8   2   6         19.98         23.02         3.11 o                         
   9   2   6         11.92         14.80         3.31 o                         
  10   2   6          6.19          8.66         3.45 o                         
  11   2   6         12.94          6.51         4.27 o                         
  12   2   6          0.88         -1.28         4.45 o                         
  13   2   6          0.37          5.16         6.61 o                         
  14   2   6         39.14         59.46        12.82 o                         
  15   2   6          6.67         11.51        10.93 o                         
  16   2   6          0.28          3.73        10.69 o                         
  17   2   6          1.85         23.39        11.89 o                         
 -19   3   6         14.58         29.15        11.53 o                         
 -18   3   6         13.70          3.82         9.93 o                         
 -17   3   6         93.04         95.98        11.96 o                         
 -16   3   6         50.30         38.87         8.94 o                         
 -15   3   6        169.01        145.40        10.30 o                         
 -14   3   6        107.94        100.27         8.61 o                         
 -13   3   6        254.52        263.88        14.36 o                         
 -12   3   6       1029.49        966.99        16.26 o                         
 -11   3   6       1177.20       1120.51        15.39 o                         
 -10   3   6        382.05        356.42         6.95 o                         
  -9   3   6        772.54        762.04         8.97 o                         
  -8   3   6       1899.49       1917.45        16.20 o                         
  -7   3   6        513.76        562.69         8.66 o                         
  -6   3   6       1276.81       1291.35        12.05 o                         
  -5   3   6       3634.31       3821.06        31.32 o                         
  -4   3   6        910.24       1109.40        10.80 o                         
  -3   3   6        285.04        286.66         5.24 o                         
  -2   3   6       4181.95       4424.60        34.61 o                         
  -1   3   6        229.87        226.01         4.38 o                         
   0   3   6        744.13        789.52         6.91 o                         
   1   3   6        150.32        206.66         3.23 o                         
   2   3   6        118.07        130.93         3.60 o                         
   3   3   6       1214.92       1255.06         8.80 o                         
   4   3   6       2016.59       2146.95        14.05 o                         
   5   3   6        344.28        368.53         4.92 o                         
   6   3   6        828.94        825.68         7.48 o                         
   7   3   6        948.46        896.02         8.55 o                         
   8   3   6        318.29        282.18         6.73 o                         
   9   3   6       1056.15       1068.31        12.43 o                         
  10   3   6         63.37         64.02         4.43 o                         
  11   3   6        256.35        263.82         9.48 o                         
  12   3   6        223.28        205.83         9.47 o                         
  13   3   6        149.76        138.24         9.00 o                         
  14   3   6        266.61        290.15        19.69 o                         
  15   3   6         76.50         44.12        21.09 o                         
  16   3   6         16.64         17.67        10.93 o                         
 -18   4   6          0.83         -3.96         9.51 o                         
 -17   4   6          6.99          1.20         9.51 o                         
 -16   4   6          0.62         -8.21         8.21 o                         
 -15   4   6          1.91         -1.79         6.75 o                         
 -14   4   6          2.31          0.98         6.09 o                         
 -13   4   6          5.98         23.37         5.47 o                         
 -12   4   6         20.71         34.35         4.67 o                         
 -11   4   6         68.85         68.11         4.37 o                         
 -10   4   6        176.62        175.50         5.69 o                         
  -9   4   6        569.43        489.24         6.80 o                         
  -8   4   6       1247.33       1301.52        12.09 o                         
  -7   4   6       2492.43       2672.82        20.16 o                         
  -6   4   6       5076.65       5044.31        36.90 o                         
  -5   4   6      10137.48      10357.32        71.70 o                         
  -4   4   6      10539.78      10799.66        74.41 o                         
  -3   4   6      17713.00      18426.79       116.90 o                         
  -2   4   6      44468.73      46589.36       306.50 o                         
  -1   4   6      35165.93      36856.45       220.10 o                         
   0   4   6      20483.04      20916.26       124.04 o                         
   1   4   6      21451.57      21110.61       128.64 o                         
   2   4   6      19211.47      19613.95        99.54 o                         
   3   4   6      25116.15      26033.11       138.38 o                         
   4   4   6      12223.20      12600.02        67.69 o                         
   5   4   6       5929.88       6043.80        53.19 o                         
   6   4   6       6395.36       6203.97        39.81 o                         
   7   4   6       2036.81       1997.89        15.39 o                         
   8   4   6       1794.51       1960.99        17.57 o                         
   9   4   6       1499.96       1384.59        18.26 o                         
  10   4   6        546.34        501.38        10.03 o                         
  11   4   6         82.58         79.33         5.27 o                         
  12   4   6        237.20        202.05        11.81 o                         
  13   4   6         14.75         13.53         6.22 o                         
  14   4   6         12.63         32.65        16.45 o                         
  15   4   6          8.72         16.59        10.54 o                         
  16   4   6          0.08          1.84         9.93 o                         
 -18   5   6         94.96        114.34        12.00 o                         
 -17   5   6        158.56        176.24        12.77 o                         
 -16   5   6        184.38        181.57        11.32 o                         
 -15   5   6        295.66        345.24        14.43 o                         
 -14   5   6        444.43        544.46        15.71 o                         
 -13   5   6       1113.38       1142.61        34.21 o                         
 -12   5   6       1898.75       1908.25        24.72 o                         
 -11   5   6       1657.55       1654.38        23.37 o                         
 -10   5   6        994.64       1013.18        11.70 o                         
  -9   5   6       2097.30       2018.95        17.17 o                         
  -8   5   6       2600.07       2501.04        19.43 o                         
  -7   5   6       2192.07       2034.74        16.10 o                         
  -6   5   6        349.24        379.17         5.66 o                         
  -5   5   6       2364.42       2567.24        20.00 o                         
  -4   5   6        228.41        181.66         3.27 o                         
  -3   5   6       2451.06       2644.97        18.72 o                         
  -2   5   6         26.85         46.23         1.93 o                         
  -1   5   6        839.69        962.19         7.61 o                         
   0   5   6        145.21        141.92         3.15 o                         
   1   5   6        497.88        565.59         6.28 o                         
   2   5   6         46.45         26.36         1.64 o                         
   3   5   6        680.14        631.42         7.87 o                         
   4   5   6       1212.14       1330.21        11.43 o                         
   5   5   6        764.10        708.48         8.50 o                         
   6   5   6       2574.54       2490.33        24.73 o                         
   7   5   6        432.75        461.27         7.85 o                         
   8   5   6       3241.61       3157.67        27.00 o                         
   9   5   6       1321.55       1325.81        16.47 o                         
  10   5   6        721.45        774.66        12.06 o                         
  11   5   6        679.35        734.70        14.10 o                         
  12   5   6        533.87        579.98        15.27 o                         
  13   5   6        526.03        579.62        17.66 o                         
  14   5   6        690.61        780.59        21.71 o                         
  15   5   6        308.31        390.38        22.45 o                         
  16   5   6         67.31         49.96        11.53 o                         
 -18   6   6          0.86         13.50         8.30 o                         
 -17   6   6          0.02         21.11        13.08 o                         
 -16   6   6          0.08          8.63         9.30 o                         
 -15   6   6         18.31         19.93         6.31 o                         
 -14   6   6          0.08         10.18         5.63 o                         
 -13   6   6         81.47        100.31        17.39 o                         
 -12   6   6        192.37        265.53        20.64 o                         
 -11   6   6        127.14        112.41         6.73 o                         
 -10   6   6        227.78        211.77         9.31 o                         
  -9   6   6       1788.36       1801.12        18.10 o                         
  -8   6   6       1578.08       1422.50        13.55 o                         
  -7   6   6       2993.75       2864.63        30.92 o                         
  -6   6   6       1779.11       1709.37        23.88 o                         
  -5   6   6       2094.88       2128.54        27.18 o                         
  -4   6   6        706.12        638.93         9.54 o                         
  -3   6   6       5442.44       6041.96        35.32 o                         
  -2   6   6      14689.82      16330.79        90.80 o                         
  -1   6   6       1438.59       1558.86        10.98 o                         
   0   6   6        653.64        675.55         6.37 o                         
   1   6   6         13.74          9.74         1.36 o                         
   2   6   6        100.38        120.32         2.67 o                         
   3   6   6       2299.19       2526.41        16.11 o                         
   4   6   6       3607.90       3567.92        22.66 o                         
   5   6   6       1557.75       1489.05        11.55 o                         
   6   6   6        364.44        396.27         5.59 o                         
   7   6   6       1344.28       1248.83        12.83 o                         
   8   6   6        434.61        424.76        10.08 o                         
   9   6   6        764.59        771.28        21.45 o                         
  10   6   6        840.94        801.05        20.38 o                         
  11   6   6         64.45         57.62         5.67 o                         
  12   6   6        203.16        196.63        10.11 o                         
  13   6   6         12.82         12.53         7.26 o                         
  14   6   6          8.98         26.79         7.92 o                         
  15   6   6          9.42          4.83         9.19 o                         
  16   6   6          0.14         -8.68         8.68 o                         
 -18   7   6          0.19        -18.56        18.56 o                         
 -17   7   6          1.74         19.40        18.56 o                         
 -16   7   6         21.50          5.78        14.81 o                         
 -15   7   6         14.65         -1.06         9.23 o                         
 -14   7   6          7.44          5.74         8.57 o                         
 -13   7   6          0.78          7.48        11.76 o                         
 -12   7   6          0.15         15.25         7.81 o                         
 -11   7   6         18.16         27.27         7.69 o                         
 -10   7   6        162.26        135.78         8.77 o                         
  -9   7   6         22.15         25.95         9.99 o                         
  -8   7   6         81.29         63.68         5.76 o                         
  -7   7   6          1.82          2.06         4.19 o                         
  -6   7   6          0.25          5.98         4.51 o                         
  -5   7   6         23.92         13.22         2.49 o                         
  -4   7   6          0.87          8.93         3.25 o                         
  -3   7   6        303.21        271.64         5.36 o                         
  -2   7   6        153.55        175.89         3.69 o                         
  -1   7   6         11.93         11.19         1.73 o                         
   0   7   6          0.91         -1.05         1.05 o                         
   1   7   6        171.76        163.37         3.52 o                         
   2   7   6          0.79         -1.43         1.43 o                         
   3   7   6        271.06        280.29         6.46 o                         
   4   7   6          7.50          5.36         1.81 o                         
   5   7   6         90.96         99.96         3.35 o                         
   6   7   6         72.60         81.53         5.08 o                         
   7   7   6         42.38         44.90         3.38 o                         
   8   7   6         37.74         46.08         4.60 o                         
   9   7   6          6.15         11.83         4.81 o                         
  10   7   6         74.13         70.45         5.62 o                         
  11   7   6        181.24        146.66        10.53 o                         
  12   7   6         32.21         24.13         6.11 o                         
  13   7   6         17.39         17.14         7.46 o                         
  14   7   6          2.44         12.45         7.46 o                         
  15   7   6          0.07         -7.07         7.07 o                         
  16   7   6         27.21         18.28        10.97 o                         
 -17   8   6          2.41          0.84        17.72 o                         
 -16   8   6          0.06        -10.19        13.92 o                         
 -15   8   6         13.59         22.61        10.01 o                         
 -14   8   6         43.66         49.93         9.85 o                         
 -13   8   6         26.54         18.21         8.40 o                         
 -12   8   6        206.30        216.83        18.90 o                         
 -11   8   6        363.19        326.12        22.35 o                         
 -10   8   6        454.78        379.40        15.82 o                         
  -9   8   6        862.34        874.21        28.97 o                         
  -8   8   6        978.82        993.47        17.17 o                         
  -7   8   6       2301.35       2138.81        25.95 o                         
  -6   8   6       1279.21       1293.07        17.80 o                         
  -5   8   6       3192.98       3225.20        32.38 o                         
  -4   8   6       1459.16       1330.65        14.40 o                         
  -3   8   6          4.79          3.02         2.12 o                         
  -2   8   6         13.05         10.74         3.57 o                         
  -1   8   6       4208.28       4030.61        26.05 o                         
   0   8   6       1249.64       1305.74         9.53 o                         
   1   8   6       2319.95       2561.38        15.41 o                         
   2   8   6       2410.55       2499.41        17.31 o                         
   3   8   6        865.08        910.30         8.13 o                         
   4   8   6       1132.51       1116.26         9.39 o                         
   5   8   6        499.74        467.92         6.71 o                         
   6   8   6       2187.66       2233.40        18.73 o                         
   7   8   6       3933.22       3856.00        29.32 o                         
   8   8   6        966.18        982.28        13.17 o                         
   9   8   6        824.57        845.54        15.46 o                         
  10   8   6        604.89        594.27        12.46 o                         
  11   8   6        356.14        340.72        10.85 o                         
  12   8   6        174.40        151.91         9.64 o                         
  13   8   6        116.56         95.09         8.95 o                         
  14   8   6         60.69         57.79         9.64 o                         
  15   8   6          0.39          0.42         7.46 o                         
 -17   9   6         94.54        103.76        23.62 o                         
 -16   9   6        111.04        106.86        15.80 o                         
 -15   9   6        233.98        248.03        15.78 o                         
 -14   9   6        111.90        110.65        12.42 o                         
 -13   9   6        141.44        138.13        11.03 o                         
 -12   9   6        533.47        545.73        20.06 o                         
 -11   9   6        374.51        365.08        17.74 o                         
 -10   9   6        616.35        631.55        18.98 o                         
  -9   9   6       1118.90       1086.65        32.63 o                         
  -8   9   6        589.27        597.81        11.98 o                         
  -7   9   6        483.85        502.43        11.76 o                         
  -6   9   6        452.47        400.62        28.98 o                         
  -5   9   6         63.67         48.61         3.15 o                         
  -4   9   6        160.75        186.32         6.29 o                         
  -3   9   6       1868.77       1843.65        21.13 o                         
  -2   9   6         51.64         51.57         3.42 o                         
  -1   9   6         73.21         81.99         6.47 o                         
   0   9   6         30.90         14.91         1.75 o                         
   1   9   6         87.23         64.83         2.15 o                         
   2   9   6        298.53        265.49         4.70 o                         
   3   9   6        273.81        287.62         6.86 o                         
   4   9   6        620.14        564.61         7.65 o                         
   5   9   6        909.88        907.70         9.13 o                         
   6   9   6        287.72        258.58         5.96 o                         
   7   9   6        215.52        184.78         6.80 o                         
   8   9   6        423.26        444.76        14.50 o                         
   9   9   6        753.74        771.30        24.66 o                         
  10   9   6        675.88        670.43        12.65 o                         
  11   9   6        406.64        389.62        11.35 o                         
  12   9   6        294.41        244.68        10.08 o                         
  13   9   6        289.45        258.98        24.06 o                         
  14   9   6        231.36        236.11        11.18 o                         
  15   9   6         70.28         51.46        13.33 o                         
 -17  10   6         13.47         13.24        15.61 o                         
 -16  10   6         20.56         23.29        17.29 o                         
 -15  10   6         13.33        -11.62        11.62 o                         
 -14  10   6         22.63         -1.19         9.79 o                         
 -13  10   6         26.04         -1.50         9.29 o                         
 -12  10   6         25.21         11.04         7.30 o                         
 -11  10   6          4.54         -4.34         6.52 o                         
 -10  10   6        207.25        181.49        23.29 o                         
  -9  10   6         10.73         -3.69         6.47 o                         
  -8  10   6         79.59         65.24         9.74 o                         
  -7  10   6        673.47        641.39        12.16 o                         
  -6  10   6        713.71        615.66        17.05 o                         
  -5  10   6       2153.61       2092.66        21.01 o                         
  -4  10   6        449.33        460.02         8.72 o                         
  -3  10   6        963.45        822.43        12.21 o                         
  -2  10   6       5386.27       5147.92        44.08 o                         
  -1  10   6       2449.81       2359.85        16.88 o                         
   0  10   6       6388.63       6203.72        34.95 o                         
   1  10   6       4111.02       3889.60        21.98 o                         
   2  10   6       4700.63       4585.76        30.24 o                         
   3  10   6       2344.90       2236.09        18.04 o                         
   4  10   6       1536.86       1540.55        12.85 o                         
   5  10   6        599.71        539.71         6.85 o                         
   6  10   6        360.22        315.41         6.21 o                         
   7  10   6       1629.08       1674.16        24.90 o                         
   8  10   6        732.18        707.69        17.22 o                         
   9  10   6        109.73        103.07         7.71 o                         
  10  10   6        116.25         92.83         7.54 o                         
  11  10   6         29.80         22.03         7.56 o                         
  12  10   6         60.96         53.44         8.42 o                         
  13  10   6         32.22         35.36        13.26 o                         
  14  10   6         14.98         19.40        16.03 o                         
  15  10   6          3.29         33.74        17.72 o                         
 -16  11   6          0.81         -5.64        12.22 o                         
 -15  11   6          1.44          4.18        17.72 o                         
 -14  11   6          2.38         -9.26         9.26 o                         
 -13  11   6          0.96         -8.45         8.45 o                         
 -12  11   6          0.20         -7.76         7.76 o                         
 -11  11   6          2.64         -6.14         6.14 o                         
 -10  11   6          3.89         -5.81         5.81 o                         
  -9  11   6          0.11         -6.58         6.58 o                         
  -8  11   6          3.04         -7.18         7.18 o                         
  -7  11   6          0.07         -4.66         4.66 o                         
  -6  11   6        453.04        417.37        10.45 o                         
  -5  11   6        607.29        662.17        13.37 o                         
  -4  11   6        320.95        303.50        14.66 o                         
  -3  11   6         74.00         60.06         4.28 o                         
  -2  11   6         29.06         27.28         3.05 o                         
  -1  11   6         11.44         11.83         2.95 o                         
   0  11   6         10.29          5.78         2.10 o                         
   1  11   6         27.33         23.44         2.48 o                         
   2  11   6         24.16         16.61         3.07 o                         
   3  11   6         10.43          4.13         4.59 o                         
   4  11   6          0.93         -3.40         3.40 o                         
   5  11   6         21.08         17.92         4.77 o                         
   6  11   6          0.01          8.22         4.93 o                         
   7  11   6        185.70        168.53        10.34 o                         
   8  11   6         18.30          4.36         5.91 o                         
   9  11   6         13.18          3.18         5.93 o                         
  10  11   6          1.44         -7.02         7.02 o                         
  11  11   6          2.07         -4.56         7.65 o                         
  12  11   6          0.79         -7.79         7.79 o                         
  13  11   6         12.38         16.03        15.18 o                         
  14  11   6          6.01          3.37        16.03 o                         
 -16  12   6          1.97         31.21        17.72 o                         
 -15  12   6         13.60         49.77        19.40 o                         
 -14  12   6          3.36         19.40        16.87 o                         
 -13  12   6          5.76         19.34        12.76 o                         
 -12  12   6          1.44          4.71        11.70 o                         
 -11  12   6          0.38         -1.51         8.34 o                         
 -10  12   6          0.51         -7.36         7.36 o                         
  -9  12   6         61.99         29.17         8.13 o                         
  -8  12   6         40.72         23.85        11.08 o                         
  -7  12   6          0.95         -4.98         4.98 o                         
  -6  12   6        355.95        383.90        12.48 o                         
  -5  12   6        709.86        723.43        16.82 o                         
  -4  12   6       1228.13       1278.32        23.23 o                         
  -3  12   6       2014.61       2089.25        24.07 o                         
  -2  12   6       1736.04       1680.33        20.41 o                         
  -1  12   6       1221.78       1269.28        14.59 o                         
   0  12   6       2499.45       2671.74        19.05 o                         
   1  12   6       2838.49       2817.03        31.18 o                         
   2  12   6       1388.09       1398.52        13.85 o                         
   3  12   6       1272.89       1250.84        17.97 o                         
   4  12   6        661.49        691.28        23.87 o                         
   5  12   6        845.31        927.07        16.04 o                         
   6  12   6        596.92        589.06        13.88 o                         
   7  12   6         47.45         53.49         6.77 o                         
   8  12   6         13.80          5.38         6.03 o                         
   9  12   6         22.84         14.47         7.48 o                         
  10  12   6         16.41         24.10         8.10 o                         
  11  12   6         28.41         26.63        10.97 o                         
  12  12   6          1.20          1.50         8.89 o                         
  13  12   6          3.99         16.55         9.93 o                         
 -15  13   6         84.50         80.98        21.09 o                         
 -14  13   6        156.96        148.47        22.78 o                         
 -13  13   6        246.00        381.30        36.27 o                         
 -12  13   6        378.77        533.64        50.62 o                         
 -11  13   6        303.21        416.83        37.54 o                         
 -10  13   6        491.23        578.12        28.69 o                         
  -9  13   6        392.42        412.10        18.88 o                         
  -8  13   6        401.31        399.51        17.30 o                         
  -7  13   6        277.36        265.96        14.20 o                         
  -6  13   6        254.21        260.70        11.72 o                         
  -5  13   6        407.95        429.91        14.79 o                         
  -4  13   6        195.06        178.05         7.39 o                         
  -3  13   6          0.44         -3.52         3.52 o                         
  -2  13   6         12.04         10.32         3.77 o                         
  -1  13   6          0.26         -3.23         3.23 o                         
   0  13   6         10.07          3.94         1.87 o                         
   1  13   6         55.80         51.79         2.77 o                         
   2  13   6          4.27         -2.19         3.73 o                         
   3  13   6         39.88         35.75         5.09 o                         
   4  13   6          1.44         -4.19         4.93 o                         
   5  13   6        176.03        151.66         9.38 o                         
   6  13   6        138.02        129.08         8.14 o                         
   7  13   6        268.96        296.46        13.63 o                         
   8  13   6        308.74        300.10        14.65 o                         
   9  13   6        266.89        278.02        24.46 o                         
  10  13   6        386.78        421.88        26.15 o                         
  11  13   6        380.54        417.45        58.63 o                         
  12  13   6        198.68        235.90        17.59 o                         
  13  13   6        156.39        166.06        37.12 o                         
 -14  14   6          3.91          7.59        18.56 o                         
 -13  14   6         45.08         53.99        19.40 o                         
 -12  14   6         85.14        107.98        20.25 o                         
 -11  14   6        151.03        154.32        16.99 o                         
 -10  14   6        230.29        261.71        30.37 o                         
  -9  14   6        507.01        548.32        40.36 o                         
  -8  14   6        491.56        502.00        28.65 o                         
  -7  14   6        627.27        673.61        39.07 o                         
  -6  14   6        887.47        927.24        35.19 o                         
  -5  14   6        960.07        996.90        18.63 o                         
  -4  14   6       1108.80       1127.15        25.45 o                         
  -3  14   6       1107.44       1208.84        18.38 o                         
  -2  14   6       1226.21       1313.36        18.08 o                         
  -1  14   6       1032.72       1074.18        15.56 o                         
   0  14   6       1338.18       1424.88        17.46 o                         
   1  14   6       1048.02       1106.75        17.86 o                         
   2  14   6        874.43        941.95        15.48 o                         
   3  14   6        680.44        731.54        32.38 o                         
   4  14   6        553.44        597.62        17.41 o                         
   5  14   6        713.43        761.17        24.23 o                         
   6  14   6        685.27        714.83        17.65 o                         
   7  14   6        437.11        460.36        25.20 o                         
   8  14   6        284.68        305.96        30.37 o                         
   9  14   6        196.52        192.40        14.32 o                         
  10  14   6        152.96        144.70        17.72 o                         
  11  14   6        115.94        109.88        30.37 o                         
  12  14   6         87.56         68.93        11.81 o                         
 -13  15   6         26.59         52.30        20.25 o                         
 -12  15   6         16.62         -3.37        16.87 o                         
 -11  15   6         55.14         83.52        18.56 o                         
 -10  15   6         29.40         47.59        13.17 o                         
  -9  15   6         12.73         27.33        12.84 o                         
  -8  15   6         68.95         80.54        10.11 o                         
  -7  15   6         21.33         21.48         8.34 o                         
  -6  15   6         32.70         32.92        11.81 o                         
  -5  15   6         72.77         66.28         8.16 o                         
  -4  15   6         77.82         48.49         7.91 o                         
  -3  15   6         76.50         49.56         8.22 o                         
  -2  15   6         27.22         10.86         5.25 o                         
  -1  15   6          9.04         -2.05         4.49 o                         
   0  15   6         18.24         15.27         3.23 o                         
   1  15   6          8.55         -2.82         2.82 o                         
   2  15   6         28.42         16.97         5.40 o                         
   3  15   6        103.77        107.89         7.89 o                         
   4  15   6         62.66         58.69         7.67 o                         
   5  15   6        131.94        132.03         9.50 o                         
   6  15   6        159.31        190.73        23.24 o                         
   7  15   6         29.14         35.23         7.90 o                         
   8  15   6         80.47         72.38        11.39 o                         
   9  15   6         63.98         61.24        12.65 o                         
  10  15   6         55.15         42.94         9.68 o                         
  11  15   6         18.96          7.40        13.92 o                         
 -12  16   6          0.23          8.44        18.56 o                         
 -11  16   6          3.99         -9.28        16.87 o                         
 -10  16   6          2.39         31.21        17.72 o                         
  -9  16   6         17.54         47.24        16.87 o                         
  -8  16   6         42.70         52.02         9.68 o                         
  -7  16   6         12.39          9.89         9.00 o                         
  -6  16   6         26.64         23.29         7.94 o                         
  -5  16   6          5.28          0.35         5.68 o                         
  -4  16   6          6.25          2.93         5.60 o                         
  -3  16   6         18.15         -0.49         6.25 o                         
  -2  16   6         18.14         -1.02         6.92 o                         
  -1  16   6         39.56         27.57         5.30 o                         
   0  16   6         23.04         10.97         9.28 o                         
   1  16   6         38.12         21.18        10.54 o                         
   2  16   6         19.41          4.72         8.47 o                         
   3  16   6          0.12         -5.08         5.08 o                         
   4  16   6          0.58         -5.82         5.82 o                         
   5  16   6         12.24          7.91         5.39 o                         
   6  16   6         21.51         22.13        12.23 o                         
   7  16   6         33.53          8.95        12.23 o                         
   8  16   6         24.84         13.98         8.10 o                         
   9  16   6         32.42         16.61         7.92 o                         
  10  16   6         31.93         37.53        22.36 o                         
 -11  17   6         30.87         19.40        19.40 o                         
 -10  17   6         45.32         25.31        18.56 o                         
  -9  17   6         36.43         -5.06        16.87 o                         
  -8  17   6         67.78         23.62        16.87 o                         
  -7  17   6         67.23         68.42        11.93 o                         
  -6  17   6        103.09         91.95        16.03 o                         
  -5  17   6         73.48         66.17        10.43 o                         
  -4  17   6         86.56         65.01         6.30 o                         
  -3  17   6         75.83         58.35        13.08 o                         
  -2  17   6         14.48         11.51         7.17 o                         
  -1  17   6         39.74         36.27        10.12 o                         
   0  17   6         31.93         29.53        10.97 o                         
   1  17   6         31.61         24.46        10.97 o                         
   2  17   6         39.57         48.53         9.72 o                         
   3  17   6         69.33         67.14         6.85 o                         
   4  17   6         22.16         18.37         7.90 o                         
   5  17   6         53.83         52.91         8.29 o                         
   6  17   6         74.43         65.42         8.89 o                         
   7  17   6         46.00         28.32         8.10 o                         
   8  17   6         53.26         39.56         8.89 o                         
   9  17   6         53.85         48.37         9.19 o                         
 -10  18   6         17.49        -14.34        16.87 o                         
  -9  18   6         29.80          8.44        17.72 o                         
  -8  18   6         34.51         12.65        16.87 o                         
  -7  18   6        131.30        100.39        18.56 o                         
  -6  18   6        207.39        183.90        19.40 o                         
  -5  18   6        292.71        320.56        25.31 o                         
  -4  18   6        309.64        344.65        14.03 o                         
  -3  18   6        413.25        455.16        27.55 o                         
  -2  18   6        393.83        457.99        26.57 o                         
  -1  18   6        504.17        572.80        26.99 o                         
   0  18   6        617.44        739.83        32.06 o                         
   1  18   6        605.73        703.55        32.90 o                         
   2  18   6        507.55        598.10        32.06 o                         
   3  18   6        355.49        392.21        14.65 o                         
   4  18   6        226.42        239.77        21.09 o                         
   5  18   6        278.08        297.84        22.78 o                         
   6  18   6        170.96        175.85        16.87 o                         
   7  18   6        146.92        146.63        13.92 o                         
   8  18   6         95.48         84.08        10.30 o                         
  -8  19   6          6.07        -14.34        14.34 o                         
  -6  19   6          0.76        -11.81        11.81 o                         
  -5  19   6          0.29        -10.12        10.12 o                         
  -4  19   6          0.88         -5.06         5.06 o                         
  -3  19   6          3.55          1.80         4.81 o                         
  -2  19   6          0.40          2.66         7.69 o                         
  -1  19   6          0.82          0.00        10.12 o                         
   0  19   6          1.71         -4.22        10.97 o                         
   1  19   6          0.02        -10.97        10.97 o                         
   2  19   6          5.29        -10.97        11.81 o                         
   3  19   6          3.95         -0.84        12.65 o                         
   4  19   6          1.75         -7.59         7.59 o                         
   5  19   6          2.08         -8.86        18.14 o                         
   6  19   6         15.31          2.29        15.18 o                         
  -6  20   6         10.57         -5.91        11.81 o                         
  -5  20   6          2.61          3.37         9.28 o                         
  -4  20   6          1.56         -2.53         5.37 o                         
  -3  20   6          1.53          2.88         6.86 o                         
  -2  20   6          4.83          2.32         8.86 o                         
  -1  20   6          3.61         -5.71        13.92 o                         
   0  20   6          3.19         -2.53        10.97 o                         
   1  20   6          1.35        -10.97        10.97 o                         
   2  20   6          6.85         -6.75        11.81 o                         
   3  20   6          5.39         -6.75        12.65 o                         
   4  20   6          6.45          3.37         9.28 o                         
  -2  21   6          0.31         -1.03         7.90 o                         
  -1  21   6          0.85         -2.25         8.04 o                         
   0  21   6          2.98         -6.75         8.35 o                         
 -19   1   7          4.44          9.55        11.29 o                         
 -18   1   7          1.85          1.79        12.65 o                         
 -17   1   7          0.46         -9.83         9.83 o                         
 -16   1   7          0.35        -15.18        15.18 o                         
 -15   1   7          6.52         12.48         7.13 o                         
 -14   1   7         46.04         30.90         6.82 o                         
 -13   1   7         14.81         25.13         8.72 o                         
 -12   1   7        338.18        362.10        10.53 o                         
 -11   1   7        511.02        434.83        18.29 o                         
 -10   1   7        655.30        584.25         8.78 o                         
  -9   1   7       2634.08       2487.62        20.26 o                         
  -8   1   7       1650.27       1552.24        14.00 o                         
  -7   1   7       5259.03       5280.67        39.17 o                         
  -6   1   7       4989.59       4806.50        38.71 o                         
  -5   1   7       8964.33       8514.98        65.18 o                         
  -4   1   7       7045.57       7601.88        58.25 o                         
  -3   1   7      13023.88      13911.09       104.40 o                         
  -2   1   7       5701.07       4923.18        43.13 o                         
  -1   1   7       6959.10       8038.85        61.19 o                         
   0   1   7       4784.67       5374.34        35.75 o                         
   1   1   7       1279.81       1103.28         8.13 o                         
   2   1   7       4725.86       4983.72        27.03 o                         
   3   1   7       3370.44       3923.20        22.08 o                         
   4   1   7        912.77       1111.62         8.45 o                         
   5   1   7       1709.81       1614.04        11.89 o                         
   6   1   7        988.23        971.35         8.92 o                         
   7   1   7       2584.85       2722.95        22.08 o                         
   8   1   7        589.02        573.90         8.49 o                         
   9   1   7       1549.12       1474.50        19.08 o                         
  10   1   7        543.46        569.30        11.01 o                         
  11   1   7        285.11        291.10        10.05 o                         
  12   1   7        221.31        223.46        10.69 o                         
  13   1   7        139.99        125.52         8.94 o                         
  14   1   7         84.78         82.70        14.71 o                         
  15   1   7          3.45         -6.65        11.39 o                         
  16   1   7          2.13        -10.43        10.43 o                         
 -19   2   7         64.89         66.04        12.73 o                         
 -18   2   7         98.91        120.22        13.33 o                         
 -17   2   7        119.22        127.22        13.50 o                         
 -16   2   7        189.17        190.09        19.02 o                         
 -15   2   7        355.91        400.81        16.73 o                         
 -14   2   7        385.39        441.67        16.01 o                         
 -13   2   7        946.51        967.62        28.85 o                         
 -12   2   7       1538.34       1580.26        19.81 o                         
 -11   2   7         46.94         28.24         9.74 o                         
 -10   2   7       2417.81       2460.63        22.36 o                         
  -9   2   7       2184.04       2241.78        20.29 o                         
  -8   2   7       5449.97       5680.27        46.65 o                         
  -7   2   7       3143.75       3379.82        29.50 o                         
  -6   2   7       3151.77       3368.76        28.97 o                         
  -5   2   7       3871.59       3908.46        35.75 o                         
  -4   2   7       2302.96       2578.83        51.97 o                         
  -3   2   7       3166.34       3143.20        33.12 o                         
  -2   2   7       1494.42       1664.24        13.77 o                         
  -1   2   7        181.36        213.00         4.12 o                         
   0   2   7         84.24         88.23         2.82 o                         
   1   2   7       1019.15        987.75         8.58 o                         
   2   2   7        251.46        239.10         4.01 o                         
   3   2   7        726.99        854.85         7.34 o                         
   4   2   7        571.29        531.24         5.85 o                         
   5   2   7       2307.77       2412.85        15.34 o                         
   6   2   7       1034.45       1107.09         9.66 o                         
   7   2   7       2400.60       2404.41        17.76 o                         
   8   2   7       1543.46       1547.86        15.41 o                         
   9   2   7       2075.60       2020.07        19.86 o                         
  10   2   7       1319.23       1305.59        17.83 o                         
  11   2   7        586.15        619.66        12.90 o                         
  12   2   7        776.60        822.52        16.28 o                         
  13   2   7        548.79        565.23        29.02 o                         
  14   2   7        807.56        921.95        42.97 o                         
  15   2   7        324.35        360.75        23.84 o                         
  16   2   7        107.22         92.15        20.25 o                         
 -19   3   7          0.95         -5.43        10.74 o                         
 -18   3   7          0.04          8.44        10.12 o                         
 -17   3   7          8.53          1.54         9.93 o                         
 -16   3   7         18.33         13.57        12.54 o                         
 -15   3   7         21.16         17.11         7.37 o                         
 -14   3   7         57.52         37.54         7.42 o                         
 -13   3   7         89.10         86.58         5.99 o                         
 -12   3   7        528.36        534.47        11.72 o                         
 -11   3   7          3.25         -6.94         6.94 o                         
 -10   3   7        418.16        459.53         7.69 o                         
  -9   3   7        372.16        368.39         6.68 o                         
  -8   3   7       1634.94       1749.98        16.34 o                         
  -7   3   7       2230.50       2334.46        18.34 o                         
  -6   3   7        372.06        413.36         6.23 o                         
  -5   3   7       6520.88       7279.73        51.71 o                         
  -4   3   7       4893.18       4831.93       199.36 o                         
  -3   3   7       8043.47       8526.87        72.53 o                         
  -2   3   7      28151.58      31419.22       238.62 o                         
  -1   3   7      19741.29      20291.48       129.91 o                         
   0   3   7      21055.96      21737.79       129.13 o                         
   1   3   7      15688.98      16087.97        85.59 o                         
   2   3   7      20713.86      22114.16       118.21 o                         
   3   3   7      18737.65      19205.55       113.52 o                         
   4   3   7      12898.25      12685.98        65.20 o                         
   5   3   7       5824.14       6261.72        34.20 o                         
   6   3   7       4443.00       4402.40        26.68 o                         
   7   3   7       2807.41       2729.68        18.75 o                         
   8   3   7       1107.02       1141.05        12.73 o                         
   9   3   7       1344.86       1225.20        13.83 o                         
  10   3   7        308.11        278.39         9.53 o                         
  11   3   7        212.09        205.65         8.46 o                         
  12   3   7         71.51         61.78         6.87 o                         
  13   3   7         50.44         33.64         7.67 o                         
  14   3   7         54.62         52.83        11.29 o                         
  15   3   7          0.61        -10.09        10.09 o                         
  16   3   7          0.33        -11.39        11.39 o                         
 -18   4   7         11.02         24.37        19.40 o                         
 -17   4   7          9.97          5.15         8.53 o                         
 -16   4   7          0.91         -7.65         7.65 o                         
 -15   4   7         18.97         15.26         7.46 o                         
 -14   4   7        117.47        128.13         8.06 o                         
 -13   4   7        128.96        174.61         9.74 o                         
 -12   4   7          0.34          6.48         4.43 o                         
 -11   4   7         89.82         75.45         5.86 o                         
 -10   4   7         64.19         51.11         4.72 o                         
  -9   4   7        293.90        302.62         6.14 o                         
  -8   4   7       1347.34       1458.40        13.18 o                         
  -7   4   7        480.19        467.87         6.51 o                         
  -6   4   7          1.43          2.21         2.97 o                         
  -5   4   7         78.13         89.24         6.73 o                         
  -4   4   7        466.98        439.53         8.86 o                         
  -3   4   7        720.31        700.89         7.02 o                         
  -2   4   7        743.39        823.85         8.58 o                         
  -1   4   7        724.83        763.50         7.53 o                         
   0   4   7        658.78        709.40         6.79 o                         
   1   4   7         13.00         24.09         1.70 o                         
   2   4   7        234.15        240.03         3.92 o                         
   3   4   7        475.35        500.34         5.80 o                         
   4   4   7          3.42         -1.59         1.78 o                         
   5   4   7        108.03        101.04         3.31 o                         
   6   4   7        185.32        172.79         5.03 o                         
   7   4   7        142.77        147.20         4.55 o                         
   8   4   7          8.11          1.28         3.32 o                         
   9   4   7        493.47        447.88         9.40 o                         
  10   4   7         15.54         14.13         3.83 o                         
  11   4   7         12.44          6.36         5.31 o                         
  12   4   7         76.10         73.22         7.26 o                         
  13   4   7         53.21         56.82         7.54 o                         
  14   4   7        116.78        104.60        12.96 o                         
  15   4   7         86.78         68.46        12.13 o                         
  16   4   7          2.21         -9.76        10.12 o                         
 -18   5   7          1.54         11.38        21.51 o                         
 -17   5   7          0.83         16.01         8.25 o                         
 -16   5   7          0.55          6.60         7.72 o                         
 -15   5   7         16.86         26.76         7.63 o                         
 -14   5   7          2.70          4.28         6.07 o                         
 -13   5   7          7.96         28.68        16.87 o                         
 -12   5   7          5.69         20.95         7.39 o                         
 -11   5   7         59.06         26.72         4.68 o                         
 -10   5   7        222.43        202.60         6.13 o                         
  -9   5   7          6.01          5.04         2.79 o                         
  -8   5   7          0.22         -0.64         2.18 o                         
  -7   5   7        122.04        120.39         3.80 o                         
  -6   5   7         28.84         27.63         3.36 o                         
  -5   5   7        674.61        707.86         7.71 o                         
  -4   5   7       1035.89        984.17         8.76 o                         
  -3   5   7       1961.24       1967.19        14.12 o                         
  -2   5   7      13647.12      14150.78        79.13 o                         
  -1   5   7       8780.96       8497.48        51.76 o                         
   0   5   7       4340.07       3849.13        28.55 o                         
   1   5   7       7747.13       7931.56        45.97 o                         
   2   5   7       1248.06       1274.36         8.94 o                         
   3   5   7       4427.91       4000.18        25.12 o                         
   4   5   7       3151.55       3000.27        20.21 o                         
   5   5   7         47.15         53.47         3.10 o                         
   6   5   7       1747.87       1634.12        15.14 o                         
   7   5   7        678.52        576.06         9.05 o                         
   8   5   7         24.71         10.90         4.05 o                         
   9   5   7         22.80         11.47         3.47 o                         
  10   5   7          5.45          6.44         4.59 o                         
  11   5   7          2.35          7.24         5.29 o                         
  12   5   7          0.58          5.24         5.72 o                         
  13   5   7          1.52          3.41         7.18 o                         
  14   5   7          3.46         38.61         9.10 o                         
  15   5   7          0.06         -9.51         9.51 o                         
  16   5   7          3.51         -7.59        10.12 o                         
 -18   6   7         50.92         50.99         9.13 o                         
 -17   6   7        115.28        115.81        10.40 o                         
 -16   6   7        163.75        191.59        22.29 o                         
 -15   6   7        256.19        261.95        21.92 o                         
 -14   6   7        151.16        171.38         9.54 o                         
 -13   6   7        576.83        642.69        14.98 o                         
 -12   6   7       1243.31       1227.20        31.36 o                         
 -11   6   7        961.05       1004.18        11.92 o                         
 -10   6   7        574.46        572.97         8.43 o                         
  -9   6   7       1342.34       1269.44        14.10 o                         
  -8   6   7        826.58        862.93        10.01 o                         
  -7   6   7       1210.42       1105.71        11.95 o                         
  -6   6   7       1127.12       1012.85        10.81 o                         
  -5   6   7        989.80       1006.38         9.58 o                         
  -4   6   7       2260.46       2195.52        16.23 o                         
  -3   6   7        369.69        430.70         5.07 o                         
  -2   6   7         32.73         28.79         1.84 o                         
  -1   6   7         70.17         52.28         2.08 o                         
   0   6   7        661.41        620.84         6.41 o                         
   1   6   7         18.80         14.44         1.51 o                         
   2   6   7        137.72        170.55         3.28 o                         
   3   6   7        299.01        234.94         4.87 o                         
   4   6   7         46.65         52.84         2.87 o                         
   5   6   7        501.68        465.25         6.54 o                         
   6   6   7        155.73        122.99         4.24 o                         
   7   6   7        867.72        883.37        19.62 o                         
   8   6   7       1494.70       1450.54        18.17 o                         
   9   6   7        839.58        829.35        14.03 o                         
  10   6   7       1037.42       1072.23        21.59 o                         
  11   6   7        686.85        661.82        15.87 o                         
  12   6   7        394.57        427.16        15.25 o                         
  13   6   7        542.25        613.84        19.46 o                         
  14   6   7        282.47        295.11        44.18 o                         
  15   6   7        101.95         98.49        12.15 o                         
  16   6   7        122.43        131.29        14.04 o                         
 -18   7   7          0.74        -16.03        18.56 o                         
 -17   7   7          0.45         29.53        19.40 o                         
 -16   7   7          3.53        -11.81        11.93 o                         
 -15   7   7          0.34         -7.88         9.81 o                         
 -14   7   7         19.08         18.22         9.09 o                         
 -13   7   7        139.68        136.64        11.17 o                         
 -12   7   7        227.38        280.61        29.50 o                         
 -11   7   7        595.78        606.69        18.78 o                         
 -10   7   7       1454.07       1386.17        31.85 o                         
  -9   7   7       1311.16       1270.72        23.31 o                         
  -8   7   7       2553.44       2380.19        37.13 o                         
  -7   7   7       3341.15       3140.56        39.30 o                         
  -6   7   7       6319.10       5941.13        64.88 o                         
  -5   7   7       4875.80       4595.57        40.24 o                         
  -4   7   7       8517.15       8442.87        66.55 o                         
  -3   7   7      10921.22      11108.51        59.72 o                         
  -2   7   7      18786.53      19685.78       109.39 o                         
  -1   7   7      12154.43      12689.06        71.46 o                         
   0   7   7       4582.49       4986.23        30.32 o                         
   1   7   7       3775.18       4061.87        27.16 o                         
   2   7   7       5199.86       4994.41        30.66 o                         
   3   7   7       3632.57       3764.01        22.76 o                         
   4   7   7       1437.98       1531.53        11.97 o                         
   5   7   7        716.11        651.20         7.19 o                         
   6   7   7       2005.15       1968.00        16.74 o                         
   7   7   7       1941.26       1989.19        27.50 o                         
   8   7   7       1142.74       1115.97        15.75 o                         
   9   7   7        840.65        850.89        14.73 o                         
  10   7   7        405.46        393.44        11.21 o                         
  11   7   7        324.07        320.16        11.42 o                         
  12   7   7        367.09        375.41        33.00 o                         
  13   7   7        137.75        136.04        10.43 o                         
  14   7   7        130.65        106.98         9.91 o                         
  15   7   7         38.91         22.29         8.59 o                         
 -17   8   7         39.87         70.86        21.09 o                         
 -16   8   7         45.05         31.47        10.99 o                         
 -15   8   7         48.49         39.93        10.25 o                         
 -14   8   7         89.78         73.14        10.67 o                         
 -13   8   7        207.03        163.22        11.85 o                         
 -12   8   7        299.03        338.07        17.65 o                         
 -11   8   7        101.41         88.33         9.49 o                         
 -10   8   7        102.85        101.79         8.95 o                         
  -9   8   7        101.58         82.88         7.90 o                         
  -8   8   7        554.75        494.59        12.93 o                         
  -7   8   7         94.37         97.75         6.62 o                         
  -6   8   7        119.13        107.79        10.11 o                         
  -5   8   7         40.68         28.83         3.30 o                         
  -4   8   7        363.53        370.18        11.91 o                         
  -3   8   7        339.15        295.29        10.53 o                         
  -2   8   7         33.19         46.74         2.15 o                         
  -1   8   7          3.81          1.39         1.94 o                         
   0   8   7         13.74         14.08         2.19 o                         
   1   8   7         18.12          3.93         1.57 o                         
   2   8   7         54.69         61.99         2.31 o                         
   3   8   7        181.69        204.54         5.79 o                         
   4   8   7        116.85        127.09         3.74 o                         
   5   8   7        161.43        139.74         4.30 o                         
   6   8   7        227.32        247.30         5.57 o                         
   7   8   7        148.86        135.90         8.01 o                         
   8   8   7       1374.38       1401.20        32.14 o                         
   9   8   7        620.83        647.05        14.43 o                         
  10   8   7        255.75        264.96        10.15 o                         
  11   8   7        144.83        116.93         6.80 o                         
  12   8   7        102.87        100.94         8.77 o                         
  13   8   7        239.14        253.66        24.99 o                         
  14   8   7         85.99         89.34         9.11 o                         
  15   8   7         28.55         14.96         7.32 o                         
 -17   9   7          1.53         33.74        20.25 o                         
 -16   9   7         14.74         25.03        11.14 o                         
 -15   9   7          2.87         -2.81         9.91 o                         
 -14   9   7          2.59         -8.80         8.80 o                         
 -13   9   7         25.05          6.90         8.99 o                         
 -12   9   7         15.63          4.51         8.10 o                         
 -11   9   7          1.70         -7.41         7.41 o                         
 -10   9   7         14.49          6.62         6.98 o                         
  -9   9   7        169.55        156.61         9.77 o                         
  -8   9   7          3.69         -1.51         6.51 o                         
  -7   9   7        106.10         97.94         7.35 o                         
  -6   9   7        352.54        348.59        22.89 o                         
  -5   9   7        525.80        499.08        16.82 o                         
  -4   9   7        690.70        691.45        15.55 o                         
  -3   9   7        221.79        189.04         6.43 o                         
  -2   9   7        291.10        255.71         5.41 o                         
  -1   9   7        725.51        644.09         6.94 o                         
   0   9   7          4.81         -1.67         1.67 o                         
   1   9   7        135.12         92.34         3.01 o                         
   2   9   7         71.95         63.80         2.88 o                         
   3   9   7        236.68        191.21         5.77 o                         
   4   9   7         61.86         44.75         2.81 o                         
   5   9   7        158.77        130.44         4.33 o                         
   6   9   7        118.97         92.07         4.05 o                         
   7   9   7         48.42         28.30         3.83 o                         
   8   9   7         44.82         37.48         5.36 o                         
   9   9   7          9.59          9.04         4.30 o                         
  10   9   7         82.71         79.06         7.91 o                         
  11   9   7         30.53         27.08         5.58 o                         
  12   9   7          0.32         -4.39         5.94 o                         
  13   9   7          1.34         -2.43         6.08 o                         
  14   9   7          1.56          8.18         6.25 o                         
  15   9   7          5.75          9.60         6.53 o                         
 -17  10   7         37.35         34.07        24.46 o                         
 -16  10   7         57.69         73.67        14.91 o                         
 -15  10   7         86.38         81.76        12.49 o                         
 -14  10   7         71.20         38.76        10.88 o                         
 -13  10   7         72.01         55.25        14.42 o                         
 -12  10   7        111.38        104.85        11.04 o                         
 -11  10   7        126.97         95.80        10.22 o                         
 -10  10   7        183.04        187.45        11.66 o                         
  -9  10   7        334.20        308.76        15.01 o                         
  -8  10   7        206.35        194.42         9.29 o                         
  -7  10   7        518.87        552.28        11.67 o                         
  -6  10   7        785.43        810.31        14.97 o                         
  -5  10   7       3058.59       3057.81        28.52 o                         
  -4  10   7        855.66        854.79        12.02 o                         
  -3  10   7        657.43        596.90         8.92 o                         
  -2  10   7        401.64        396.55        10.80 o                         
  -1  10   7          6.88          2.81         2.03 o                         
   0  10   7         88.15         72.87         2.90 o                         
   1  10   7          8.31          7.93         1.91 o                         
   2  10   7          8.94          8.04         2.17 o                         
   3  10   7        100.41        104.35         4.00 o                         
   4  10   7        997.17        930.64        17.15 o                         
   5  10   7        672.72        661.30        15.22 o                         
   6  10   7        657.04        700.07        12.90 o                         
   7  10   7        185.80        158.62        11.32 o                         
   8  10   7         73.70         65.74         5.01 o                         
   9  10   7        133.99        126.36         6.65 o                         
  10  10   7        304.17        297.95        10.18 o                         
  11  10   7        260.15        246.97         9.96 o                         
  12  10   7        180.78        201.62        23.62 o                         
  13  10   7         82.15         88.58        19.40 o                         
  14  10   7         58.14         58.21        17.72 o                         
 -16  11   7          1.36         12.67        12.81 o                         
 -15  11   7          1.75         12.08        10.57 o                         
 -14  11   7          5.27          8.48         9.86 o                         
 -13  11   7         66.77         61.72        12.69 o                         
 -12  11   7         24.12          2.04         8.65 o                         
 -11  11   7        120.12        101.84         9.51 o                         
 -10  11   7        168.62        142.94        16.00 o                         
  -9  11   7         62.31         61.56         8.69 o                         
  -8  11   7        183.11        177.84        18.93 o                         
  -7  11   7        352.88        385.06        12.45 o                         
  -6  11   7        951.68        958.72        18.02 o                         
  -5  11   7       1971.57       2056.40        31.74 o                         
  -4  11   7       2807.83       3014.56        36.91 o                         
  -3  11   7       2844.15       2853.46        30.23 o                         
  -2  11   7       3238.38       3200.67        33.56 o                         
  -1  11   7       5594.24       5739.17        38.91 o                         
   0  11   7       4272.93       4165.80        27.91 o                         
   1  11   7       4647.38       4616.85        30.62 o                         
   2  11   7       4653.00       4694.50        36.41 o                         
   3  11   7       4695.72       4629.66        35.97 o                         
   4  11   7       3198.30       3197.79        31.92 o                         
   5  11   7       3175.98       3194.29        28.55 o                         
   6  11   7       2261.94       2274.03        20.50 o                         
   7  11   7       1125.75       1158.05        22.13 o                         
   8  11   7        404.31        386.78        15.61 o                         
   9  11   7        263.08        249.54        13.36 o                         
  10  11   7        218.82        181.06        14.01 o                         
  11  11   7        134.20        111.43        21.93 o                         
  12  11   7         66.99         68.49        30.79 o                         
  13  11   7         11.10         15.18        16.03 o                         
  14  11   7          4.88         29.53        16.87 o                         
 -16  12   7         56.67         86.05        21.93 o                         
 -15  12   7         59.47         95.33        21.09 o                         
 -14  12   7        121.44        144.15        17.23 o                         
 -13  12   7        130.32        149.92        17.16 o                         
 -12  12   7        128.92        153.03        17.72 o                         
 -11  12   7        311.90        374.53        36.78 o                         
 -10  12   7        136.44        132.77        14.04 o                         
  -9  12   7        165.01        158.90        11.85 o                         
  -8  12   7        275.40        265.93        14.56 o                         
  -7  12   7        126.86         98.36         7.78 o                         
  -6  12   7        359.17        329.80        14.02 o                         
  -5  12   7        203.96        167.29         7.25 o                         
  -4  12   7        699.27        673.03        12.38 o                         
  -3  12   7         11.52         11.30         4.04 o                         
  -2  12   7         40.63         37.08         4.43 o                         
  -1  12   7         82.34         69.08         5.58 o                         
   0  12   7          5.15         -3.32         3.32 o                         
   1  12   7         29.50         22.55         3.84 o                         
   2  12   7         36.57         31.68         3.77 o                         
   3  12   7          5.33          1.52         4.21 o                         
   4  12   7        102.84         87.93         5.43 o                         
   5  12   7        236.65        240.10        16.71 o                         
   6  12   7        102.61         76.12         7.44 o                         
   7  12   7         15.61          6.80         6.75 o                         
   8  12   7        125.68         98.17        10.81 o                         
   9  12   7        235.37        208.83        15.18 o                         
  10  12   7        259.33        234.59        15.51 o                         
  11  12   7        220.22        212.10        16.07 o                         
  12  12   7        184.97        185.14        29.53 o                         
  13  12   7        160.41        213.43        24.46 o                         
 -15  13   7          0.08         24.46        20.25 o                         
 -14  13   7          0.04         24.11        14.17 o                         
 -13  13   7         13.34         30.97        14.17 o                         
 -12  13   7         45.56         82.93        15.40 o                         
 -11  13   7         74.61        112.65        23.20 o                         
 -10  13   7        152.56        168.27        17.21 o                         
  -9  13   7         56.56         61.83         9.77 o                         
  -8  13   7         98.95         75.90        11.13 o                         
  -7  13   7        141.55        118.74         9.71 o                         
  -6  13   7        479.22        499.22        14.24 o                         
  -5  13   7        386.23        361.52         9.79 o                         
  -4  13   7         66.20         49.61         4.77 o                         
  -3  13   7        179.22        162.70         7.98 o                         
  -2  13   7        193.46        183.66         8.02 o                         
  -1  13   7         16.52         16.15         3.82 o                         
   0  13   7          2.32          1.90         2.17 o                         
   1  13   7         21.82         12.83         2.74 o                         
   2  13   7          0.72         -2.33         2.33 o                         
   3  13   7         19.62          7.48         4.14 o                         
   4  13   7          7.70          3.03         4.19 o                         
   5  13   7         23.94         21.22         4.95 o                         
   6  13   7         26.38         23.65         5.99 o                         
   7  13   7         99.00         73.12         7.86 o                         
   8  13   7         60.91         63.58         8.71 o                         
   9  13   7         12.93         15.53        11.81 o                         
  10  13   7         21.95         20.57         8.27 o                         
  11  13   7         36.72         56.20        14.34 o                         
  12  13   7         51.31         64.54        24.89 o                         
 -14  14   7         19.00         17.72        19.40 o                         
 -13  14   7         27.05         46.23        14.77 o                         
 -12  14   7         43.27         61.59        14.99 o                         
 -11  14   7        136.93        165.57        17.42 o                         
 -10  14   7        134.96        170.89        16.62 o                         
  -9  14   7        113.78        127.46        17.32 o                         
  -8  14   7        119.06        113.32        12.20 o                         
  -7  14   7        108.47         95.18         9.85 o                         
  -6  14   7         75.23         77.83         8.71 o                         
  -5  14   7        104.01         87.78         5.72 o                         
  -4  14   7          8.38          6.44         4.31 o                         
  -3  14   7         30.88         21.99         4.58 o                         
  -2  14   7         21.32         11.66         4.46 o                         
  -1  14   7         30.18         21.93         5.46 o                         
   0  14   7         18.89         14.10         5.11 o                         
   1  14   7         42.11         34.05         3.69 o                         
   2  14   7        173.50        180.27        12.13 o                         
   3  14   7          6.71          4.09         4.79 o                         
   4  14   7          1.09         -0.99         4.41 o                         
   5  14   7          5.70         -5.26         5.72 o                         
   6  14   7         86.55         72.34         8.60 o                         
   7  14   7         28.85         25.14        11.81 o                         
   8  14   7          1.15          4.45         7.48 o                         
   9  14   7         37.48         23.11        10.97 o                         
  10  14   7         10.35         20.06        12.23 o                         
  11  14   7         15.75         28.53         9.51 o                         
  12  14   7         28.37         20.90        10.32 o                         
 -13  15   7         30.70         45.55        19.40 o                         
 -12  15   7         24.29         13.39        13.78 o                         
 -11  15   7         50.20         78.70        15.37 o                         
 -10  15   7        178.74        188.14        18.03 o                         
  -9  15   7        328.20        391.68        33.66 o                         
  -8  15   7        407.53        496.86        39.76 o                         
  -7  15   7        442.02        507.24        34.94 o                         
  -6  15   7        545.51        602.58        47.26 o                         
  -5  15   7        720.10        703.36        41.76 o                         
  -4  15   7        734.04        741.41        19.85 o                         
  -3  15   7        831.33        853.29        19.36 o                         
  -2  15   7        526.82        554.34        19.66 o                         
  -1  15   7        634.89        671.56        24.87 o                         
   0  15   7        502.08        535.90        13.04 o                         
   1  15   7        421.88        460.73        14.09 o                         
   2  15   7        319.81        317.34        13.84 o                         
   3  15   7        228.82        210.12        11.71 o                         
   4  15   7        238.64        249.18        13.46 o                         
   5  15   7        415.31        452.95        13.62 o                         
   6  15   7        204.95        204.24        13.41 o                         
   7  15   7        141.08        124.37        11.15 o                         
   8  15   7        222.75        219.74        15.20 o                         
   9  15   7        127.34        113.73        11.70 o                         
  10  15   7        135.59        120.37        13.50 o                         
  11  15   7         57.38         57.92        21.09 o                         
 -12  16   7         48.90         33.74        20.25 o                         
 -11  16   7        100.15         84.36        21.09 o                         
 -10  16   7         75.80        101.30        16.01 o                         
  -9  16   7        129.60        148.77        30.37 o                         
  -8  16   7         66.89         65.01        13.33 o                         
  -7  16   7         85.79         84.52        10.43 o                         
  -6  16   7        124.73        107.44        10.50 o                         
  -5  16   7        153.75        138.67         8.11 o                         
  -4  16   7        147.84        121.13        10.02 o                         
  -3  16   7         41.37         23.00        11.39 o                         
  -2  16   7         15.10         -2.82        11.07 o                         
  -1  16   7         46.39         22.23         9.42 o                         
   0  16   7          2.28         -6.86         6.86 o                         
   1  16   7         27.48          1.69        10.12 o                         
   2  16   7         71.93         50.97         6.30 o                         
   3  16   7         37.96         19.98         6.27 o                         
   4  16   7         51.72         22.74         6.82 o                         
   5  16   7        177.98        154.33        10.69 o                         
   6  16   7        197.39        186.53        13.68 o                         
   7  16   7        100.53         85.39        19.82 o                         
   8  16   7        111.89        103.49        10.74 o                         
   9  16   7        104.90        118.48        25.31 o                         
  10  16   7         99.19        102.19        11.53 o                         
 -11  17   7          2.37        -18.56        18.56 o                         
 -10  17   7         27.83        -13.50        17.72 o                         
  -9  17   7         36.74         17.72        17.72 o                         
  -8  17   7         68.91         72.74        14.17 o                         
  -7  17   7         52.35         47.81        23.62 o                         
  -6  17   7         33.91         27.88        21.09 o                         
  -5  17   7         61.71         58.35         6.73 o                         
  -4  17   7         81.46         73.36         6.40 o                         
  -3  17   7        154.45        151.45         9.62 o                         
  -2  17   7        229.83        233.93        11.68 o                         
  -1  17   7        189.53        199.69        10.73 o                         
   0  17   7        373.36        401.55        25.31 o                         
   1  17   7        204.02        261.51        23.62 o                         
   2  17   7        269.25        299.10        12.64 o                         
   3  17   7        204.61        230.79        17.38 o                         
   4  17   7        223.64        250.06        13.12 o                         
   5  17   7        156.63        138.38        10.43 o                         
   6  17   7         72.46         58.21         9.12 o                         
   7  17   7         69.60         47.19        14.76 o                         
   8  17   7         34.96         28.30         8.89 o                         
   9  17   7         26.42         23.08         8.56 o                         
 -10  18   7          5.57        -16.87        16.87 o                         
  -9  18   7          0.22        -15.18        15.18 o                         
  -7  18   7         12.66        -14.34        14.34 o                         
  -6  18   7         26.53         20.25        13.50 o                         
  -5  18   7         25.82         19.12         7.17 o                         
  -4  18   7         31.74         33.56         6.12 o                         
  -3  18   7         52.33         40.85         7.08 o                         
  -2  18   7         65.27         66.10         8.01 o                         
  -1  18   7         32.17         43.87        11.81 o                         
   0  18   7         12.64         20.25        11.81 o                         
   1  18   7          8.08         16.87        11.81 o                         
   2  18   7          2.06         18.56        12.65 o                         
   3  18   7          0.09         15.52         6.62 o                         
   4  18   7          5.94          5.41         6.34 o                         
   5  18   7          1.18          2.56         7.44 o                         
   6  18   7          4.51         -4.41         7.69 o                         
   7  18   7         10.53          9.88        13.50 o                         
  -8  19   7          0.12        -14.34        14.34 o                         
  -7  19   7          0.83        -12.65        12.65 o                         
  -6  19   7         35.87         39.65        13.50 o                         
  -5  19   7         67.80         53.99        12.65 o                         
  -4  19   7        109.22         99.63         8.29 o                         
  -3  19   7        149.11        170.82        10.83 o                         
  -2  19   7        187.44        210.90        20.25 o                         
  -1  19   7        186.66        208.37        21.93 o                         
   0  19   7        209.44        237.89        24.46 o                         
   1  19   7        224.28        197.40        19.40 o                         
   2  19   7        204.83        157.75        18.56 o                         
   3  19   7        195.94        167.03        19.40 o                         
   4  19   7        185.69        167.47        25.73 o                         
   5  19   7        134.74        139.00        10.43 o                         
   6  19   7        115.92        122.85        14.76 o                         
  -6  20   7         33.59         37.96        12.65 o                         
  -5  20   7         21.41         11.81        10.12 o                         
  -4  20   7         13.99         15.61         5.97 o                         
  -3  20   7         10.02          1.75         8.86 o                         
  -2  20   7          2.68         -1.58         7.08 o                         
  -1  20   7          0.34         -7.59        10.12 o                         
   0  20   7          0.35        -10.12        10.12 o                         
   1  20   7          0.10        -10.97        10.97 o                         
   2  20   7          0.05         -0.84        12.65 o                         
   3  20   7          0.69        -12.65        12.65 o                         
 -19   0   8          1.09        -14.34        14.34 o                         
 -18   0   8          0.30         13.50        15.18 o                         
 -17   0   8         11.16         -4.22        14.34 o                         
 -16   0   8          0.04         -5.06        13.50 o                         
 -15   0   8          8.32          3.11         8.63 o                         
 -14   0   8          7.42         12.44         8.04 o                         
 -13   0   8        381.84        348.31        46.82 o                         
 -12   0   8         28.70         19.89         6.44 o                         
 -11   0   8        960.69       1029.32        19.27 o                         
 -10   0   8       1014.50        910.67        17.26 o                         
  -9   0   8       2898.22       2986.19        36.31 o                         
  -8   0   8       7430.92       7184.32        65.24 o                         
  -7   0   8       4281.95       4087.49        63.90 o                         
  -6   0   8       8123.53       8233.66        89.61 o                         
  -5   0   8      11170.13      10350.56       102.43 o                         
  -4   0   8      27286.98      29693.55       605.27 o                         
  -3   0   8      11949.37      12697.16       150.92 o                         
  -2   0   8      20502.08      20339.74       196.53 o                         
  -1   0   8      45257.88      49432.47       482.01 o                         
   0   0   8       3913.18       4054.67        40.53 o                         
   1   0   8       9456.57      10313.07        78.77 o                         
   2   0   8      15932.76      17080.03       152.19 o                         
   3   0   8       8407.94       8705.91        75.71 o                         
   4   0   8       2590.04       3042.64        27.16 o                         
   5   0   8       4255.36       4544.01        49.80 o                         
   6   0   8       4466.93       4499.75        38.93 o                         
   7   0   8        792.61        915.52        14.64 o                         
   8   0   8       3119.52       3111.43        49.58 o                         
   9   0   8       1495.46       1404.04        23.54 o                         
  10   0   8        564.90        633.03        16.39 o                         
  11   0   8        371.84        379.70        17.53 o                         
  12   0   8        315.57        301.50        17.78 o                         
  13   0   8        191.61        169.68        29.95 o                         
  14   0   8        155.04        138.35        20.25 o                         
  15   0   8          1.10          0.00        14.34 o                         
  16   0   8          9.27          4.22        15.18 o                         
 -19   1   8         28.57          9.97        11.62 o                         
 -18   1   8         74.48         81.44        12.73 o                         
 -17   1   8         49.86         28.66        11.02 o                         
 -16   1   8        106.51        111.94        12.81 o                         
 -15   1   8        252.03        314.61        20.47 o                         
 -14   1   8        313.67        342.57        15.83 o                         
 -13   1   8        723.88        772.52        16.44 o                         
 -12   1   8        440.36        453.97        11.63 o                         
 -11   1   8       1216.68       1156.40        14.51 o                         
 -10   1   8        474.16        484.34         9.33 o                         
  -9   1   8       1997.87       2062.41        17.88 o                         
  -8   1   8       1206.25       1220.13        13.05 o                         
  -7   1   8        109.93         97.46         3.87 o                         
  -6   1   8        659.24        606.70         8.42 o                         
  -5   1   8       3299.10       3410.33        28.58 o                         
  -4   1   8        614.79        654.40         8.36 o                         
  -3   1   8        817.58        951.60        11.49 o                         
  -2   1   8        194.25        213.53         9.01 o                         
  -1   1   8        632.61        665.71         7.69 o                         
   0   1   8        116.39        124.93         4.68 o                         
   1   1   8        144.61        137.22         3.40 o                         
   2   1   8        753.71        774.28         7.27 o                         
   3   1   8        455.61        483.72         5.27 o                         
   4   1   8       1390.38       1485.34        10.68 o                         
   5   1   8       1652.58       1721.48        12.80 o                         
   6   1   8       1283.41       1394.85        12.05 o                         
   7   1   8        347.17        424.73         7.86 o                         
   8   1   8       2994.81       2919.59        29.38 o                         
   9   1   8       1798.17       1742.02        18.92 o                         
  10   1   8        865.68        867.37        13.24 o                         
  11   1   8        544.99        560.19        12.72 o                         
  12   1   8        359.14        347.58        13.08 o                         
  13   1   8        329.83        355.46        25.97 o                         
  14   1   8        533.33        656.47        27.69 o                         
  15   1   8        204.75        194.24        16.07 o                         
  16   1   8         57.09         40.72        16.87 o                         
 -19   2   8          0.05          5.69        11.75 o                         
 -18   2   8          9.62         25.88        11.39 o                         
 -17   2   8         19.78         30.69        10.93 o                         
 -16   2   8         27.67         27.64         8.81 o                         
 -15   2   8          2.17          9.04         7.42 o                         
 -14   2   8          0.35         -5.36         5.36 o                         
 -13   2   8         56.19         68.04         5.76 o                         
 -12   2   8          1.09         -4.82         4.82 o                         
 -11   2   8          2.54         -0.98         5.63 o                         
 -10   2   8         54.64         54.40         4.29 o                         
  -9   2   8          9.94          8.23         3.22 o                         
  -8   2   8        265.12        190.49         6.83 o                         
  -7   2   8        818.03        678.89         9.95 o                         
  -6   2   8         45.83         31.29         3.09 o                         
  -5   2   8        173.78         74.00         3.26 o                         
  -4   2   8        126.59         88.56         4.39 o                         
  -3   2   8       1697.04       1775.45        16.29 o                         
  -2   2   8        170.71        302.23         5.64 o                         
  -1   2   8       4099.49       5045.11        34.10 o                         
   0   2   8       2550.57       2593.64        19.16 o                         
   1   2   8       2309.81       2344.75        15.77 o                         
   2   2   8       4290.90       4488.23        26.27 o                         
   3   2   8        464.19        520.59         5.82 o                         
   4   2   8       1887.63       1867.17        13.27 o                         
   5   2   8       1826.94       1852.09        12.84 o                         
   6   2   8        179.24        182.60         4.61 o                         
   7   2   8        733.67        711.06         9.79 o                         
   8   2   8        114.12         99.42         4.57 o                         
   9   2   8         62.21         52.45         4.49 o                         
  10   2   8          0.05         -3.23         4.07 o                         
  11   2   8         45.65         39.26         5.15 o                         
  12   2   8          0.01         10.31         5.77 o                         
  13   2   8          0.51         11.39        12.82 o                         
  14   2   8          2.60         28.51         9.23 o                         
  15   2   8          4.53         13.47        14.76 o                         
  16   2   8          1.02         -7.84        10.09 o                         
 -19   3   8          8.35         -9.67        10.74 o                         
 -18   3   8         26.21         31.48        10.92 o                         
 -17   3   8         52.24         65.80        11.75 o                         
 -16   3   8         83.25         68.82         9.91 o                         
 -15   3   8         68.98         73.79         9.16 o                         
 -14   3   8         95.22        106.66         8.97 o                         
 -13   3   8        333.19        359.56        18.20 o                         
 -12   3   8         73.93         89.17         6.08 o                         
 -11   3   8        157.90        145.07         7.00 o                         
 -10   3   8         54.75         48.01         3.57 o                         
  -9   3   8        683.20        674.17         9.50 o                         
  -8   3   8       1044.09        953.83        11.05 o                         
  -7   3   8       2425.68       2327.60        19.89 o                         
  -6   3   8        233.24        232.10         4.97 o                         
  -5   3   8       1246.95       1182.65        12.95 o                         
  -4   3   8        638.53        625.29         9.08 o                         
  -3   3   8        115.01         62.89         3.53 o                         
  -2   3   8       1125.17       1038.85         9.98 o                         
  -1   3   8        121.43        100.20         3.16 o                         
   0   3   8        121.57        141.64         3.49 o                         
   1   3   8        620.38        751.28         7.47 o                         
   2   3   8        508.96        473.61         5.77 o                         
   3   3   8        973.95        997.02         8.98 o                         
   4   3   8       1014.85        891.39         8.45 o                         
   5   3   8         78.05         48.16         2.72 o                         
   6   3   8        932.99        876.37         9.22 o                         
   7   3   8        352.69        330.31         7.37 o                         
   8   3   8         24.74         19.91         3.48 o                         
   9   3   8        116.54        121.89         5.72 o                         
  10   3   8        167.47        145.11         7.05 o                         
  11   3   8        144.67        135.28         7.45 o                         
  12   3   8        232.99        188.17         9.79 o                         
  13   3   8        193.02        165.73        11.27 o                         
  14   3   8         65.07         79.92        12.48 o                         
  15   3   8         20.68          7.80        10.93 o                         
  16   3   8         50.48         38.79        16.03 o                         
 -18   4   8          2.47         15.69        16.45 o                         
 -17   4   8         10.16         12.36         8.49 o                         
 -16   4   8          0.38         -7.46         7.46 o                         
 -15   4   8         50.78         42.95         8.49 o                         
 -14   4   8        106.91         98.40         7.49 o                         
 -13   4   8        289.05        348.08        12.42 o                         
 -12   4   8        501.88        515.00        14.13 o                         
 -11   4   8        462.41        385.63        10.70 o                         
 -10   4   8        887.81        904.86        11.69 o                         
  -9   4   8        521.69        495.21         8.09 o                         
  -8   4   8        948.67        994.36        10.46 o                         
  -7   4   8       2436.29       2577.13        21.47 o                         
  -6   4   8       1394.40       1353.04        12.91 o                         
  -5   4   8       3838.59       4062.77        30.71 o                         
  -4   4   8       2955.67       3066.64        23.99 o                         
  -3   4   8       2526.88       2411.39        53.13 o                         
  -2   4   8       3738.79       3555.03        27.17 o                         
  -1   4   8       1432.24       1192.22        13.23 o                         
   0   4   8       4232.83       3863.80        27.13 o                         
   1   4   8      17901.07      18002.75        95.55 o                         
   2   4   8      19200.05      19746.73       104.61 o                         
   3   4   8      20334.00      20846.12       110.27 o                         
   4   4   8       9943.16       9435.48        52.41 o                         
   5   4   8       3440.51       3478.49        22.95 o                         
   6   4   8       5221.12       5169.27        34.82 o                         
   7   4   8       3996.47       3821.33        31.85 o                         
   8   4   8       1714.45       1741.28        19.17 o                         
   9   4   8       1442.28       1400.62        16.42 o                         
  10   4   8        508.37        424.65        11.03 o                         
  11   4   8        241.30        241.39        15.59 o                         
  12   4   8        102.75         85.48         7.79 o                         
  13   4   8         40.93         28.06         7.46 o                         
  14   4   8         84.14         86.50        12.36 o                         
  15   4   8          1.55         -0.41        14.34 o                         
  16   4   8          5.04          3.60        13.92 o                         
 -18   5   8         74.17         99.30        11.50 o                         
 -17   5   8         74.77         79.53         9.91 o                         
 -16   5   8        154.15        162.28        11.24 o                         
 -15   5   8        269.76        348.88        23.38 o                         
 -14   5   8        333.75        376.75        13.51 o                         
 -13   5   8        986.66       1158.80        24.47 o                         
 -12   5   8        574.19        635.37        12.51 o                         
 -11   5   8         77.59         95.74         7.48 o                         
 -10   5   8        939.76       1008.15        13.43 o                         
  -9   5   8       1679.75       1569.10        17.07 o                         
  -8   5   8       3174.04       3152.91        24.01 o                         
  -7   5   8       3251.35       3167.77        25.41 o                         
  -6   5   8       1639.92       1441.75        13.41 o                         
  -5   5   8       1550.96       1625.38        14.44 o                         
  -4   5   8        722.80        653.52         7.04 o                         
  -3   5   8         31.98         15.04         1.64 o                         
  -2   5   8        735.62        845.10         7.43 o                         
  -1   5   8         16.97         15.22         2.02 o                         
   0   5   8        212.00        195.01         3.94 o                         
   1   5   8         50.73         51.22         2.81 o                         
   2   5   8       1075.73       1138.32         9.09 o                         
   3   5   8       1599.53       1503.55        11.30 o                         
   4   5   8        985.33       1006.87         9.03 o                         
   5   5   8        761.77        764.56         7.97 o                         
   6   5   8        754.94        730.80         8.97 o                         
   7   5   8        623.33        582.85        10.44 o                         
   8   5   8        328.82        322.18         9.65 o                         
   9   5   8        638.37        623.96        12.65 o                         
  10   5   8        596.54        613.31        14.93 o                         
  11   5   8        322.35        334.08        13.21 o                         
  12   5   8        641.83        666.03        24.47 o                         
  13   5   8        525.20        561.98        19.74 o                         
  14   5   8        385.75        475.81        23.92 o                         
  15   5   8         88.17         76.71        11.75 o                         
 -18   6   8          0.15         -5.47         7.62 o                         
 -17   6   8          0.06          2.79         6.99 o                         
 -16   6   8          0.92         -7.54         9.13 o                         
 -15   6   8          0.51         -8.16         8.16 o                         
 -14   6   8          5.06          9.41         5.77 o                         
 -13   6   8         69.62        117.14        16.89 o                         
 -12   6   8         36.11         50.66         5.60 o                         
 -11   6   8        325.83        278.03        10.24 o                         
 -10   6   8        243.19        200.44         6.12 o                         
  -9   6   8        770.27        726.73        11.77 o                         
  -8   6   8       2012.76       1927.51        17.70 o                         
  -7   6   8       1324.94       1227.69        13.92 o                         
  -6   6   8       1865.65       1821.45        15.83 o                         
  -5   6   8       4010.07       3946.95        29.96 o                         
  -4   6   8       1664.31       1490.29        11.77 o                         
  -3   6   8       4013.51       3901.49        25.75 o                         
  -2   6   8       1017.92        997.74         8.97 o                         
  -1   6   8         63.31        126.24         5.45 o                         
   0   6   8         75.20         45.16         2.40 o                         
   1   6   8        857.10       1026.71         8.90 o                         
   2   6   8       1222.86       1339.28         9.36 o                         
   3   6   8       2153.74       2243.44        16.78 o                         
   4   6   8        636.16        737.44         7.98 o                         
   5   6   8        195.82        153.57         5.46 o                         
   6   6   8         25.60         27.96         2.93 o                         
   7   6   8        563.36        589.54        11.37 o                         
   8   6   8        398.90        382.25        10.37 o                         
   9   6   8        390.34        394.75        10.91 o                         
  10   6   8        153.82        160.16         7.84 o                         
  11   6   8        102.89        111.29         8.40 o                         
  12   6   8         52.39         49.78         9.94 o                         
  13   6   8         44.19         59.66         8.79 o                         
  14   6   8         90.02        110.89        11.24 o                         
  15   6   8         14.04         14.34         9.83 o                         
 -18   7   8          0.39          5.91        19.40 o                         
 -17   7   8          9.11         11.30        13.41 o                         
 -16   7   8         11.14         -1.53        12.81 o                         
 -15   7   8         11.34         -9.36         9.36 o                         
 -14   7   8          9.21         -8.18         8.69 o                         
 -13   7   8          0.08         16.79         8.10 o                         
 -12   7   8        233.50        245.25        25.31 o                         
 -11   7   8         86.72         76.31         8.77 o                         
 -10   7   8        357.30        318.87        15.03 o                         
  -9   7   8        165.88        152.24         9.14 o                         
  -8   7   8         86.24         67.77         6.33 o                         
  -7   7   8         43.94         43.10         6.60 o                         
  -6   7   8         78.35         61.50         6.32 o                         
  -5   7   8        290.00        308.19         6.66 o                         
  -4   7   8         67.58         53.05         2.24 o                         
  -3   7   8          0.81          9.70         2.00 o                         
  -2   7   8        215.52        211.38         4.15 o                         
  -1   7   8        534.11        572.59         6.75 o                         
   0   7   8          4.62          7.78         1.71 o                         
   1   7   8         35.62         35.91         2.45 o                         
   2   7   8         12.36          8.39         1.65 o                         
   3   7   8         35.49         21.63         2.18 o                         
   4   7   8        334.46        272.67         5.15 o                         
   5   7   8        102.06         88.59         3.44 o                         
   6   7   8        158.35        138.89         5.13 o                         
   7   7   8        323.45        257.38         9.05 o                         
   8   7   8         14.14         10.04         4.20 o                         
   9   7   8        103.45         80.79         5.77 o                         
  10   7   8         53.12         39.80         5.24 o                         
  11   7   8         49.55         49.56         6.69 o                         
  12   7   8         24.69         14.95         7.26 o                         
  13   7   8          3.44         13.25         7.65 o                         
  14   7   8          7.02         16.16         7.88 o                         
  15   7   8         31.07         15.33         9.32 o                         
 -17   8   8          4.49         15.61        13.72 o                         
 -16   8   8          0.11          7.82        10.29 o                         
 -15   8   8          0.61         -1.53         9.67 o                         
 -14   8   8         10.72          5.47         9.39 o                         
 -13   8   8         12.21         32.07         8.90 o                         
 -12   8   8        162.73        163.94        13.39 o                         
 -11   8   8        127.11        133.95        18.45 o                         
 -10   8   8        303.16        313.89        15.32 o                         
  -9   8   8        797.45        779.03        19.38 o                         
  -8   8   8       1952.03       1955.22        29.93 o
[truncated: 528,364 more chars]
